# Supplementary material for: A combination of upstream alleles involved in rice heading hastens natural long-day responses
Source: Genes Genomics. 2024 Nov 20;47(2):245–61. doi: 10.1007/s13258-024-01597-5 (PMC11757646; doi:10.1007/s13258-024-01597-5)
Supplement: Supplementary file 1 — Supplementary file1 (XLSX 22779 kb) [file 13258_2024_1597_MOESM1_ESM.xlsx]

## Sheet: Table S1
Table S1. Summary of the NGS data for JBO, JSRIL1, JSRIL2, and SG
In the initial sequencing, approximately 14 Gb was sequenced at each end to generate 90 X 106 paired reads. To process these sequence reads, Bowtie2, SAMtools v1.2 and GATK v3.5 were used. Briefly, the rice genome sequence (IRGSP-1.0_Genome) in the RAP database (http://rapdb.lab.nig.ac.jp) was indexed using Bowtie2. a) Total read bases, b) number of total reads.
	JBO	JSRIL1	JSRIL2	SG
Total read bases a)	14552348165	14864129846	13358045880	13735265624
Total reads b)	96926906	98437946	88463880	90962024
Q20(%)	88.5	98.2	98.3	98.2
Q30(%)	83.1	94.3	94.1	94.5
UNPAIRED_READS_EXAMINED	4834719	2426694	1917605	2671332
READ_PAIRS_EXAMINED	40284193	20629570	18568939	18768395
UNMAPPED_READS	11523801	4620000	3842635	4873512
UNPAIRED_READ_DUPLICATES	894092	350077	261564	351356
READ_PAIR_DUPLICATES	824704	340372	331961	343354
READ_PAIR_OPTICAL_DUPLICATES	382381	278873	268051	279197
PERCENT_DUPLICATION	0.03	0.024	0.024	0.026
ESTIMATED_LIBRARY_SIZE	1786439328	3360347993	2614162940	2658004401

## Sheet: Table S2
Table S2. Statistics of the SNPs in each accession
Accession ID	Total	0/0	0/1	1/1
JBO	667607	627454	10159	29994
JSRIL1	667607	627522	16480	23605
JSRIL2	667607	620398	25954	21255
SG	667607	626681	13612	27314
Nipponbare1	667607	663647	3736	224
IndicaHR12	667607	237547	163687	266373
Kasalath	667607	362030	56819	248758
Kitaake	667607	177431	117930	372246

## Sheet: Table S3
Table S3. Statistics of the SNPs in each chromosome
Chromosome ID	Length	Total SNPs	bp/SNP rate
1	43270923	79522	544
2	35937250	65780	546
3	36413819	64173	567
4	35502694	54706	649
5	29958434	50992	588
6	31248787	59981	521
7	29697621	53382	556
8	28443022	47031	605
9	23012720	38367	600
10	23207287	47134	492
11	29021106	54647	531
12	27531856	51892	531

## Sheet: Table S4
Table S4. Genotypic variations of flowering-related genes a) Effects were listed as in Zhou et al., 2021
Gene symbol	Locus	Effect (a)	Transcript	RS#	Alleles	Chrom	Pos	JBO	JSRIL1	JSRIL2	SG	Nipponbare	Kasalath	Kitaake	IndicaHR12	Type b) five_prime_UTR_Fiveup; 2 kb up of 5'-UTR
OsHESO1	Os01g0846450	Maybe repression	Os01t0846450	chr01_36355847	A/G	1	36355847	GG	AA	GG	AA	GG	AA	AA	AA	CDS
OsCRY1b	Os04g0452100	SD/LD promotion	Os04t0452100	chr04_22547929	A/G	4	22547929	AA	AA	AA	GG	GG	GG	AA	GG	five_prime_UTR_Fiveup
OsCRY1b	Os04g0452100	SD/LD promotion	Os04t0452100	chr04_22554870	T/C	4	22554870	CC	CC	CC	TT	TT	TT	TT	TT	three_prime_UTR
Hd3a	Os06g0157700	SD promotion	Os06t0157700	chr06_2942192	C/G	6	2942192	GG	GG	GG	CC	CC	CC	CC	CC	CDS
Hd1	Os06g0275000	SD promotion/LD repression	Os06t0275000	chr06_9334390	A/G	6	9334390	GG	GG	AG	AA	AA	GG	AA	AA	five_prime_UTR_Fiveup
Hd1	Os06g0275000	SD promotion/LD repression	Os06t0275000	chr06_9334468	G/A	6	9334468	AA	AA	AA	GG	GG	GG	GG	GG	five_prime_UTR_Fiveup
Hd1	Os06g0275000	SD promotion/LD repression	Os06t0275000	chr06_9335494	C/T	6	9335494	TT	TT	TT	CC	CC	CC	CC	CC	five_prime_UTR_Fiveup
Hd1	Os06g0275000	SD promotion/LD repression	Os06t0275000	chr06_9337487	G/T	6	9337487	TT	TT	TT	GG	GG	TT	GG	GG	intron
Hd1	Os06g0275000	SD promotion/LD repression	Os06t0275000	chr06_9337565	C/T	6	9337565	TT	TT	TT	CC	CC	TT	CC	CC	intron
Hd1	Os06g0275000	SD promotion/LD repression	Os06t0275000	chr06_9337703	G/C	6	9337703	CC	CC	CC	GG	GG	CC	GG	GG	intron
Hd1	Os06g0275000	SD promotion/LD repression	Os06t0275000	chr06_9338068	A/C	6	9338068	CC	CC	CC	AA	AA	CC	AA	AA	CDS
Hd1	Os06g0275000	SD promotion/LD repression	Os06t0275000	chr06_9338330	G/A	6	9338330	AA	AA	AA	GG	GG	AA	GG	GG	CDS
SDG711	Os06g0275500	LD repression	Os06t0275500	chr06_9354533	G/T	6	9354533	TT	TT	TT	GG	GG	TT	GG	GG	CDS
SDG711	Os06g0275500	LD repression	Os06t0275500	chr06_9355564	C/T	6	9355564	TT	TT	TT	CC	CC	TT	CC	CC	CDS
SDG711	Os06g0275500	LD repression	Os06t0275500	chr06_9357300	C/T	6	9357300	TT	TT	TT	CC	CC	TT	CC	CC	CDS
SDG711	Os06g0275500	LD repression	Os06t0275500	chr06_9357456	A/T	6	9357456	TT	TT	TT	AA	AA	TT	AA	AA	CDS
SDG711	Os06g0275500	LD repression	Os06t0275500	chr06_9357516	T/C	6	9357516	CC	CC	CC	TT	TT	CC	TT	TT	CDS
SDG711	Os06g0275500	LD repression	Os06t0275500	chr06_9358425	C/A	6	9358425	AA	AA	AA	CC	CC	AA	CC	CC	intron
SDG711	Os06g0275500	LD repression	Os06t0275500	chr06_9359686	C/A	6	9359686	AA	AA	AA	CC	CC	AA	CC	CC	intron
SDG711	Os06g0275500	LD repression	Os06t0275500	chr06_9360466	T/G	6	9360466	GG	GG	GG	TT	TT	GG	TT	TT	intron
SDG723	Os09g0134500	LD promotion	Os09t0134500	chr09_2603114	G/T	9	2603114	TT	GG	GG	GG	GG	GG	TT	GG	CDS
SDG723	Os09g0134500	LD promotion	Os09t0134500	chr09_2617392	A/G	9	2617392	GG	AA	AA	AA	AA	AA	GG	AA	five_prime_UTR_Fiveup
OsFKF1	Os11g0547000	SD/LD promotion	Os11t0547000	chr11_20186667	C/T	11	20186667	TT	CC	CC	CC	CC	CC	CC	CC	five_prime_UTR_Fiveup
OsVIL2	Os12g0533500	SD/LD promotion	Os12t0533500	chr12_21210513	A/T	12	21210513	AA	AA	AA	TT	AA	AA	AA	AA	three_prime_UTR
OsVIL2	Os12g0533500	SD/LD promotion	Os12t0533500	chr12_21212312	T/C	12	21212312	TT	TT	TT	CC	TT	TT	TT	TT	intron
OsVIL2	Os12g0533500	SD/LD promotion	Os12t0533500	chr12_21213476	G/A	12	21213476	GG	GG	GG	AA	GG	AA	GG	GG	intron
OsVIL2	Os12g0533500	SD/LD promotion	Os12t0533500	chr12_21213637	T/A	12	21213637	TT	TT	TT	AA	TT	TA	TT	TT	intron
OsVIL2	Os12g0533500	SD/LD promotion	Os12t0533500	chr12_21213900	G/A	12	21213900	GG	GG	GG	AA	GG	AA	GG	GG	intron
OsVIL2	Os12g0533500	SD/LD promotion	Os12t0533500	chr12_21214072	A/G	12	21214072	AA	AA	AA	GG	AA	GG	AA	GG	intron
OsVIL2	Os12g0533500	SD/LD promotion	Os12t0533500	chr12_21214095	G/A	12	21214095	GG	GG	GG	AA	GG	AA	GG	GG	intron
OsVIL2	Os12g0533500	SD/LD promotion	Os12t0533500	chr12_21214130	C/G	12	21214130	CC	CC	CC	GG	CC	GG	CC	CC	intron
OsVIL2	Os12g0533500	SD/LD promotion	Os12t0533500	chr12_21215795	A/G	12	21215795	AA	AA	AA	GG	AA	GG	AA	GG	five_prime_UTR_Fiveup
OsVIL2	Os12g0533500	SD/LD promotion	Os12t0533500	chr12_21216007	G/A	12	21216007	GG	GG	GG	AA	GG	GG	GG	GG	five_prime_UTR_Fiveup
OsVIL2	Os12g0533500	SD/LD promotion	Os12t0533500	chr12_21216560	C/A	12	21216560	CC	CC	CC	AA	CC	AA	CC	AA	five_prime_UTR_Fiveup
OsVIL2	Os12g0533500	SD/LD promotion	Os12t0533500	chr12_21216671	C/T	12	21216671	CC	CC	CC	TT	CC	TT	CC	CC	five_prime_UTR_Fiveup
OsVIL2	Os12g0533500	SD/LD promotion	Os12t0533500	chr12_21216694	C/A	12	21216694	CC	CC	CC	AA	CC	AA	CC	AA	five_prime_UTR_Fiveup

## Sheet: Table S5
Supplementary Table 5. Counts of RNA-seq. a) Transcript ID at RAP-DB (https://rapdb.dna.affrc.go.jp/). Samples were obtained from JBO, JSRIL1, JSRIL2 and SG b) at midnight on 45 DAS, c) at 10 a.m. on 46 DAS, d) on 59 DAS, e) on 66 DAS, and f) on 73 DAS. Experiments were repeated for b) and c). g) Differential exon usage was tested with DEXseq and limma packages in Bioconductor (bioconductor.org).…
SEQ_ID a)	SGd20_1	SGd20_2	JBOd45N_1 b)	JBOd45N_2	JSRIL1d45N_1	JSRIL1d45N_2	JSRIL2d45N_1	JSRIL2d45N_2	SGd45N_1	SGd45N_2	JBOd46_1 c)	JBOd46_2	JSRIL1d46_1	JSRIL2d46_1	SGd46_1	JBOd59_1 d)	JSRIL1d59_1	JSRIL2d59_1	SGd59_1	JBOd66_1 e)	JSRIL1d66_1	JSRIL2d66_1	SGd66_1	JBOd73_1 g)	JSRIL1d73_1	JSRIL2d73_1	SGd73_1	SGd20_SGd20_logFC	JBOd45N_SGd20_logFC h)	JSRIL1d45N_SGd20_logFC	JSRIL2d45N_SGd20_logFC	SGd45N_SGd20_logFC	JBOd46_SGd20_logFC	JSRIL1d46_SGd20_logFC	JSRIL2d46_SGd20_logFC	SGd46_SGd20_logFC	JBOd59_SGd20_logFC	JSRIL1d59_SGd20_logFC	JSRIL2d59_SGd20_logFC	SGd59_SGd20_logFC	JBOd66_SGd20_logFC	JSRIL1d66_SGd20_logFC	JSRIL2d66_SGd20_logFC	SGd66_SGd20_logFC	JBOd73_SGd20_logFC	JSRIL1d73_SGd20_logFC	JSRIL2d73_SGd20_logFC	SGd73_SGd20_logFC	SGd20_SGd20_adj_P_Val
Os04t0496700-00	43.5	35.6	149.2	86.1	101.1	127.5	115.3	117.2	175	153.8	39.4	41.8	52.3	44.1	62.8	69.6	45	60.7	108.7	30.2	16.9	60.3	27.9	35.4	49.7	42.9	67.1	ref	1.526	1.529	1.563	2.06	0.044	0.41	0.164	0.674	0.823	0.193	0.625	1.466	-0.382	-1.219	0.616	-0.496	-0.153	0.337	0.125	0.77	ref
Os11t0218678-00	1	1	1	1	1	1	1	1	1	1	1	1	1	1	1	1	1	1	1	1	1	1	1	1	1	1	1	ref	0	0	0	0	0	0	0	0	0	0	0	0	0	0	0	0	0	0	0	0	ref
Os02t0305700-02	11.8	19.9	28.3	61.8	135.9	130.4	123.2	39.7	181.7	123.8	22.6	25.9	6.6	9.4	17.8	7.1	7.5	7.1	4.2	15.6	7	9.5	15.3	9.8	7.4	12.5	9.9	ref	1.448	3.119	2.19	3.291	0.659	-1.215	-0.705	0.216	-1.11	-1.031	-1.11	-1.867	0.026	-1.13	-0.69	-0.002	-0.645	-1.05	-0.294	-0.63	ref
Os04t0432500-01	107.7	148.8	346	388	339.4	409.8	405.3	423.1	353.8	335.7	206.2	173.3	190.7	183.7	162.3	203.6	211.3	210.4	228.1	202.9	197.3	262.4	219.4	199.5	282.4	263.8	293.9	ref	1.533	1.559	1.71	1.445	0.578	0.591	0.537	0.358	0.686	0.739	0.733	0.849	0.681	0.64	1.052	0.793	0.656	1.158	1.059	1.215	ref
Os10t0156800-00	1	1	2.9	2.9	1	1	1	1	1	1	1.9	4	1	1	1	1	1	1	1	4.4	1	1	1	1.9	1	1	1	ref	1.536	0	0	0	1.463	0	0	0	0	0	0	0	2.138	0	0	0	0.926	0	0	0	ref
Os08t0326700-00	1	1	1	1	1	1	1	1	1	1	1	1	1	1	1	1	1	1	1	257.8	3	1	1	232.1	94.8	1	1	ref	0	0	0	0	0	0	0	0	0	0	0	0	8.01	1.585	0	0	7.859	6.567	0	0	ref
Os07t0180100-00	1	2.6	1	6.6	1	1	1	3	10.6	6.6	3.8	2	6.6	2.1	5.2	6.1	7.5	4	5.2	6.2	5	11.9	8.2	6.3	1	4.3	5.9	ref	0.672	-0.689	0.103	2.375	0.774	2.033	0.381	1.689	1.92	2.218	1.311	1.689	1.943	1.633	2.884	2.346	1.966	-0.689	1.415	1.871	ref
Os11t0187100-00	1	1	1	1	1	1	1	1	1	1	1	1	1	1	1	1	1	1	1	9.15	1	1	1	6.3	15.7	1	1	ref	0	0	0	0	0	0	0	0	0	0	0	0	3.194	0	0	0	2.655	3.973	0	0	ref
Os05t0369300-01	38.1	35.6	156.9	125.3	64.5	68	75.7	91.7	67.9	57.3	30.1	35.9	31.1	26.2	30.3	30.7	35.2	19.2	20	26.8	44.8	28.8	27.9	35.4	58	35.5	25.7	ref	1.929	0.847	1.178	0.76	-0.164	-0.244	-0.491	-0.282	-0.263	-0.065	-0.94	-0.881	-0.459	0.283	-0.355	-0.401	-0.057	0.655	-0.053	-0.519	ref
Os02t0249000-01	1	1	1	1	1	1	1	1	1	1	1	1	1	1	1	1	1	1	1	1	1	1	1	1	1	1	1	ref	0	0	0	0	0	0	0	0	0	0	0	0	0	0	0	0	0	0	0	0	ref
Os10t0538500-00	1	1	1	1	1	1	1	1	1	1	1	1	1	1	1	1	1	1	1	1	1	1	1	1	1	1	1	ref	0	0	0	0	0	0	0	0	0	0	0	0	0	0	0	0	0	0	0	0	ref
Os07t0593000-01	13.4	8.9	104.3	112.2	171.5	156.8	105.6	117.2	122.4	140.7	6.6	3	2.1	4.2	7.3	49.1	16.5	82.9	86.6	3.6	7	5.8	4.6	16.9	4.7	12.5	31.6	ref	3.308	3.908	3.349	3.587	-1.295	-2.379	-1.379	-0.581	2.169	0.595	2.924	2.987	-1.601	-0.642	-0.913	-1.247	0.63	-1.216	0.195	1.533	ref
Os03t0239700-00	38.9	45	90.7	89.8	75	95.4	88	99.9	96.6	99.5	48.8	47.8	97	90.3	104.7	67.5	58.1	53.6	71.8	123.8	150.4	279.4	112.9	98.9	111.3	109.4	135.1	ref	1.109	1.016	1.164	1.229	0.207	1.213	1.11	1.323	0.69	0.474	0.357	0.779	1.565	1.846	2.739	1.432	1.241	1.412	1.387	1.691	ref
Os04t0407900-01	63.6	18.3	10.7	3.8	14.9	24.6	20.3	12.2	16.3	11.3	22.6	44.8	13.3	3.1	18.8	29.6	27.9	23.3	3.1	20.8	91.7	100.3	18.9	35.4	15.7	33.9	17.8	ref	-2.42	-0.833	-1.116	-1.33	-0.101	-1.359	-3.46	-0.86	-0.205	-0.29	-0.55	-3.46	-0.714	1.426	1.556	-0.852	0.053	-1.12	-0.009	-0.939	ref
Os01t0194600-02	62.8	27.7	52.7	40.3	81.9	104.9	45.8	60.1	34.5	60.1	104.1	153.4	189.6	170.1	171.7	25.6	30.3	35.4	38	177.1	408.5	720	248.1	63.6	191.3	68.4	167.7	ref	0.144	1.152	0.331	0.127	1.599	2.185	2.028	2.041	-0.704	-0.461	-0.237	-0.134	2.086	3.292	4.11	2.573	0.609	2.197	0.714	2.007	ref
Os11t0434400-00	1	1	30.25	25.8	15.4	25.55	25.15	24.45	20.6	17.9	16	9.95	22.75	17.3	12	1	2.65	2	4.2	3.55	5	1	1	1.45	1.9	2.6	1	ref	4.804	4.31	4.632	4.263	3.657	4.508	4.113	3.585	0	1.406	1	2.07	1.828	2.322	0	0	0.536	0.926	1.379	0	ref
Os09t0491822-00	35.75	19.85	140.4	117.35	149.35	119.5	149.55	128.45	95.65	110.7	67.5	55.3	72.4	72.95	80.6	85.95	54	59.65	89.75	31.1	28.4	71.8	66.75	36.25	26.3	34.25	84.35	ref	2.269	2.326	2.379	1.95	1.198	1.442	1.453	1.597	1.69	1.019	1.163	1.752	0.223	0.092	1.43	1.325	0.444	-0.018	0.363	1.663	ref
Os06t0591400-01	60.55	20.65	1145.75	1086.6	1079.8	1027.8	828.95	869.75	468.95	561.25	1167.3	1226.25	3536.5	2216.55	1432.85	920.85	1064.85	416.3	292	1363.75	997.7	463.4	365.8	688.25	2186.75	592.8	930.5	ref	4.98	4.897	4.586	3.859	5.08	6.644	5.97	5.341	4.703	4.912	3.557	3.046	5.269	4.818	3.712	3.371	4.283	5.951	4.067	4.718	ref
Os11t0126500-00	1	1	1	1	1	1	1	1	1	1	1	1	1	1	1	1	1	1	1	1	1	1	1	1	1	1	1	ref	0	0	0	0	0	0	0	0	0	0	0	0	0	0	0	0	0	0	0	0	ref
Os06t0364500-01	28.1	34	17.6	34.6	40.2	26.5	27.4	28.5	27.8	35.7	35.7	23.9	14.4	24.1	10.4	24.5	27.1	13.1	9.5	14.7	18.9	59.1	10	18.6	26.7	16.6	7.9	ref	-0.325	0.079	-0.145	0.027	-0.082	-1.102	-0.359	-1.571	-0.335	-0.19	-1.238	-1.702	-1.072	-0.71	0.935	-1.628	-0.733	-0.211	-0.897	-1.968	ref
Os02t0163000-00	1	1	1	1	1	1	1	1	1	1	1	1	1	1	1	1	1	1	1	1	1	1	1	1	1	1	1	ref	0	0	0	0	0	0	0	0	0	0	0	0	0	0	0	0	0	0	0	0	ref
Os12t0607400-00	232.1	158.2	776.8	697.3	824	779.9	720.8	825.9	692.2	867.4	381.5	390.3	316.8	416.9	421	513.6	289.6	536.1	620	212.3	246.1	566.3	386.8	235.7	217.1	305.7	610.5	ref	1.941	2.065	2.01	2.016	1.01	0.725	1.121	1.136	1.422	0.596	1.484	1.694	0.148	0.361	1.563	1.013	0.299	0.18	0.674	1.672	ref
Os01t0777000-00	147.45	100.05	252.95	315.05	328.95	297.95	280.95	303.35	319.35	301.05	177.2	160.8	180.1	185.3	175.9	154.5	189.7	138.6	151	201.6	173.35	145.65	217.65	249.8	252.5	236.75	156.8	ref	1.217	1.366	1.265	1.352	0.475	0.568	0.609	0.534	0.347	0.643	0.19	0.314	0.731	0.513	0.262	0.842	1.04	1.056	0.963	0.368	ref
Os05t0595450-00	1	1	1	1	1	1	1	1	1	1.45	1	1	1	1	1	1	1	1	1	1	1	1	1	1	1	1	1	ref	0	0	0	0.268	0	0	0	0	0	0	0	0	0	0	0	0	0	0	0	0	ref
Os05t0549166-00	1	1	1	1	1	1	1	1	1	1	1	1	1	1	1	1	1	1	1	1	1	1	1	1	1	1	1	ref	0	0	0	0	0	0	0	0	0	0	0	0	0	0	0	0	0	0	0	0	ref
Os12t0562232-00	287.8	123.6	292.4	316	280.3	326.7	362.2	350.7	362.4	415.4	185.6	242	295.6	257.3	285.9	214.9	161.6	212.4	250.3	92.1	150.4	113.6	136.2	142.2	161.9	126.7	159.8	ref	0.689	0.682	0.918	1.041	0.168	0.648	0.448	0.6	0.188	-0.223	0.171	0.408	-1.034	-0.327	-0.731	-0.47	-0.407	-0.22	-0.574	-0.239	ref
Os05t0314200-00	1	1	1	1	1	1	1	1	1	1	1	1	1	1	1	1	1	1	1	1	1	1	1	1	1	1	1	ref	0	0	0	0	0	0	0	0	0	0	0	0	0	0	0	0	0	0	0	0	ref
Os03t0222350-00	1.8	1	1	1.95	1	1	1	1	2.9	1	1	2	1	1	1.5	1.5	2.2	1	1.55	1	1	4	1	1.9	1	1.8	1	ref	0.058	-0.424	-0.424	0.344	0.076	-0.424	-0.424	0.161	0.161	0.714	-0.424	0.208	-0.424	-0.424	1.576	-0.424	0.502	-0.424	0.424	-0.424	ref
Os06t0179900-01	31.55	25.35	78	76.7	58.45	66.6	62.1	61.65	72.7	58.7	36.1	37.3	52.3	37.8	42.35	36.8	42.15	29.8	32.15	37.05	68.75	83.9	37.25	51.75	59.85	45.8	59.15	ref	1.452	1.142	1.13	1.208	0.376	0.887	0.419	0.583	0.38	0.576	0.075	0.185	0.39	1.282	1.569	0.397	0.872	1.082	0.696	1.065	ref
Os01t0522600-00	1	1	1	1	1	1	1	1	1	1	1	1	3.2	1	1	1	1	1	1	1	1	1	1	1	1	1	1	ref	0	0	0	0	0	1.678	0	0	0	0	0	0	0	0	0	0	0	0	0	0	ref
Os01t0179901-01	3.3	1.8	8.8	2.9	6.2	2.4	2.75	1.5	3.4	5.25	5.2	2.5	3.75	2.1	2.55	5.1	2.2	2	3.15	2.7	3.5	2.2	4.15	2.75	5.15	5.5	3	ref	1.052	0.662	-0.263	0.794	0.565	0.622	-0.215	0.065	1.065	-0.148	-0.285	0.37	0.148	0.522	-0.148	0.768	0.174	1.079	1.174	0.3	ref
Os02t0668100-02	228.65	150.35	707.65	572.05	697.45	772.4	631.15	655.1	504.8	664.85	408.65	430.15	587.35	525.65	552.45	284.45	148.55	220.55	321.6	327.8	308.8	257	252.1	230.85	373.85	204.3	257.4	ref	1.779	1.985	1.794	1.644	1.177	1.663	1.503	1.575	0.617	-0.32	0.25	0.795	0.822	0.736	0.471	0.443	0.316	1.012	0.14	0.473	ref
Os05t0501500-00	1	1	1	1	1	1	1	1	1	1	1	1	1	1	1	1	1	1	1	1	1	1	1	1	1	1	1	ref	0	0	0	0	0	0	0	0	0	0	0	0	0	0	0	0	0	0	0	0	ref
Os08t0545200-02	4.1	1	12.7	15	28.8	23.7	17.7	23.4	22	21.6	28.2	22.9	30	32.5	16.7	15.3	11.6	24.3	21.1	27.6	34.9	57.9	25.2	18.6	20.3	19.1	31.6	ref	2.769	3.69	3.329	3.428	3.65	3.889	4.005	3.044	2.918	2.518	3.585	3.381	3.769	4.107	4.838	3.638	3.199	3.326	3.238	3.964	ref
Os08t0227750-00	1	1	1	1	1	1	1	1	1	1	1	1	1	1	1	1	1	1	1	1	1	1	1	1	1	1	1	ref	0	0	0	0	0	0	0	0	0	0	0	0	0	0	0	0	0	0	0	0	ref
Os06t0158700-01	45.1	46.6	71.2	73	91.5	74.6	85.4	86.7	86.1	84.5	40.4	31.9	45.6	43	65.9	48.1	53.2	58.7	55.9	42.2	51.8	200.7	62.8	70.7	46.1	56	95.7	ref	0.653	0.85	0.908	0.896	-0.353	-0.008	-0.092	0.524	0.069	0.215	0.357	0.286	-0.119	0.176	2.13	0.454	0.625	0.008	0.289	1.062	ref
Os06t0171600-01	37.3	27.7	67.3	62.7	76.7	59.5	65.2	76.5	72.7	62.9	33.8	34.9	25.5	43	34.5	36.8	39.3	39.4	35.9	37.1	33.9	28.8	41.3	29.2	32.3	41.2	28.6	ref	1.015	1.072	1.136	1.073	0.096	-0.334	0.42	0.102	0.195	0.29	0.294	0.159	0.207	0.077	-0.158	0.362	-0.139	0.007	0.358	-0.169	ref
Os07t0619500-02	20.35	26.95	42.4	54.3	34.95	28.4	41.9	38.75	23	31	31.95	31.85	41.7	30.95	49.15	23.5	33.6	28.8	17.9	29.35	60.3	89.95	33.7	36.3	49.25	26.85	50.8	ref	1.035	0.428	0.783	0.189	0.446	0.832	0.402	1.07	0.005	0.521	0.298	-0.388	0.326	1.365	1.941	0.525	0.632	1.072	0.197	1.117	ref
Os06t0648200-05	14.1	12	50.7	39.3	60.2	58.6	77.5	79.5	88	97.6	15.1	17.9	13.3	27.3	24	16.3	12.4	16.2	11.6	16.5	7	15.5	18	14.2	10.2	19.9	16.8	ref	1.779	2.191	2.593	2.833	0.338	0.032	1.07	0.884	0.326	-0.069	0.317	-0.165	0.343	-0.894	0.253	0.469	0.127	-0.351	0.613	0.369	ref
Os08t0334000-00	1	1	1	1	1	1	1	1	1	1	1	1	1	1	1	1	1	1	1	1	1	1	1	1	1	1	1	ref	0	0	0	0	0	0	0	0	0	0	0	0	0	0	0	0	0	0	0	0	ref
Os04t0531100-01	582.3	686.4	249.5	239.3	243.7	228.5	124.9	182.5	214.2	248.5	300	280.8	63.5	56.7	91.1	292.6	381.7	305.5	179.5	263.8	317.8	459.7	243.6	311.5	309	316.4	196.3	ref	-1.371	-1.422	-2.066	-1.454	-1.123	-3.316	-3.479	-2.795	-1.111	-0.728	-1.049	-1.816	-1.261	-0.992	-0.46	-1.376	-1.021	-1.033	-0.999	-1.687	ref
Os01t0970900-01	99.55	107.9	157.4	147.7	138.45	122.3	127.1	118.25	92.3	95.7	120.95	125.45	161.1	150.65	139.8	120.2	170.55	107.7	153.6	264.7	213.65	192.25	159.9	196.85	287.45	196.9	144	ref	0.557	0.328	0.242	-0.141	0.249	0.636	0.54	0.432	0.214	0.719	0.055	0.568	1.353	1.044	0.891	0.626	0.926	1.472	0.926	0.474	ref
Os10t0386900-00	1	1	1.95	1	1	1	5.4	1.5	3.4	1	2.4	4.5	1.55	1	3.1	1	3.4	1.5	1	2.3	5	2.2	1.9	3.6	2.8	1	1	ref	0.482	0	1.509	0.883	1.716	0.632	0	1.632	0	1.766	0.585	0	1.202	2.322	1.138	0.926	1.848	1.485	0	0	ref
Os11t0115375-00	1	1	1	1	1	1	1	1	1	1	1	1	1	1	1	1	1	1	1	1	1	1	1	1	1	1	1	ref	0	0	0	0	0	0	0	0	0	0	0	0	0	0	0	0	0	0	0	0	ref
Os04t0690932-01	5.6	7.3	15.6	28.1	26.2	16.1	15.1	22.4	20.1	12.3	3.8	4	11	7.3	4.1	13.3	6.7	9.1	7.3	7	12	28.8	5.5	21.3	6.5	9.2	15.8	ref	1.711	1.684	1.524	1.298	-0.714	0.783	0.191	-0.641	1.057	0.067	0.509	0.191	0.131	0.908	2.171	-0.217	1.736	0.024	0.525	1.305	ref
Os12t0538066-00	1	1	1	1	1	1	1	1	1	1	1	1	1	1	1	1	1	1	1	1	1	1	1	1	1	1	1	ref	0	0	0	0	0	0	0	0	0	0	0	0	0	0	0	0	0	0	0	0	ref
Os04t0341933-00	1	1	1	2.9	3.6	10.4	1	6.1	2	2.9	1	1	1	1	1	1	1	1	1	1	1	4.6	1	1	1	2.6	4	ref	0.768	2.613	1.304	1.268	0	0	0	0	0	0	0	0	0	0	2.202	0	0	0	1.379	2	ref
Os07t0496250-01	11.8	12	20.5	11.3	20.1	18.9	30	32.6	19.2	17.9	16.9	13.9	14.4	12.6	10.4	13.3	14	17.2	15.8	25.9	23.9	13.1	9.1	9.8	13.9	13.3	28.6	ref	0.355	0.712	1.394	0.64	0.365	0.275	0.083	-0.194	0.161	0.235	0.531	0.409	1.122	1.006	0.139	-0.387	-0.28	0.224	0.161	1.265	ref
Os01t0735900-01	4.1	2.6	32.2	15	25.4	27.4	8.9	26.5	9.6	14.1	10.4	4	12.2	6.3	1	6.1	9.2	5	5.2	6.2	6	9.5	8.2	8.1	8.4	5.1	6.9	ref	2.751	3.014	2.234	1.833	0.982	1.902	0.948	-1.707	0.902	1.495	0.615	0.671	0.925	0.878	1.541	1.329	1.311	1.363	0.643	1.08	ref
Os03t0847900-03	13	23	10.75	10.8	10.55	13.75	4.5	12.75	10.55	14.1	16.45	13.95	13.25	5.75	6.75	20.4	9.95	15.65	14.2	10.05	22.45	55.45	20.7	19.55	5.1	10.4	22.7	ref	-0.682	-0.522	-1.191	-0.504	-0.191	-0.384	-1.588	-1.357	0.238	-0.797	-0.144	-0.284	-0.783	0.377	1.681	0.26	0.177	-1.762	-0.733	0.393	ref
Os07t0621201-02	11.8	11.2	17.05	12.2	19.7	20.35	33.95	22.4	18.7	15.1	9.9	12.95	6	9.95	13.55	16.35	15.25	11.1	16.3	8.7	9.45	50.6	16.25	14.25	14.3	12.1	20.2	ref	0.327	0.8	1.262	0.548	-0.022	-0.938	-0.208	0.237	0.508	0.408	-0.051	0.504	-0.402	-0.283	2.138	0.499	0.31	0.315	0.074	0.813	ref
Os03t0626900-00	1	1	1	1.45	1	1	1	1	1.5	1	1	1	1	1	1	1	1	1	1	1	1	1	1	1	1	1	1	ref	0.268	0	0	0.292	0	0	0	0	0	0	0	0	0	0	0	0	0	0	0	0	ref
Os01t0953600-01	428.1	366.5	330.95	326.25	315.95	447.6	393.45	330.85	400.6	329.65	416.6	450.1	663.8	372.3	419.45	420.5	517.85	482.5	409.3	345.45	449.8	477.3	384.15	360.95	537.55	279.45	399.45	ref	-0.27	-0.075	-0.135	-0.124	0.129	0.745	-0.089	0.083	0.086	0.387	0.285	0.047	-0.197	0.183	0.269	-0.044	-0.134	0.441	-0.503	0.012	ref
Os03t0818200-01	62.8	8.85	76.55	63.15	63.65	87.9	52.85	81.05	96.6	132.75	27.7	28.4	38.95	29.4	40.25	17.35	30.75	42.95	23.2	26.8	71.25	81.5	15.3	36.75	41.95	37.95	17.75	ref	1.56	1.666	1.473	2.264	0.251	0.724	0.319	0.772	-0.442	0.383	0.865	-0.023	0.185	1.596	1.79	-0.624	0.64	0.831	0.687	-0.409	ref
Os10t0542000-00	1	1	1	1	1	1	1	1	1	1	1	1	1	1	1	1	1	1	1	1	2	1	1	1	1	1	1	ref	0	0	0	0	0	0	0	0	0	0	0	0	0	1	0	0	0	0	0	0	ref
Os11t0106200-02	158.7	175.5	1006.9	1123.6	934.5	864	1126	993.1	1275.4	1161.8	101.3	107.5	82.5	130.2	100.5	183.1	83.3	163.9	161.6	92.9	93.6	119.6	147.8	96.3	87.4	130	193.3	ref	2.672	2.429	2.664	2.867	-0.677	-1.016	-0.358	-0.732	0.134	-1.002	-0.026	-0.046	-0.845	-0.834	-0.481	-0.175	-0.793	-0.933	-0.36	0.212	ref
Os01t0109750-01	74.85	103.2	204.7	215.95	242	223.4	199.6	248.25	262.95	268.2	75.5	87.6	112.55	92.9	85.8	106.35	91.1	121.4	118.25	59.85	103.6	137.8	95.9	104.25	109.95	86.85	146.45	ref	1.258	1.404	1.341	1.595	-0.112	0.357	0.08	-0.035	0.275	0.052	0.466	0.428	-0.554	0.237	0.649	0.126	0.246	0.323	-0.017	0.737	ref
Os07t0667601-00	1	1	1	1	1	1	1	3	1	1	1	1	1	1	1	1	1.8	1	1	1	1	1	1	1	1.9	1	1	ref	0	0	0.792	0	0	0	0	0	0	0.848	0	0	0	0	0	0	0	0.926	0	0	ref
Os08t0506100-01	8	7.3	2.9	1.9	10.6	12.3	2.8	4.1	9.6	3.8	4.7	7	1	1	4.1	1	10.8	9.1	4.2	3.6	1	7.1	6.4	5.4	2.8	5.1	3	ref	-1.703	0.579	-1.173	-0.339	-0.414	-2.934	-2.934	-0.898	-2.934	0.499	0.252	-0.864	-1.086	-2.934	-0.106	-0.256	-0.501	-1.449	-0.583	-1.349	ref
Os01t0504100-01	172.6	62.3	228.1	162.7	390.8	546.7	277	326.3	344.2	386.4	503.3	495.9	487.5	375.9	479.7	312.1	361.3	356.1	436.2	703.6	880.7	1512.8	735	459.8	756.9	474.9	733.8	ref	0.894	2.156	1.536	1.814	2.268	2.233	1.858	2.21	1.59	1.801	1.78	2.073	2.762	3.086	3.867	2.825	2.149	2.868	2.195	2.823	ref
Os07t0429700-01	17.6	37.9	14.15	15	24.5	8.1	2.8	4.1	2	3.35	212.8	202.6	25.55	25.7	140.8	131.45	21.75	19.75	26.4	80.05	65.75	13.1	17.1	27.05	24.9	107.35	39.95	ref	-0.826	-0.874	-2.93	-3.319	3.007	-0.016	-0.007	2.447	2.348	-0.248	-0.387	0.032	1.632	1.348	-0.979	-0.595	0.067	-0.053	2.055	0.629	ref
Os09t0118666-00	1	1	1	1	1	1	1	1	1	1	1	1	1.55	1	1	1	1	1	1	1	1	1	1	1	1	1	1	ref	0	0	0	0	0	0.632	0	0	0	0	0	0	0	0	0	0	0	0	0	0	ref
Os07t0420900-00	1	1	1	1	1	1	1	1	1	1	1	1	1	1	1	1	1	1	1	1	3	1	1	1	1	1	1	ref	0	0	0	0	0	0	0	0	0	0	0	0	0	1.585	0	0	0	0	0	0	ref
Os08t0127500-01	204.3	161.3	57.5	47.7	69.7	68	59	45.9	86.1	69.4	42.2	44.8	42.3	33.6	46	51.1	87.4	48.5	39	38.8	49.8	71.2	51.1	70.7	52.5	68.4	50.3	ref	-1.793	-1.399	-1.803	-1.232	-2.062	-2.101	-2.434	-1.981	-1.829	-1.055	-1.904	-2.219	-2.226	-1.866	-1.35	-1.829	-1.36	-1.79	-1.408	-1.852	ref
Os02t0551801-00	1	1	2.9	1.9	1	2.9	1	1	1	3.8	1.9	3	1	3.1	1	2	3.4	1	1	1	2	1	1	1	1	1	2	ref	1.231	0.768	0	0.963	1.255	0	1.632	0	1	1.766	0	0	0	1	0	0	0	0	0	1	ref
Os03t0758500-01	569.2	922.2	62.4	71.1	45.4	42.5	55.5	33.6	74.6	62.9	109.7	120.5	37.8	29.4	32.4	123.8	671.1	78.9	51.7	148.7	210.2	842.2	154.1	359.2	184	561.2	133.2	ref	-3.443	-4.044	-4.068	-3.403	-2.656	-4.261	-4.623	-4.483	-2.549	-0.11	-3.199	-3.809	-2.285	-1.785	0.217	-2.233	-1.012	-1.977	-0.368	-2.443	ref
Os01t0644700-00	1	1	1.95	1	1	1	1	1	1	1	1	1	1	1	1	1	1	1	1	1	1	1	1	1	1	1	1	ref	0.482	0	0	0	0	0	0	0	0	0	0	0	0	0	0	0	0	0	0	0	ref
Os01t0525800-01	363.5	350	258.3	213.2	289.8	269.1	158.3	152.9	219.9	207.3	208.1	208.1	189.6	91.3	129.8	203.6	204	190.2	119.3	184	375.6	865.2	215.8	184.5	204.2	215.4	279.1	ref	-0.604	-0.353	-1.197	-0.74	-0.777	-0.912	-1.966	-1.458	-0.809	-0.806	-0.907	-1.58	-0.955	0.075	1.278	-0.725	-0.951	-0.805	-0.728	-0.354	ref
Os05t0131401-00	1	1	1	1	1	1	1	1	1	1	1	1	1	1	1	1	1	1	1	1	1	1	1	1	1	1	1	ref	0	0	0	0	0	0	0	0	0	0	0	0	0	0	0	0	0	0	0	0	ref
Os02t0700650-00	1	1	1	1	1	1	1	1	1	1	1	1	1	1	1	1	1	1	1	1	1	1	1	1	1	1	1	ref	0	0	0	0	0	0	0	0	0	0	0	0	0	0	0	0	0	0	0	0	ref
Os10t0379610-00	1	1	1	1	1	1	1	1	1	1	1	1	1	1	1	1	1	1	1	1	1	1	1	1	1	1	1	ref	0	0	0	0	0	0	0	0	0	0	0	0	0	0	0	0	0	0	0	0	ref
Os03t0848400-02	89.9	112.6	133.6	119.7	141.1	141.7	124.9	133.6	169.3	156.7	71.3	79.7	101.4	60.9	67	68.5	126.5	97.1	68.6	84.3	108.6	105.1	64.6	118.3	103.1	117.6	80.9	ref	0.33	0.491	0.361	0.695	-0.416	0.011	-0.724	-0.587	-0.555	0.33	-0.051	-0.553	-0.255	0.11	0.063	-0.639	0.234	0.035	0.225	-0.315	ref
Os01t0857250-01	1	1	1	1	1	1	1	1	2	1	1	1	1	1	1	1	1	1	1	1	1	1	1	1	1	1.8	1	ref	0	0	0	0.5	0	0	0	0	0	0	0	0	0	0	0	0	0	0	0.848	0	ref
Os08t0546500-00	26.5	32.4	9.8	7.5	8	13.3	1.9	6.1	8.6	12.3	15.1	11	9.9	4.2	2	11.2	23	3	5.2	15.6	21.9	33.7	20.7	11.6	11.1	28.9	12.8	ref	-1.773	-1.506	-3.106	-1.51	-1.185	-1.565	-2.803	-3.873	-1.387	-0.349	-3.288	-2.494	-0.909	-0.42	0.202	-0.501	-1.337	-1.4	-0.02	-1.195	ref
Os08t0132600-02	170.3	224.2	457.1	445	391.6	341.8	393.9	371.1	425.5	337.6	220.3	208.1	240.9	206.9	181.2	257.8	226.8	300.4	244	207.2	233.1	132.9	207.8	156.3	207	198.1	232.8	ref	1.207	0.905	0.968	0.956	0.132	0.302	0.083	-0.109	0.4	0.215	0.62	0.32	0.085	0.255	-0.556	0.089	-0.322	0.083	0.02	0.253	ref
Os08t0253100-00	1.8	1	5.9	8.5	8	13.3	2.8	8.1	1	1	8.5	7	16.6	7.3	1	6.1	3.4	14.2	1	1.9	4	9.5	1	2.8	1.9	6.7	1	ref	2.4	2.943	1.828	-0.424	2.523	3.629	2.444	-0.424	2.185	1.342	3.404	-0.424	0.502	1.576	2.824	-0.424	1.061	0.502	2.32	-0.424	ref
Os02t0107800-00	1	1	4.9	1.95	1	1	1	3.05	1	1	1	1.5	1	1	1	1.5	1	1.5	1	1.85	1	1	1.9	1	1	2.6	1	ref	1.628	0	0.804	0	0.292	0	0	0	0.585	0	0.585	0	0.888	0	0	0.926	0	0	1.379	0	ref
Os04t0269100-00	2.9	2.6	73.6	59.4	46.7	60.5	60.75	67.25	78.95	75.55	21.15	15.45	28.35	27.25	36.6	19.95	12	19.75	22.15	17.75	17.45	35.5	31.9	22.2	19.4	15.8	36.55	ref	4.59	4.275	4.541	4.814	2.719	3.368	3.311	3.736	2.861	2.128	2.846	3.012	2.692	2.668	3.692	3.538	3.015	2.821	2.525	3.735	ref
Os07t0149900-01	9.9	8.1	14.65	8.95	16.25	12.8	13.3	17.85	12.95	12.25	16.45	18.4	21.1	13.1	9.35	20.95	15.7	10.65	13.15	22.05	20.9	42.15	20.25	23.5	27.7	22.35	20.2	ref	0.355	0.688	0.783	0.492	0.958	1.236	0.549	0.062	1.226	0.81	0.25	0.554	1.3	1.223	2.235	1.177	1.392	1.629	1.32	1.174	ref
Os02t0125533-00	1	1	1	1	1	1	1	1	1	1	1	1	1	1	1	1	1	1	1	1	1	1	1	1	1	1	1	ref	0	0	0	0	0	0	0	0	0	0	0	0	0	0	0	0	0	0	0	0	ref
Os07t0244150-00	1	1	35.6	39.8	28.85	40.65	1	1	1	1	1.9	3	1.55	1	1	9.2	1.8	1	1	1	2.5	1	1	1	1.45	1	1	ref	5.234	5.098	0	0	1.255	0.632	0	0	3.202	0.848	0	0	0	1.322	0	0	0	0.536	0	0	ref
Os01t0805500-00	130.1	107.9	119.9	113.2	100.2	137.9	151.3	146.8	177.9	170.7	46.9	59.7	40.1	49.3	69.1	26.6	14.9	24.3	28.5	30.2	36.9	40.9	25.2	21.3	16.6	23.2	22.7	ref	-0.024	-0.011	0.331	0.557	-1.163	-1.563	-1.265	-0.778	-2.155	-2.991	-2.286	-2.056	-1.972	-1.683	-1.534	-2.233	-2.476	-2.835	-2.352	-2.384	ref
Os05t0134700-02	2.55	1	6.85	16.9	5.8	7.15	5	6.6	1.95	1	7.55	5.5	4.9	1.55	2.05	1	2.2	3	1.55	13.05	9.95	10.1	1.9	8.5	9.75	3.85	4.45	ref	2.752	2.012	1.847	-0.194	2.013	1.618	-0.043	0.36	-0.675	0.462	0.91	-0.043	3.031	2.639	2.661	0.251	2.412	2.61	1.27	1.479	ref
Os05t0443400-02	105.35	88.25	751	741.75	688.75	709.6	742.35	765.2	737.65	735.2	316.85	302.2	397.1	349.15	357.6	553.55	359.25	525.5	511.75	266	333.25	491.8	507.65	315.95	266.3	325.45	724.4	ref	2.952	2.858	2.967	2.933	1.682	2.042	1.856	1.891	2.521	1.898	2.446	2.408	1.464	1.789	2.351	2.396	1.712	1.466	1.755	2.909	ref
Os07t0551600-01	4.9	7.3	1	1	1	1.95	1	1	1	1	1.9	1	1	1	1	1	6.7	3	3.1	3.6	6	21.6	1	3.6	2.8	6.7	1	ref	-2.58	-2.099	-2.58	-2.58	-2.117	-2.58	-2.58	-2.58	-2.58	0.164	-0.995	-0.948	-0.732	0.005	1.853	-2.58	-0.732	-1.095	0.164	-2.58	ref
Os09t0437200-00	1	1	1	1	1	1	1	1	1	1	1	1	1	1	1	1	1	1	1	1	1	1	1	1	1	1	1	ref	0	0	0	0	0	0	0	0	0	0	0	0	0	0	0	0	0	0	0	0	ref
Os02t0654700-01	11.8	18.3	616	581.4	112.4	103.9	194.4	214.1	284.9	341.4	81.6	60.7	59	72.4	64.9	66.5	96.4	47.5	38	120.4	136.5	335.1	69	114.8	103.1	34.7	168.7	ref	5.348	2.879	3.795	4.408	2.26	2.005	2.301	2.143	2.178	2.714	1.693	1.371	3.034	3.216	4.511	2.231	2.966	2.811	1.24	3.521	ref
Os01t0667900-01	404.5	343.7	5307.1	4821.2	2752	2911.9	4567.8	4577.2	4464.7	4416.5	202.5	189.2	146.1	154.3	148.7	171.9	106.2	126.4	107.7	474.3	197.3	319.3	113.8	294.8	213.4	56	109.5	ref	3.762	2.925	3.616	3.574	-0.93	-1.352	-1.273	-1.326	-1.117	-1.812	-1.561	-1.792	0.347	-0.918	-0.224	-1.712	-0.339	-0.805	-2.735	-1.768	ref
Os01t0217100-01	7.2	8.85	7.8	18.8	16.25	18.45	15.95	9.7	14.85	17.45	5.2	4	4.9	5.75	4.65	16.35	5.45	9.1	14.25	3.15	5	16.7	6.4	6.3	3.75	9.2	11.85	ref	0.601	1.117	0.64	1.012	-0.808	-0.704	-0.473	-0.78	1.034	-0.551	0.189	0.836	-1.341	-0.675	1.065	-0.319	-0.341	-1.09	0.205	0.57	ref
Os03t0267600-01	189.6	318.55	122.35	105.65	158.05	141.2	108.25	104	131.95	130.4	88.6	101.55	59.6	45.1	52.85	80.85	124.1	75.35	55.95	89.45	86.65	91.8	109.3	115.7	74.55	135.3	78.9	ref	-1.112	-0.718	-1.212	-0.906	-1.373	-2.044	-2.446	-2.217	-1.604	-0.986	-1.706	-2.135	-1.458	-1.504	-1.421	-1.169	-1.087	-1.721	-0.861	-1.639	ref
Os04t0416000-01	682.8	405	1340.2	1120.8	1170.3	1343.6	1264	1377.5	1318.4	1324.1	949.4	904.2	1189.3	1060.7	987.7	680.4	554.5	854.8	944.3	579.1	967.3	1521.3	768.2	428.9	708.1	400.2	1007.9	ref	1.221	1.254	1.327	1.329	0.817	1.177	1.012	0.909	0.372	0.076	0.701	0.845	0.139	0.879	1.533	0.547	-0.294	0.429	-0.394	0.939	ref
Os01t0153800-00	1	1	3.9	2.9	2.7	1	1	1	1	1	2.9	2	1	1	1	7.1	1	1	1	2.7	1	1	1	2.8	1	1	1	ref	1.75	0.716	0	0	1.268	0	0	0	2.828	0	0	0	1.433	0	0	0	1.485	0	0	0	ref
Os05t0494900-01	356.6	356.3	551.7	671.2	458.6	484.4	557.3	514.9	525.9	556.1	333.7	302.7	324.6	296.1	310	266	402.9	327.7	332.7	381.5	215.2	180.1	229.3	316.8	349.5	282.7	213	ref	0.772	0.403	0.588	0.601	-0.165	-0.135	-0.268	-0.201	-0.422	0.177	-0.121	-0.099	0.098	-0.728	-0.985	-0.636	-0.17	-0.028	-0.334	-0.743	ref
Os01t0905800-01	798.7	999.2	446.4	384.2	512.6	455.1	320	424.2	293.5	309.5	424.6	385.4	394.9	217.4	304.8	302.8	582.2	283.2	260.9	751.7	849.8	567.5	351	770.3	1203.8	492.2	297.9	ref	-1.109	-0.887	-1.278	-1.568	-1.143	-1.178	-2.039	-1.551	-1.561	-0.618	-1.657	-1.776	-0.249	-0.072	-0.655	-1.348	-0.214	0.43	-0.86	-1.584	ref
Os06t0192400-01	1.4	1	1	1.95	1.85	1	1.9	4.05	1.95	5.7	1.45	8	8.25	8.9	5.7	3.55	3.85	3	1	22.05	32.9	4.6	3.7	16.85	50.2	5.5	4.95	ref	0.239	0.201	1.229	1.495	1.525	2.802	2.911	2.268	1.585	1.702	1.342	-0.243	4.22	4.797	1.959	1.645	3.832	5.407	2.217	2.065	ref
Os11t0518300-01	1	1	1	1	1	1	1	1	1	1	1	2	1	1	1	2	1	1	1	1.9	1	3.4	1	4.5	3.8	4.3	1	ref	0	0	0	0	0.5	0	0	0	1	0	0	0	0.926	0	1.766	0	2.17	1.926	2.104	0	ref
Os11t0491400-01	93	84.35	423.05	448.75	419.45	438.15	557.8	449.1	529.65	547.65	56.3	66.2	69.65	71.35	70.15	32.75	28.3	63.75	64.4	48.25	66.25	31.85	57.4	45.55	58.95	40.05	53.25	ref	2.298	2.275	2.499	2.604	-0.537	-0.347	-0.312	-0.336	-1.435	-1.646	-0.474	-0.46	-0.876	-0.419	-1.476	-0.626	-0.959	-0.587	-1.145	-0.734	ref
Os07t0633100-03	201.2	201.45	240.3	251.5	255.05	284.25	229.05	228.9	261.05	259.3	211.85	199.65	235.35	168.5	187.45	145.8	119.6	205.35	179.55	193.45	325.75	398.05	230.65	169.05	243.75	116	232.25	ref	0.288	0.419	0.186	0.37	0.031	0.225	-0.257	-0.103	-0.466	-0.751	0.029	-0.165	-0.058	0.694	0.983	0.196	-0.252	0.276	-0.795	0.206	ref
Os03t0761700-01	20.7	24.55	91.15	90.3	92.8	77.95	95.9	89.2	107.6	95.25	38.05	40.3	45.05	51.45	40.25	51.15	38.95	58.65	46.45	49.1	68.25	36.7	60.55	58.35	59.85	52.35	62.15	ref	2.009	1.916	2.037	2.167	0.797	0.999	1.19	0.836	1.182	0.789	1.379	1.043	1.123	1.598	0.703	1.425	1.372	1.409	1.216	1.463	ref
Os10t0403400-01	1	1	1	1	1	1	1	1	1	1	1	1	1	1	1	1	1	1	1	10.85	1	1	1	34.5	63.5	1	1	ref	0	0	0	0	0	0	0	0	0	0	0	0	3.44	0	0	0	5.109	5.989	0	0	ref
Os04t0209450-00	1	1	1	1	1	1	1	1	1	1	1	1	1	1	1	1	1	1	1	1	1	1	1	1	1	1	1	ref	0	0	0	0	0	0	0	0	0	0	0	0	0	0	0	0	0	0	0	0	ref
Os03t0851400-01	28.1	27.7	197.9	172	144.6	162.5	242.7	162.1	194.1	211	78.8	96.6	62.4	105	75.4	71.6	49.1	74.8	64.4	62.8	36.9	50.6	58.3	71.6	44.2	62.6	64.1	ref	2.725	2.458	2.83	2.859	1.645	1.161	1.912	1.434	1.36	0.815	1.423	1.207	1.171	0.403	0.859	1.063	1.36	0.664	1.166	1.2	ref
Os03t0291800-02	386	298.1	409.4	368.3	476	494.8	411.5	447.6	583.2	573	424.6	439.1	470.8	286.7	275.4	287.5	414.3	409.7	257.7	550.7	927.5	621.9	294.6	394.5	401.9	374.7	348.2	ref	0.195	0.517	0.339	0.769	0.348	0.473	-0.243	-0.301	-0.239	0.288	0.272	-0.397	0.699	1.451	0.874	-0.203	0.218	0.245	0.144	0.038	ref
Os01t0664100-01	81	81.95	198.85	194	199.35	219.6	214.6	219.2	219	231.2	76.9	80.15	76.9	83.95	79.55	59.3	50.75	89.55	73.9	59.4	60.8	43.35	66.35	52.6	68.1	53.95	62.65	ref	1.269	1.361	1.413	1.466	-0.053	-0.083	0.043	-0.034	-0.458	-0.683	0.136	-0.141	-0.456	-0.422	-0.91	-0.296	-0.631	-0.259	-0.595	-0.379	ref
Os11t0384789-02	53.95	49.75	55.1	41.65	35.4	46.3	59.45	31.55	37.3	52.6	2.4	4.5	2.1	6.3	6.75	1	1.8	6.55	5.25	4.9	4.5	7.65	2.35	5.45	4.2	3.05	3.95	ref	-0.113	-0.356	-0.259	-0.226	-3.979	-4.625	-3.04	-2.94	-5.695	-4.847	-2.984	-3.303	-3.402	-3.525	-2.76	-4.462	-3.249	-3.625	-4.086	-3.713	ref
Os06t0722300-01	1	1	1	1	1	1	1	1	1	1	1	1	1	1	1	1	1	1	1	1	1	1	1	1	1	1	1	ref	0	0	0	0	0	0	0	0	0	0	0	0	0	0	0	0	0	0	0	0	ref
Os07t0616800-01	1	1	1	1	1	1	1	1	1	1	1	1	1	1	1	1	1	1	1	1	1	1	1	1	1	1	1	ref	0	0	0	0	0	0	0	0	0	0	0	0	0	0	0	0	0	0	0	0	ref
Os02t0122800-01	383.6	519.8	273.9	259	232.4	230.4	283.1	273.2	209.4	189.5	384.3	431.2	379.3	416.9	374.9	904.5	665.4	942.8	1041.5	433.9	317.8	407.7	428	609.7	453.4	694.3	654.9	ref	-0.745	-0.948	-0.683	-1.165	-0.133	-0.235	-0.099	-0.252	1.018	0.575	1.078	1.222	-0.041	-0.491	-0.131	-0.061	0.449	0.022	0.637	0.552	ref
Os10t0438100-00	20.7	15.9	40.95	59.9	31	41.1	54.2	49.4	49.75	34.3	27.7	28.9	36.15	41.45	29.8	30.7	23	25.8	45.9	44.8	66.25	53.65	44	38.5	50.65	34.25	56.7	ref	1.449	0.976	1.512	1.187	0.641	0.995	1.192	0.716	0.759	0.342	0.508	1.339	1.304	1.869	1.564	1.278	1.086	1.481	0.917	1.644	ref
Os12t0117200-00	1.8	1.8	1	2.9	2.3	1.9	2.3	2	1.5	1.9	2.85	1.5	2.1	1.55	1	2	1	1	2.6	57.7	2.5	1.6	3.25	86.6	107.2	1.8	2.5	ref	-0.08	0.216	0.253	-0.093	0.2	0.222	-0.216	-0.848	0.152	-0.848	-0.848	0.531	5.003	0.474	-0.17	0.852	5.588	5.896	0	0.474	ref
Os03t0625900-01	68.3	70.2	43.9	43.1	42.8	39.7	32.6	32.6	27.8	28.2	36.6	35.9	40.1	39.9	43.9	54.2	87.4	62.7	67.5	46.5	76.7	79.7	60.1	46	71.8	61	62.1	ref	-0.671	-0.748	-1.087	-1.306	-0.934	-0.788	-0.795	-0.657	-0.353	0.336	-0.143	-0.037	-0.574	0.148	0.203	-0.204	-0.59	0.052	-0.183	-0.157	ref
Os12t0148700-01	5.25	1	2.9	2.85	21.9	4.3	7.6	10.7	11.5	14.15	2.4	1.5	3.8	5.25	8.85	1	14.05	7.6	7.35	1.45	8.5	16.15	3.7	1.9	15.25	14.55	7.4	ref	0.327	2.082	1.977	2.477	-0.272	0.73	1.196	1.95	-1.196	2.616	1.73	1.682	-0.66	1.891	2.817	0.691	-0.27	2.735	2.667	1.691	ref
Os02t0248800-01	1	1.8	1	1	1	1	1	1	1	1	1	1	1	1	1	1	1	1	1	1	1	1	1	1	1	1	1	ref	-0.424	-0.424	-0.424	-0.424	-0.424	-0.424	-0.424	-0.424	-0.424	-0.424	-0.424	-0.424	-0.424	-0.424	-0.424	-0.424	-0.424	-0.424	-0.424	-0.424	ref
Os09t0452200-01	135.5	51.3	9.8	8.5	14.1	15.2	11.5	17.3	14.4	15.1	28.2	39.8	23.3	6.3	9.4	30.7	116.8	22.2	7.3	63.7	68.7	136.6	40.4	112.2	53.4	195.7	26.6	ref	-3.191	-2.51	-2.563	-2.499	-1.315	-1.839	-3.726	-3.149	-1.441	0.486	-1.909	-3.514	-0.388	-0.279	0.712	-1.045	0.428	-0.643	1.231	-1.648	ref
Os08t0510900-01	15.7	8.9	1	1	1	1	1	1	1	1	1.9	1	1	1	2	1	12.4	1	1	3.6	10	4.6	1	2.8	1	5.9	1	ref	-3.563	-3.563	-3.563	-3.563	-3.1	-3.563	-3.563	-2.563	-3.563	0.069	-3.563	-3.563	-1.715	-0.241	-1.362	-3.563	-2.078	-3.563	-1.003	-3.563	ref
Os11t0647100-00	1	1	1	1	2.7	2.9	1	3	1	1	1	1	1	2.1	1	1	1	1	1	1	1	1	1	1	1	1	1	ref	0	1.485	0.792	0	0	0	1.07	0	0	0	0	0	0	0	0	0	0	0	0	0	ref
Os03t0855800-00	1	1	1	1	1	1	1	1	1	1	1	1	1	1	1	1	1	1	1	1	1	1	1	1	1	1	1	ref	0	0	0	0	0	0	0	0	0	0	0	0	0	0	0	0	0	0	0	0	ref
Os06t0182800-00	1	1	1	1	1	1	1	1	1	1	1	1	1	1	1	1	1	1	1	1	1	1	1	1	1	1	1	ref	0	0	0	0	0	0	0	0	0	0	0	0	0	0	0	0	0	0	0	0	ref
Os03t0250200-01	130.9	170.8	67.3	58	75.8	114.3	57.3	46.9	68.9	64.8	131.3	114.5	60.1	46.2	50.2	173.9	190.1	139.6	89.7	145.3	180.3	297.6	254.3	270.1	312.7	203.9	142	ref	-1.259	-0.684	-1.528	-1.162	-0.286	-1.315	-1.694	-1.575	0.218	0.346	-0.099	-0.737	-0.041	0.27	0.993	0.766	0.853	1.064	0.447	-0.074	ref
Os09t0448001-00	1	1	1	1	1	1	1	1	1	1	1	1	1	1	1	1	1	1	1	1	1	1	1	1	1	1	1	ref	0	0	0	0	0	0	0	0	0	0	0	0	0	0	0	0	0	0	0	0	ref
Os02t0659700-00	1	1	1	1	1	1	1	1	1	1	1.45	1	1	1	1	1	1	1.5	1	1	1	1	1	1	1	1	1	ref	0	0	0	0	0.268	0	0	0	0	0	0.585	0	0	0	0	0	0	0	0	0	ref
Os11t0142600-00	1	1	8.8	12.2	5.35	4.75	14.6	13.25	4.85	14.6	1.95	1	2.65	2.05	2	3	1.8	3.5	2.1	2.3	1.5	1.6	1.9	1.45	1	1	3.95	ref	3.373	2.334	3.798	3.073	0.482	1.406	1.036	1	1.585	0.848	1.807	1.07	1.202	0.585	0.678	0.926	0.536	0	0	1.982	ref
Os03t0834632-00	1	1	1	1	1	1	1	1	1	1	1	1	1	1	1	1	1	1	1	1	1	1	1.9	1	1	1	1	ref	0	0	0	0	0	0	0	0	0	0	0	0	0	0	0	0.926	0	0	0	0	ref
Os03t0831300-01	64.75	56	95.05	91.65	84.5	106.3	87.15	99.4	96.6	106.5	49.7	50.3	62.35	57.2	61.75	61.35	79.7	60.15	71.75	59.85	69.25	77.85	65	71.1	70.45	69.6	75.45	ref	0.632	0.654	0.628	0.752	-0.268	0.05	-0.074	0.036	0.027	0.404	-0.002	0.253	-0.009	0.202	0.371	0.11	0.24	0.226	0.209	0.325	ref
Os06t0100700-00	1	1	1	1	1	1	1	1	1	1	1	1	1	1	1	1	1	1	1	1	1	1	1	1	1	1	1	ref	0	0	0	0	0	0	0	0	0	0	0	0	0	0	0	0	0	0	0	0	ref
Os01t0650200-03	33.1	48.95	143.8	178.1	155.85	120	115.7	111.1	139.15	132.25	68	74.7	45.1	48.3	69.6	62.4	57.65	94.55	66.5	37.5	57.8	50.65	39.95	25.7	35.05	23.6	74.95	ref	1.991	1.764	1.494	1.753	0.824	0.164	0.263	0.79	0.632	0.518	1.232	0.724	-0.102	0.522	0.331	-0.011	-0.647	-0.2	-0.77	0.897	ref
Os02t0164900-02	130.85	166.05	263.65	251.5	240.25	236.6	247.1	250.85	267.75	264	93.8	105.1	117.05	75.05	94.75	128.4	193.8	144.15	102.4	186.95	134.5	111.75	152.25	208.3	163.75	146	112.9	ref	0.805	0.694	0.756	0.851	-0.57	-0.333	-0.974	-0.638	-0.199	0.395	-0.032	-0.526	0.343	-0.132	-0.399	0.047	0.499	0.152	-0.014	-0.385	ref
Os10t0491500-00	1.4	1.8	2.95	1.95	1.85	1	1.9	1	3.85	1.95	1	2	1	1.55	2.05	2.5	2.2	1	1	2.3	5	4	1.45	2.75	1.9	1.4	1.5	ref	0.595	-0.223	-0.204	0.787	-0.167	-0.667	-0.034	0.369	0.655	0.471	-0.667	-0.667	0.535	1.655	1.333	-0.131	0.793	0.259	-0.181	-0.082	ref
Os05t0211100-01	4.9	4.1	22.45	10.35	7.1	6.7	1.45	6.6	4.85	3.35	36.65	43.8	11.05	1.55	16.7	8.2	7.9	9.6	1.55	40.05	119.05	37.9	145.55	11.15	7.4	2.2	6.45	ref	1.766	0.622	-0.535	-0.153	3.16	1.302	-1.532	1.898	0.871	0.818	1.099	-1.532	3.16	4.731	3.08	5.021	1.315	0.723	-1.027	0.525	ref
Os01t0716500-01	1.75	1.8	1	1	85.85	82.65	99	123.35	53.1	45.55	1	1	5.45	3.65	5.7	1	3.05	3	6.8	1	3.5	2.8	1.9	1	5.6	4.7	4.45	ref	-0.828	5.569	5.96	4.792	-0.828	1.619	1.04	1.683	-0.828	0.781	0.757	1.938	-0.828	0.98	0.658	0.098	-0.828	1.658	1.405	1.326	ref
Os07t0668600-02	1	1	1	1	1	1	1	1	1	1	1	1	1	1	1	1	1	1	1	1	1	1	1	1	1	1	1	ref	0	0	0	0	0	0	0	0	0	0	0	0	0	0	0	0	0	0	0	0	ref
Os09t0557800-01	290.1	321.7	556.6	559	575.2	539.2	553.8	636.2	471.4	475.5	442.4	462	470.8	365.4	371.8	402.1	377.6	390.5	354.9	393.5	372.6	211.6	351	377.7	447	288.5	268.3	ref	0.869	0.866	0.958	0.632	0.565	0.624	0.258	0.283	0.396	0.306	0.354	0.216	0.365	0.286	-0.53	0.2	0.306	0.549	-0.083	-0.187	ref
Os02t0833400-02	307.9	304.4	433.75	454.75	506.05	509	495.35	507.75	447	487.15	232.5	196.65	272.7	238.35	234.05	220.95	145.3	219	269.85	162.05	158.9	126.9	180.95	145.25	178.45	135.7	139.6	ref	0.537	0.729	0.712	0.608	-0.518	-0.167	-0.361	-0.387	-0.47	-1.075	-0.483	-0.182	-0.918	-0.946	-1.271	-0.759	-1.076	-0.779	-1.174	-1.133	ref
Os11t0127800-02	1918.8	1286.9	1160.9	1090.8	1326.9	1223.7	951.1	1141	1179.8	1225.6	336.5	340.6	356.9	395.9	391.7	176	153.4	191.2	265.1	206.3	150.4	186.2	207.8	144.8	138.9	112.7	156.8	ref	-0.482	-0.302	-0.593	-0.386	-2.215	-2.138	-1.989	-2.004	-3.158	-3.357	-3.039	-2.567	-2.929	-3.385	-3.077	-2.919	-3.44	-3.5	-3.801	-3.325	ref
Os08t0498600-02	1	1	1	1	1	1	1	1	1	1	1	1	1	1	1	1	1	1	1	1	1	1	1	1	1	1	1	ref	0	0	0	0	0	0	0	0	0	0	0	0	0	0	0	0	0	0	0	0	ref
Os03t0715332-00	44.3	26.15	111.65	106.15	135.85	118.55	87.55	102.45	89.95	121.95	36.15	31.85	27.8	25.7	32.95	45	32.8	45	39.05	43.5	48.3	27.65	60.55	50.4	41	46.6	53.25	ref	1.677	1.899	1.476	1.622	-0.004	-0.292	-0.405	-0.047	0.403	-0.053	0.403	0.198	0.354	0.505	-0.3	0.831	0.566	0.269	0.453	0.646	ref
Os01t0210800-01	31.9	29.3	32.7	28.1	28.85	36.4	27.8	27.5	41.65	35.2	35.2	39.3	35.6	34.6	30.3	15.8	27.9	18.2	18.45	34.5	26.9	31.85	35	36.75	16.6	38.35	21.25	ref	-0.012	0.084	-0.145	0.325	0.283	0.22	0.179	-0.013	-0.952	-0.132	-0.748	-0.729	0.174	-0.185	0.059	0.195	0.266	-0.881	0.327	-0.525	ref
Os04t0411651-00	1	1	20.5	46.8	26.2	38.8	40.6	39.7	10.6	16	10.4	9	7.7	14.7	4.1	13.3	5.9	8.1	4.2	9.6	10	37.3	6.4	11.6	13.9	12.5	8.9	ref	4.953	4.995	5.327	3.703	3.274	2.945	3.878	2.036	3.733	2.561	3.018	2.07	3.263	3.322	5.221	2.678	3.536	3.797	3.644	3.154	ref
Os07t0216100-01	69.8	15.1	42.9	21.6	29.7	43.5	28.2	28.5	32.5	39.4	22.6	24.9	44.5	30.4	19.9	33.7	36.9	35.4	41.1	38.8	50.8	71.2	42.2	53.9	44.2	28.1	59.2	ref	-0.093	0.147	-0.196	0.14	-0.453	0.455	-0.095	-0.706	0.054	0.185	0.125	0.34	0.257	0.646	1.133	0.378	0.731	0.445	-0.208	0.867	ref
Os03t0133650-00	1	1	1	1	1	1	1	1	1	1	1	1	1	1	1	1	1	1	1	1	1	1	1	1	1	1	1	ref	0	0	0	0	0	0	0	0	0	0	0	0	0	0	0	0	0	0	0	0	ref
Os04t0164701-01	1	1	1	1	1	1	1	1	1	1	1	1	1	1	1	1	1	1	1	9.6	5	1	1.9	5.4	4.7	1	1	ref	0	0	0	0	0	0	0	0	0	0	0	0	3.263	2.322	0	0.926	2.433	2.233	0	0	ref
Os07t0626100-01	230.6	139.3	172.5	127.2	133.2	160.6	148.7	140.7	139.6	180.1	123.8	125.5	224.2	153.3	208.4	169.8	283.1	204.3	239.7	238.1	451.3	999.6	240	285.1	369.7	254.8	312.7	ref	-0.275	-0.293	-0.309	-0.177	-0.524	0.323	-0.225	0.218	-0.078	0.66	0.189	0.419	0.41	1.332	2.48	0.421	0.67	1.045	0.508	0.803	ref
Os02t0157300-02	4.5	4.9	8.3	5.65	7.1	9.05	5.85	11.7	9.6	9	4.75	5	6	7.85	4.65	6.1	3.05	9.1	10.5	4.4	9.95	11.3	10.4	5.85	5.15	4.7	12.35	ref	0.544	0.772	0.817	0.985	0.054	0.354	0.741	-0.014	0.377	-0.623	0.955	1.161	-0.094	1.083	1.267	1.147	0.317	0.133	0.001	1.395	ref
Os07t0184032-00	1	4.1	10.7	14.1	14.1	6.7	15.1	8.1	24.9	6.6	1.9	1	1	1	2	1	1	3	5.2	1	1	1	2.8	1.9	1	1	2	ref	2.601	2.263	2.449	2.662	-0.555	-1.018	-1.018	-0.018	-1.018	-1.018	0.567	1.361	-1.018	-1.018	-1.018	0.468	-0.092	-1.018	-1.018	-0.018	ref
Os02t0130100-01	1080.1	1703.5	809	748.7	774.5	732.7	923	980.9	980	977.1	399.3	335.6	447.3	426.4	356.1	167.8	149.4	215.5	228.1	153	215.2	165.6	186.3	99.8	119.6	87.2	145	ref	-0.801	-0.849	-0.512	-0.471	-1.89	-1.601	-1.67	-1.929	-3.015	-3.183	-2.654	-2.572	-3.148	-2.656	-3.034	-2.864	-3.765	-3.504	-3.959	-3.226	ref
Os09t0460700-01	396	181.8	507.8	459.9	300.3	378.7	544.2	531.2	450.3	441.7	114.4	128.5	235.3	448.4	300.6	181.1	153.4	159.8	132	228.6	273	264.9	141.5	345.1	380.8	153	205.2	ref	0.849	0.33	1.003	0.733	-1.146	-0.189	0.741	0.164	-0.567	-0.807	-0.748	-1.023	-0.231	0.025	-0.018	-0.923	0.363	0.505	-0.81	-0.387	ref
Os02t0830100-04	520.5	406.6	1008.8	1045	1183.4	1177.4	1094.4	1174.6	1017.2	1152.5	798.5	894.2	1010.8	1077.5	1070.4	899.4	480.3	708.1	979.2	939.9	628.6	589.3	816.5	720	727.4	718.1	797.9	ref	1.158	1.359	1.301	1.235	0.877	1.136	1.228	1.218	0.967	0.062	0.622	1.09	1.031	0.45	0.357	0.828	0.646	0.661	0.642	0.794	ref
Os05t0585800-01	99.2	63.9	218.4	184.2	168	205.9	197	209	154.9	186.7	65.7	73.7	93.6	85	117.3	59.3	46.7	52.6	115.1	34.5	8	20.4	16.2	117.5	233.6	11.7	31.6	ref	1.333	1.224	1.35	1.095	-0.194	0.233	0.094	0.559	-0.425	-0.77	-0.598	0.532	-1.206	-3.315	-1.965	-2.297	0.562	1.553	-2.767	-1.333	ref
Os04t0490100-00	76.35	96.15	129.2	131.85	142.8	129.4	129.8	120.8	93.25	108.35	116.7	91.6	58.45	67.7	82.2	102.3	100.45	68.8	73.9	74.45	73.7	91.8	100.35	74.2	58.95	98.75	94.2	ref	0.607	0.666	0.547	0.23	0.271	-0.552	-0.34	-0.06	0.256	0.229	-0.317	-0.213	-0.203	-0.217	0.1	0.228	-0.208	-0.539	0.205	0.137	ref
Os05t0368400-00	1	1	2.9	1	1	1	1	1	1	1	1	1	2.1	1	1	1	1	1	1	1	1	1	1	1	1	1	1	ref	0.768	0	0	0	0	1.07	0	0	0	0	0	0	0	0	0	0	0	0	0	0	ref
Os10t0335050-00	1	1	1	1	1	1	1	1	1	1	1	1	1	1	1	1	1	1	1	1	1	1	1	1	1	1	1	ref	0	0	0	0	0	0	0	0	0	0	0	0	0	0	0	0	0	0	0	0	ref
Os03t0635800-01	140.5	74.9	53.15	62.2	85.4	79.85	40.55	44.85	76.05	57.25	53.5	72.2	69.05	47.75	47.6	66.5	130.65	47.5	69.1	157.75	161.4	187.4	79.35	189.8	210.65	125.9	67.05	ref	-0.835	-0.313	-1.266	-0.637	-0.723	-0.571	-1.103	-1.108	-0.625	0.349	-1.111	-0.57	0.621	0.654	0.869	-0.371	0.888	1.038	0.295	-0.613	ref
Os03t0242200-01	114.6	150.3	116	127.2	154.1	113.4	133.7	127.4	124.3	132.3	136.9	144.4	180.6	123.9	129.8	94.1	92.3	147.7	120.4	104.1	137.5	136.6	131.7	108.6	100.3	84.8	114.4	ref	-0.112	0.01	-0.008	-0.033	0.099	0.461	-0.083	-0.016	-0.48	-0.508	0.17	-0.124	-0.334	0.067	0.058	0.005	-0.273	-0.388	-0.63	-0.198	ref
Os01t0150800-01	14.55	15.15	57.05	51.95	87.6	92.6	75.7	80.05	81.3	64.25	23	20.9	47.9	42.5	38.2	26.05	29.9	33.85	51.15	7.45	26.9	99.05	66.8	11.15	12.5	23.6	80.35	ref	1.875	2.601	2.39	2.283	0.562	1.69	1.517	1.363	0.811	1.01	1.189	1.785	-0.995	0.857	2.738	2.17	-0.413	-0.248	0.669	2.436	ref
Os04t0689700-01	160.2	104.8	193	267.4	183.7	241.8	174.1	178.4	198.9	195.1	103.1	103.6	115.9	106	131.9	142.2	113.5	88	82.3	82.6	66.8	95.4	96.8	115.7	93.9	132.4	66.1	ref	0.81	0.702	0.444	0.604	-0.326	-0.161	-0.29	0.026	0.134	-0.191	-0.558	-0.655	-0.65	-0.956	-0.442	-0.421	-0.163	-0.465	0.031	-0.971	ref
Os07t0202600-00	1	2.6	1	1	1	1	1	1	1	1	1	1	1	1	1	1	1	1	1	1	1	1	1	1	1	1	1	ref	-0.689	-0.689	-0.689	-0.689	-0.689	-0.689	-0.689	-0.689	-0.689	-0.689	-0.689	-0.689	-0.689	-0.689	-0.689	-0.689	-0.689	-0.689	-0.689	-0.689	ref
Os12t0256800-00	1	1	1	1	1	1	1	1	1	1	1	1	1	1	1	1	1.8	1	1	1	1	4.6	1	1	1	1.8	1	ref	0	0	0	0	0	0	0	0	0	0.848	0	0	0	0	2.202	0	0	0	0.848	0	ref
Os02t0497500-02	29.95	41.05	67.3	83.7	65.4	68.05	73.05	74.9	76.05	63.8	24.9	31.4	32.25	34.1	34	49.1	56.4	47	48.55	59.85	35.4	34.9	38.6	62.35	56.6	59.7	43.9	ref	1.098	0.928	1.077	0.99	-0.327	-0.121	-0.04	-0.044	0.486	0.686	0.423	0.47	0.771	0.014	-0.007	0.139	0.83	0.691	0.768	0.324	ref
Os03t0247100-01	620.2	444.3	1470.8	1579.7	1459.2	1817.6	1723.7	1716.1	1901.6	1596	478.9	546.7	567.8	521.9	517.4	436.9	373.6	520	569.3	586.8	616.7	623.2	557.8	486.2	571.1	517.7	601.6	ref	1.538	1.633	1.712	1.731	-0.037	0.113	-0.008	-0.021	-0.265	-0.491	-0.014	0.117	0.161	0.232	0.248	0.088	-0.111	0.122	-0.02	0.197	ref
Os02t0550000-01	33.5	29.3	139.4	142.1	122.8	136	179.4	162.1	146.3	124.8	42.2	29.9	35.6	43	38.7	39.9	31.2	37.4	40.1	31.9	31.9	25.2	44.9	45.1	45.1	44.5	44.4	ref	2.167	2.044	2.444	2.109	0.181	0.184	0.457	0.305	0.349	-0.006	0.256	0.356	0.026	0.026	-0.314	0.519	0.526	0.526	0.506	0.503	ref
Os06t0137500-01	109.6	93	205.2	198.7	157.6	170	175	175.35	176.4	168.85	105.5	104.1	103.1	116.55	108.85	141.7	162	141.1	135.65	120	165.4	108.15	146.05	122.3	156.4	123.8	155.85	ref	1	0.697	0.795	0.774	0.054	0.03	0.207	0.109	0.489	0.682	0.483	0.426	0.249	0.712	0.099	0.533	0.277	0.631	0.294	0.626	ref
Os09t0556800-01	123.9	126.8	1	1.9	2.7	2.9	1.9	1	1	1	7.6	8	4.3	1	2	4.1	109.4	5	1	15.6	3	50.6	12.6	31	9.3	54.4	3	ref	-6.507	-5.485	-6.507	-6.97	-4.007	-4.865	-6.97	-5.97	-4.934	-0.196	-4.648	-6.97	-3.006	-5.385	-1.309	-3.314	-2.016	-3.752	-1.204	-5.385	ref
Os07t0620800-01	41.55	34.8	10.25	8.95	9.3	6.65	7.15	15.8	7.7	15.1	13.2	7.5	2.65	3.1	3.1	6.1	43.35	6.05	2.6	4.45	4	28.8	12.65	11.6	6.5	16.2	5.45	ref	-1.989	-2.274	-1.839	-1.818	-1.934	-3.843	-3.617	-3.617	-2.64	0.189	-2.652	-3.87	-3.095	-3.249	-0.401	-1.588	-1.713	-2.548	-1.231	-2.803	ref
Os06t0706100-00	3.3	2.6	1	1.45	1.45	2.9	2.3	4.6	1.5	1	1	1	1	1	1	1.5	1.8	1	1.55	1	1.5	1	1	1.45	1	1	1	ref	-1.282	-0.514	0.151	-1.258	-1.55	-1.55	-1.55	-1.55	-0.966	-0.702	-1.55	-0.918	-1.55	-0.966	-1.55	-1.55	-1.014	-1.55	-1.55	-1.55	ref
Os09t0295000-01	1	1	1	1	1	2.9	1	1	1	1	1	1	1	1	1	1	1	1	1	1	3	1	3.7	1	1	1	2	ref	0	0.768	0	0	0	0	0	0	0	0	0	0	0	1.585	0	1.888	0	0	0	1	ref
Os04t0155600-00	1	1	1	1	1	1	1	1	1	1	1	1	1	1	1	1	1	1	1	1	1	1	1	1	1	1	1	ref	0	0	0	0	0	0	0	0	0	0	0	0	0	0	0	0	0	0	0	0	ref
Os05t0557100-01	373.95	126	30.75	31.85	55.8	59.05	25.15	13.25	48.8	59.65	61	72.7	65.15	15.7	28.75	46.5	136.3	51.1	44.85	95.5	121.05	223.7	48.9	116.55	140.3	92.2	88.75	ref	-2.794	-1.919	-3.572	-2.008	-1.705	-1.736	-3.789	-2.917	-2.223	-0.671	-2.087	-2.275	-1.185	-0.843	0.043	-2.15	-0.897	-0.63	-1.235	-1.29	ref
Os09t0344500-01	4.5	4.15	34.65	33.2	26.2	23.2	33.5	32.1	202.7	200.25	10.35	10.45	181.75	19.95	92.65	27.1	102.05	20.75	603.1	46.95	155.9	79.65	352.35	65.85	276.4	28.5	905.85	ref	2.972	2.512	2.924	5.543	1.267	5.394	2.207	4.422	2.649	4.562	2.264	7.125	3.442	5.173	4.204	6.349	3.93	5.999	2.721	7.712	ref
Os07t0650000-01	1.4	1	1	1	1	1.45	1.45	5.1	1.5	1.45	1	1	1	2.05	1	1	1	1	1.55	5.3	1.5	4.65	1.45	1.9	2.85	4.7	1	ref	-0.243	0.025	1.201	0.318	-0.243	-0.243	0.793	-0.243	-0.243	-0.243	-0.243	0.39	2.163	0.342	1.975	0.293	0.683	1.268	1.99	-0.243	ref
Os04t0564500-01	16.85	16.7	71.15	62.2	64.1	57.65	58.6	79.05	62.65	56.8	31.45	22.9	27.8	35.7	29.3	26.05	23.4	29.3	24.25	25.95	51.8	93.6	41.75	24.8	35.05	28.1	54.75	ref	1.988	1.858	2.021	1.83	0.678	0.729	1.09	0.805	0.635	0.48	0.805	0.532	0.629	1.627	2.48	1.315	0.564	1.063	0.744	1.707	ref
Os08t0194501-00	4.9	4.1	1	1	1	1	1	1	1	1	1	1	1	1	1	1	8.3	1	1	1.9	1	2.2	1	1	1	1.8	1	ref	-2.164	-2.164	-2.164	-2.164	-2.164	-2.164	-2.164	-2.164	-2.164	0.889	-2.164	-2.164	-1.238	-2.164	-1.027	-2.164	-2.164	-2.164	-1.316	-2.164	ref
Os02t0476400-00	1	1	1	1	1	1	1	1	1	1	1.9	1	1	1.55	1.5	1	1.4	1	1	1	1	1	1	1	1	1	1	ref	0	0	0	0	0.463	0	0.632	0.585	0	0.485	0	0	0	0	0	0	0	0	0	0	ref
Os04t0313900-00	1.8	2.6	1	1	1	1	1	1	1	1	1	1	1	1	1	1	1	1	1	1	2	1	1	1.9	1	1	2	ref	-1.113	-1.113	-1.113	-1.113	-1.113	-1.113	-1.113	-1.113	-1.113	-1.113	-1.113	-1.113	-1.113	-0.113	-1.113	-1.113	-0.187	-1.113	-1.113	-0.113	ref
Os09t0536800-01	3.3	5.7	4.9	3.8	8	2.9	1.9	3	8.6	6.6	2.9	4	2.1	1	2	10.2	1.8	9.1	3.1	1.9	6	8.3	6.4	1.9	1	1.8	4.9	ref	-0.007	0.151	-0.861	0.797	-0.349	-1.046	-2.117	-1.117	1.234	-1.269	1.069	-0.484	-1.191	0.468	0.936	0.561	-1.191	-2.117	-1.269	0.176	ref
Os08t0410900-01	1	1	1.5	1.45	1	1	1	1	1	1	1	1	1	1	1	1	1	1	1	1	1	1	1	1	1	1	1	ref	0.561	0	0	0	0	0	0	0	0	0	0	0	0	0	0	0	0	0	0	0	ref
Os11t0438400-01	79.85	59.15	235.4	252.9	299.85	241.8	285.75	227.35	255.75	247.15	134.55	118.5	80.75	118.1	122.5	146.3	129.8	175.5	156.8	114.4	114.1	166.85	165.25	131.1	109.95	153.4	151.9	ref	1.828	1.97	1.891	1.871	0.878	0.233	0.781	0.834	1.09	0.917	1.353	1.19	0.735	0.731	1.28	1.266	0.932	0.678	1.158	1.144	ref
Os03t0843200-01	626.4	785.4	637.95	714.6	733.1	615.65	745	640.85	953.65	825.7	82.5	97.6	38.9	80.8	94.2	48.1	47.5	62.7	45.4	59.4	45.8	68.8	90.5	36.3	26.7	65.1	58.2	ref	-0.055	-0.062	-0.022	0.339	-2.967	-4.172	-3.118	-2.896	-3.866	-3.884	-3.484	-3.949	-3.562	-3.937	-3.35	-2.954	-4.272	-4.715	-3.43	-3.591	ref
Os04t0346301-00	1	1	1.95	1	1	1	1	1	1	1	1.45	2	1	1	1	2	1.4	1	1.55	4	1.5	1	1	1	1	1	1	ref	0.482	0	0	0	0.768	0	0	0	1	0.485	0	0.632	2	0.585	0	0	0	0	0	0	ref
Os06t0216550-00	1	1	1	1	1	1	1	1	1	1	1	1	1	1	1	1	1	1	1	1	1	1	1	1.45	1	1	1	ref	0	0	0	0	0	0	0	0	0	0	0	0	0	0	0	0	0.536	0	0	0	ref
Os05t0317550-00	1	1	1	1	1	1	1	1	1	1	1	1	1	1	1	1	1	1	1	1	1	1	1	1	1	1	1	ref	0	0	0	0	0	0	0	0	0	0	0	0	0	0	0	0	0	0	0	0	ref
Os03t0254800-01	523.6	721	638.4	734.7	751	712.9	776.2	783.1	616.7	586.1	508	513.8	522.1	516.7	426.3	281.4	342.6	268.1	292.5	378.1	352.7	270.9	341.2	304.5	403.8	224.4	233.8	ref	0.157	0.252	0.344	-0.031	-0.266	-0.235	-0.25	-0.527	-1.127	-0.843	-1.196	-1.071	-0.7	-0.801	-1.181	-0.849	-1.013	-0.606	-1.453	-1.394	ref
Os02t0480466-00	1	1	1	1	1	1	1	1	1	1	1	1	1	1	1	1	1	1	1	1	1	1	1	1	1.9	1	1	ref	0	0	0	0	0	0	0	0	0	0	0	0	0	0	0	0	0	0.926	0	0	ref
Os07t0588200-01	84.9	81.2	123.8	102.9	136.7	149.7	117.9	104.45	124.35	116.8	71.75	68.2	88.05	93.45	85.35	66.45	70.7	81.9	62.8	119.95	220.2	200.1	116.05	77.75	85.6	59.3	114.4	ref	0.443	0.785	0.418	0.538	-0.247	0.085	0.171	0.04	-0.321	-0.232	-0.02	-0.403	0.531	1.407	1.269	0.483	-0.095	0.044	-0.486	0.462	ref
Os07t0232850-00	2.5	2.6	26.3	33.7	9.7	7.6	50.2	36.7	10.6	18.8	9.4	12.9	9.9	9.4	11.5	29.6	8.3	17.2	10.5	38.8	37.9	34.9	35.9	30.1	28.6	14.1	37.5	ref	3.546	1.752	4.073	2.469	2.111	1.957	1.882	2.173	3.537	1.703	2.754	2.042	3.928	3.894	3.775	3.816	3.561	3.488	2.467	3.879	ref
Os06t0186600-02	1	1	1	1	1	1	1	1	1	1	1	1	1	1	1	1	1	1	1	1	1	1	1	1	1	1	1	ref	0	0	0	0	0	0	0	0	0	0	0	0	0	0	0	0	0	0	0	0	ref
Os03t0355700-00	103	52.9	35.1	29	24.5	35.9	20.3	19.4	26.8	26.3	27.2	23.9	21.1	7.3	13.6	45	76.8	21.2	11.6	38.8	56.8	195.9	42.2	71.6	42.4	105.3	34.5	ref	-1.21	-1.316	-1.895	-1.475	-1.534	-1.807	-3.338	-2.44	-0.714	0.057	-1.8	-2.67	-0.928	-0.378	1.408	-0.807	-0.044	-0.8	0.513	-1.097	ref
Os11t0463600-01	18	15.1	28.3	23.4	27.1	24.6	30	40.8	36.4	13.2	19.7	13.9	13.3	24.1	24	17.4	9.2	22.2	23.2	10.4	20.9	32.5	24.3	12.5	22.1	11.7	20.7	ref	0.642	0.647	1.085	0.411	0.005	-0.31	0.548	0.542	0.078	-0.842	0.429	0.493	-0.665	0.342	0.979	0.56	-0.399	0.423	-0.495	0.328	ref
Os12t0595600-00	23.4	12	21.45	18.3	32.75	27	20.8	25.45	23	16	27.25	29.4	56.2	39.35	46.05	13.75	19.35	23.25	27.4	55.95	88.7	109.3	52.5	49.95	85.15	31	54.75	ref	0.242	0.827	0.457	0.195	0.756	1.746	1.232	1.458	-0.285	0.208	0.472	0.709	1.739	2.404	2.705	1.648	1.576	2.345	0.887	1.708	ref
Os01t0228901-01	33.05	28.55	5.85	3.8	4.95	4.8	3.2	2.5	6.25	5.7	5.2	6	3.2	4.2	3.6	4.6	51.95	4	4.2	8.3	4	13.7	5.5	15.1	4.7	15.35	4	ref	-2.704	-2.656	-3.441	-2.364	-2.459	-3.263	-2.871	-3.093	-2.739	0.758	-2.941	-2.871	-1.888	-2.941	-1.165	-2.482	-1.025	-2.708	-1.001	-2.941	ref
Os03t0156500-01	237.55	281.6	465.9	452	505.6	510.85	470.35	499.6	491.45	518.1	246.05	280.8	354.15	279.85	306.35	161.1	196.65	181.55	170.55	233.35	268.5	237.65	201.5	248	285.6	168.95	201.7	ref	0.827	0.975	0.906	0.964	0.023	0.453	0.114	0.244	-0.683	-0.395	-0.511	-0.601	-0.148	0.054	-0.122	-0.36	-0.061	0.143	-0.614	-0.359	ref
Os01t0799050-00	1	1	1	1	1.9	1	1.9	1	1	1	1	1	1	1	1	1	1	1	1	1	1	1	1	1	1	1	1	ref	0	0.463	0.463	0	0	0	0	0	0	0	0	0	0	0	0	0	0	0	0	0	ref
Os07t0533800-01	2.5	2.6	7.8	4.7	4.5	1.9	8	4.1	5.8	1.9	1	2	1	3.1	1	1	1	4	1	1	1	1	1.9	1	1.9	1	2	ref	1.248	0.198	1.168	0.381	-0.85	-1.35	0.282	-1.35	-1.35	-1.35	0.65	-1.35	-1.35	-1.35	-1.35	-0.424	-1.35	-0.424	-1.35	-0.35	ref
Os08t0509200-02	1	1	1	1	1	1	1	1	1	1	1	1	1	1	1	1	1	1	1	1	1	1	1	1	1	1	1	ref	0	0	0	0	0	0	0	0	0	0	0	0	0	0	0	0	0	0	0	0	ref
Os04t0174900-01	3.3	8.9	12.7	18.8	24.5	24.6	20.3	28.5	34.5	29.1	13.2	8	11	10.5	6.2	14.3	10.8	16.2	7.3	5.3	5	3.4	4.6	8.9	6.5	6.7	5.9	ref	1.512	2.18	2.15	2.548	0.923	1.021	0.954	0.194	1.4	0.995	1.58	0.43	-0.032	-0.116	-0.673	-0.237	0.716	0.262	0.306	0.123	ref
Os08t0425100-01	1.8	1	1	1	1	1	1	1	1	1	1	1	2.1	3.1	1	1	1	1	1	32.8	2	1	1	27.5	18.5	2.6	1	ref	-0.424	-0.424	-0.424	-0.424	-0.424	0.646	1.208	-0.424	-0.424	-0.424	-0.424	-0.424	4.612	0.576	-0.424	-0.424	4.357	3.785	0.955	-0.424	ref
Os01t0130500-01	3.3	12	1	1	1.9	1	1	1	2.9	1	3.8	2	2.1	1	3.1	2	1.8	1	1	1	3	5.8	3.7	1.9	1.9	1.8	1	ref	-2.654	-2.191	-2.654	-1.886	-1.191	-1.583	-2.654	-1.021	-1.654	-1.806	-2.654	-2.654	-2.654	-1.069	-0.118	-0.766	-1.728	-1.728	-1.806	-2.654	ref
Os02t0725300-04	163.3	158.2	326.5	329.1	302.9	289.9	282.3	267.1	329.9	332	158.4	148.4	99.2	102.9	157.1	167.8	185.2	125.4	185.9	160.8	172.4	258.8	208.7	209.2	173	236.7	203.2	ref	1.028	0.883	0.773	1.042	-0.068	-0.696	-0.643	-0.033	0.062	0.204	-0.358	0.21	0.001	0.101	0.687	0.377	0.38	0.106	0.558	0.338	ref
Os01t0712300-00	1	1	2.9	1	1	1	1	1	1	1	1	2	1	1	1	1	1	2	1	1	3	1	1	1	1	1	1	ref	0.768	0	0	0	0.5	0	0	0	0	0	1	0	0	1.585	0	0	0	0	0	0	ref
Os08t0248100-01	33.85	20.65	109.7	103.8	146.75	128.45	110.4	98.4	19.65	10.4	20.7	14.95	26.65	23.6	1.5	47.6	40.15	84.45	4.2	76.2	76.2	65.75	1.45	82.15	74.1	67.95	1	ref	2.013	2.377	1.979	-0.887	-0.588	0.011	-0.164	-4.14	0.848	0.603	1.675	-2.654	1.527	1.527	1.314	-4.189	1.636	1.487	1.362	-4.725	ref
Os07t0672566-00	1	1	1	1	1	1	1	1	2.9	1	1	1	1	1	1	1	1	1	1	1	1	1	1	1	1	1	1	ref	0	0	0	0.768	0	0	0	0	0	0	0	0	0	0	0	0	0	0	0	0	ref
Os07t0197300-00	1	1	1	3.35	3.6	5.25	1	1	1	1	1.45	3	3.8	1	1	1.5	1	1	1	1.85	1	1	1	2.3	1	1	1	ref	0.872	2.12	0	0	1.061	1.926	0	0	0.585	0	0	0	0.888	0	0	0	1.202	0	0	0	ref
Os01t0764600-01	104.6	128.3	243.7	243.1	285.5	256.9	231.3	278.3	204.6	251.4	91	103.6	103.7	110.2	124.6	134	93.1	98.1	120.4	86	130.5	117.2	139.8	79.5	105.8	79	176.6	ref	1.071	1.225	1.131	0.969	-0.255	-0.16	-0.072	0.105	0.21	-0.315	-0.24	0.056	-0.43	0.172	0.017	0.271	-0.543	-0.131	-0.552	0.608	ref
Os07t0409450-00	1	1	1	7.5	7.1	15.2	8.9	4.1	10.6	3.8	1	1	3.2	3.1	3.1	2	1	2	2.1	1	1	1	1.9	1	1	1	1	ref	1.453	3.377	2.595	2.666	0	1.678	1.632	1.632	1	0	1	1.07	0	0	0	0.926	0	0	0	0	ref
Os02t0117750-00	1	1	1	1	1	1	1	1	1	1	1	1	1	1	1	1	1	1	1	1	1	1	1	1	1	1	1	ref	0	0	0	0	0	0	0	0	0	0	0	0	0	0	0	0	0	0	0	0	ref
Os06t0146700-01	1.4	3.35	18.55	15.5	11.45	10	18.6	20.9	21.55	16.5	2.4	2.5	3.2	4.2	6.25	4.55	1.8	1	3.65	1.85	3.5	9.45	4.15	2.75	3.75	1	3.95	ref	2.969	2.305	3.187	3.122	0.178	0.563	0.956	1.529	1.071	-0.267	-1.115	0.753	-0.227	0.693	2.126	0.938	0.345	0.792	-1.115	0.867	ref
Os03t0668400-01	13.35	15.95	52.2	64.1	73.65	71.35	75.7	66.25	60.3	65.2	14.6	16.9	15.5	16.8	16.2	20.45	19.75	29.3	26.35	15.6	10	17.95	22.95	12.95	14.35	22.35	18.3	ref	1.987	2.313	2.279	2.103	0.106	0.087	0.203	0.151	0.487	0.437	1.006	0.853	0.096	-0.545	0.299	0.653	-0.172	-0.024	0.615	0.327	ref
Os08t0163300-00	42.7	19.9	2.9	6.6	11.4	4.8	4.5	3	8.6	4.8	8.5	8	15.5	14.7	14.6	10.2	40.9	5	16.8	19.9	57.8	73.6	16.2	31	28.6	37.1	8.9	ref	-2.736	-1.978	-2.988	-2.182	-1.822	-0.911	-0.988	-0.998	-1.515	0.489	-2.544	-0.795	-0.551	0.988	1.336	-0.848	0.089	-0.027	0.348	-1.712	ref
Os11t0109050-01	2.5	4.1	2	1	1	1.9	1	2	1	5.7	3.8	1	1	1	1	1	1.8	1	1	1	1	1	1	1	1.9	1.8	3	ref	-1.179	-1.216	-1.179	-0.423	-0.716	-1.679	-1.679	-1.679	-1.679	-0.831	-1.679	-1.679	-1.679	-1.679	-1.679	-1.679	-1.679	-0.753	-0.831	-0.094	ref
Os03t0373066-00	1	1	1	1	1	1	1	1.5	1.5	1	1	1	2.1	1	1	1	1	1	1	1	2	1.6	1	1	1	1	1	ref	0	0	0.292	0.292	0	1.07	0	0	0	0	0	0	0	1	0.678	0	0	0	0	0	ref
Os05t0202200-00	1	1	1	1	1	1	1	1	1	1	1	1	1	1	1	1	1	1	1	1	1	1	1	1	1	1	1	ref	0	0	0	0	0	0	0	0	0	0	0	0	0	0	0	0	0	0	0	0	ref
Os02t0454700-00	1	1	1	1	1	1	1	1	1	1	1	1	1	1	1	1	1	1	1	1	1	1	1	1	1	1	1	ref	0	0	0	0	0	0	0	0	0	0	0	0	0	0	0	0	0	0	0	0	ref
Os03t0336900-00	13.4	2.6	5.9	2.9	3.6	2.9	4.5	3	6.7	1.9	5.7	5	8.8	2.1	3.1	2	10.8	5	3.1	7.9	15.9	32.5	6.4	19.5	27.7	18.2	5.9	ref	-0.513	-0.869	-0.684	-0.726	-0.145	0.576	-1.491	-0.929	-1.561	0.872	-0.239	-0.929	0.421	1.43	2.461	0.117	1.724	2.23	1.625	-0.001	ref
Os12t0416900-01	2.5	1	66.3	81.4	54.1	46.3	56.4	72.4	49.8	59.1	45	48.8	44.5	34.6	37.7	46	37.7	46.5	55.9	43.9	18.9	33.7	49.3	35.4	25.8	42.9	39.5	ref	5.538	4.984	5.337	5.101	4.889	4.815	4.452	4.576	4.863	4.576	4.878	5.144	4.795	3.579	4.414	4.963	4.485	4.028	4.762	4.643	ref
Os02t0487500-00	1	1	1	1	1	1	1	1	1	1	1	1	1	1	2	1	1	1	1	1	2	1	1	1	1	1	1	ref	0	0	0	0	0	0	0	1	0	0	0	0	0	1	0	0	0	0	0	0	ref
Os05t0162600-01	9.5	10.4	11.7	7.5	12.3	10.4	7.2	8.1	13.4	6.6	2.9	5	6.6	6.3	8.3	2	17.3	8.1	10.5	11.3	27.9	22.8	8.2	20.4	25.8	22.4	13.8	ref	-0.086	0.186	-0.38	-0.08	-1.384	-0.591	-0.658	-0.26	-2.313	0.799	-0.295	0.079	0.185	1.489	1.198	-0.278	1.037	1.376	1.172	0.473	ref
Os01t0104900-02	202.75	123.6	111.65	123.45	124.55	144.05	89.75	94.3	122.4	119.15	122.85	152.85	88.05	66.15	71.7	123.8	124.05	55.65	82.85	222.2	168.35	135.35	59.2	300.05	265.35	212.5	48.35	ref	-0.431	-0.241	-0.783	-0.39	-0.208	-0.846	-1.259	-1.143	-0.355	-0.352	-1.508	-0.934	0.489	0.089	-0.226	-1.419	0.923	0.745	0.425	-1.711	ref
Os07t0525100-01	6.4	5.7	1	1	1	1	1	1	2	1	3.8	3	4.3	4.2	3.1	1	5.1	1	1	16.5	10	7.1	4.6	12.5	13.9	5.1	4	ref	-2.595	-2.595	-2.595	-2.095	-0.839	-0.49	-0.524	-0.962	-2.595	-0.244	-2.595	-2.595	1.45	0.727	0.233	-0.393	1.049	1.202	-0.244	-0.595	ref
Os07t0405100-01	1	1	1	1	1	1	1	1	1	1	1	1	1	1	1	1	1	1	1	1	1	1	1	1	1	1	1	ref	0	0	0	0	0	0	0	0	0	0	0	0	0	0	0	0	0	0	0	0	ref
Os01t0843800-00	1.8	1	2	1	1.9	1	1	2	1	1	1	1	1	2.1	1	1	1	1	1	1	2	1	1	1	1.9	1	1	ref	0.076	0.039	0.076	-0.424	-0.424	-0.424	0.646	-0.424	-0.424	-0.424	-0.424	-0.424	-0.424	0.576	-0.424	-0.424	-0.424	0.502	-0.424	-0.424	ref
Os06t0169600-00	1	1	1	1	1	1	1	1	1	1	1	1	1	1	1	1	1	1	1	1	1	1	1	1	1	1	1	ref	0	0	0	0	0	0	0	0	0	0	0	0	0	0	0	0	0	0	0	0	ref
Os06t0108900-01	469.4	273	715.4	733.8	723.1	824.3	886.9	905.4	979	919.9	523	503.9	623.6	494.6	653.5	314.1	335.2	516.9	668.6	114.4	189.3	270.9	480.8	97.2	56.2	128.3	388.6	ref	1.017	1.109	1.324	1.407	0.52	0.801	0.466	0.868	-0.189	-0.095	0.53	0.901	-1.646	-0.919	-0.402	0.426	-1.881	-2.671	-1.48	0.118	ref
Os12t0257000-01	312.5	412.9	903.5	972.1	897.1	927.2	1045.1	964.6	782.1	772.7	874.4	853.4	1049.9	1033.4	904.9	837	792.6	1303.9	827	366.1	517	726	747.6	452.7	395.5	511.9	873.8	ref	1.383	1.344	1.483	1.114	1.266	1.547	1.525	1.333	1.22	1.142	1.86	1.203	0.027	0.525	1.015	1.057	0.334	0.139	0.511	1.282	ref
Os03t0625300-00	10.3	8.85	2.45	2.4	4.05	4.3	5.4	5.6	6.25	5.2	4.75	6	10.5	6.25	5.2	3.05	1.4	4.05	5.25	13.45	32.4	40.95	18.45	8.5	4.7	5.5	16.8	ref	-1.977	-1.194	-0.796	-0.744	-0.839	0.137	-0.611	-0.877	-1.646	-2.77	-1.237	-0.863	0.494	1.763	2.101	0.95	-0.168	-1.022	-0.796	0.815	ref
Os03t0280700-01	144.8	131.5	191.1	185.1	215.9	177.6	166.2	177.4	181.7	161.3	125.6	130.4	130.4	68.2	89	124.8	234.2	109.2	103.5	156.5	139.5	68.8	124.5	151.9	157.3	199	114.4	ref	0.447	0.505	0.315	0.311	-0.109	-0.082	-1.017	-0.633	-0.145	0.763	-0.338	-0.415	0.182	0.016	-1.004	-0.148	0.139	0.189	0.528	-0.27	ref
Os05t0481800-01	4.9	4.1	14.6	16	5.4	16.1	9.8	23.4	14.4	14.1	9.4	13.9	26.7	9.4	13.6	6.1	8.3	15.2	10.5	16.5	11	13.1	17.1	12.5	8.4	13.3	12.8	ref	1.77	1.057	1.756	1.669	1.351	2.575	1.068	1.601	0.445	0.889	1.762	1.228	1.88	1.295	1.547	1.932	1.48	0.906	1.569	1.514	ref
Os03t0223900-01	23.4	12	55.6	63.6	42.8	48.2	59	33.6	45.9	40.4	18.8	14.9	21.1	10.5	15.7	16.3	36.1	26.3	23.2	25.9	34.9	62.7	34.1	28.3	32.3	35.5	42.4	ref	1.827	1.439	1.41	1.362	-0.002	0.332	-0.674	-0.094	-0.04	1.107	0.65	0.469	0.628	1.058	1.904	1.025	0.756	0.947	1.083	1.339	ref
Os05t0500350-00	1	1	1	1	1	1	1	1	1	1	1	1	1	1	1	1	1	1	1	1	1	1	1	1	1	1	1	ref	0	0	0	0	0	0	0	0	0	0	0	0	0	0	0	0	0	0	0	0	ref
Os01t0130000-01	51.2	46.6	213.5	177.7	192.4	223.8	167.1	179.4	194.1	177.3	68.5	75.7	81.3	91.3	74.3	52.2	66.2	88	64.4	80.9	69.7	74.8	61.9	49.5	85.6	46.2	76.9	ref	1.996	2.087	1.826	1.925	0.56	0.735	0.902	0.605	0.096	0.439	0.849	0.399	0.728	0.513	0.615	0.342	0.019	0.809	-0.08	0.655	ref
Os10t0163290-00	1	1	3.4	1	2.3	2.4	1.45	1.5	1.5	1.45	1	1.5	1	1	1	1	1	1	1	1	1	1	1	1	1	1	2	ref	0.883	1.232	0.561	0.561	0.292	0	0	0	0	0	0	0	0	0	0	0	0	0	0	1	ref
Os04t0623902-00	1	1	1	1.9	1.9	1	1	2	1	1	1	1	1	1	1	1	1	1	1	1	2	1	1.9	1	1	1.8	1	ref	0.463	0.463	0.5	0	0	0	0	0	0	0	0	0	0	1	0	0.926	0	0	0.848	0	ref
Os03t0824800-00	4.1	7.3	1	1	1	4.8	1	1	1	1	1	2	1	1	1	1	1.8	1	1	2.7	8	5.8	1	1	1	5.1	2	ref	-2.452	-1.32	-2.452	-2.452	-1.952	-2.452	-2.452	-2.452	-2.452	-1.604	-2.452	-2.452	-1.019	0.548	0.084	-2.452	-2.452	-2.452	-0.101	-1.452	ref
Os03t0204366-00	1	1	1	1	1	1	1	1	1	1	1	1	1	1	1	1	1	1	1	1	1	1	1	1	1	1	1	ref	0	0	0	0	0	0	0	0	0	0	0	0	0	0	0	0	0	0	0	0	ref
Os10t0556000-00	1.8	1	1	1	1	1	1	1	1	1.9	1	1	1	1	1	1	1	1	1	1	1	1	1	1	1	1	1	ref	-0.424	-0.424	-0.424	0.039	-0.424	-0.424	-0.424	-0.424	-0.424	-0.424	-0.424	-0.424	-0.424	-0.424	-0.424	-0.424	-0.424	-0.424	-0.424	-0.424	ref
Os05t0557000-01	1226.2	1508.6	767.1	717.9	798.8	766.7	823.7	913.6	655.9	632.1	499.6	471	505.4	327.6	433.6	529	948.3	482.5	640.1	534.4	772.1	1406.3	650.9	521.5	693.4	526.7	635.2	ref	-0.874	-0.797	-0.649	-1.079	-1.487	-1.428	-2.054	-1.649	-1.362	-0.52	-1.495	-1.087	-1.348	-0.817	0.048	-1.063	-1.383	-0.972	-1.369	-1.098	ref
Os04t0488650-01	12.6	26.2	122.8	111.3	116.7	145.5	112.6	79.5	145.4	135.1	12.2	15.9	34.5	22	25.1	27.6	13.2	28.3	19	47.4	48.8	102.7	39.5	53.9	62.6	51.9	72	ref	2.686	2.842	2.381	2.947	-0.384	0.925	0.276	0.466	0.603	-0.461	0.639	0.065	1.383	1.425	2.499	1.12	1.569	1.785	1.514	1.987	ref
Os05t0527867-00	1	1	1	1	1	1	1	1	1	1	1	1	1	1	1	1	1	2	1	1	1	3.4	1	1	1	1	2	ref	0	0	0	0	0	0	0	0	0	0	1	0	0	0	1.766	0	0	0	0	1	ref
Os06t0612200-01	139	154.25	253.95	280	245.05	181.35	244.45	274.8	185.55	183.35	149.55	133.45	155.55	155.4	155.5	210.2	271.65	235.65	261.9	265.55	190.8	198.3	237.3	242.75	281	264.25	218.95	ref	0.865	0.526	0.824	0.333	-0.052	0.087	0.086	0.087	0.522	0.892	0.686	0.839	0.859	0.382	0.438	0.697	0.729	0.94	0.852	0.58	ref
Os08t0425000-01	1	1	1	1	1	1	1	1	1	1	1	1	1	1	1	1	1	1	1	1	1	1	1	1	1	1	1	ref	0	0	0	0	0	0	0	0	0	0	0	0	0	0	0	0	0	0	0	0	ref
Os01t0586900-00	1	1	1	1	1	1	1	1	1	1	1	1	1	1	1	1	1	1	1	1	1	1	1	1	1	1	1	ref	0	0	0	0	0	0	0	0	0	0	0	0	0	0	0	0	0	0	0	0	ref
Os05t0523900-00	1	1	1	1	6.2	6.7	1	4.1	1	2.9	2.9	1	1	1	1	2	1	1	1	1	1	1	1	1	1	1.8	1	ref	0	2.688	1.018	0.768	0.768	0	0	0	1	0	0	0	0	0	0	0	0	0	0.848	0	ref
Os02t0820300-01	100.35	99.25	254.4	256.15	301.15	237.5	238.75	254.9	253.85	229.8	138.75	167.3	242	203.15	203.65	138.1	119.2	140.6	182.15	208.05	191.3	196.5	147.35	156.3	258.5	155.85	171.1	ref	1.355	1.422	1.306	1.275	0.61	1.278	1.025	1.029	0.469	0.256	0.495	0.868	1.06	0.939	0.977	0.562	0.647	1.373	0.643	0.778	ref
Os07t0627200-00	1	1	1	1	1	1	1	1	1	1	1	1	1	1	1	1	1	1	1	1	1	1	1	1.9	1	1	1	ref	0	0	0	0	0	0	0	0	0	0	0	0	0	0	0	0	0.926	0	0	0	ref
Os03t0658800-03	1301.2	1216.2	2391.9	2145.2	2495.4	2369.9	2358.2	2444.1	2879.6	2920.9	934.4	947	1134.7	978.8	1580.5	1224.8	675.2	1118.8	2886.9	18.2	38.9	799.9	2736.6	281.5	15.7	180.1	2487.3	ref	0.849	0.951	0.932	1.205	-0.419	-0.149	-0.362	0.329	-0.039	-0.898	-0.169	1.198	-6.111	-5.015	-0.653	1.121	-2.16	-6.324	-2.804	0.983	ref
Os02t0608400-01	143.2	235.2	354.8	394.5	277.7	300.3	354.3	303.8	323.2	295.4	174.4	164.3	192.9	174.3	180.1	195.4	225.2	180.1	185.9	196.8	168.4	137.8	173.8	199.5	227.2	186.6	175.6	ref	1.028	0.654	0.838	0.752	-0.117	0.072	-0.074	-0.027	0.09	0.295	-0.027	0.019	0.101	-0.124	-0.413	-0.079	0.12	0.308	0.024	-0.064	ref
Os06t0281550-00	1	1	1	1	1	1	1	1	1	1	1	1	1	1	1	1	1	1	1	1	1	1	1	1	1	1	1	ref	0	0	0	0	0	0	0	0	0	0	0	0	0	0	0	0	0	0	0	0	ref
Os07t0594966-00	1	1	1	1	1	1	1	1	1	1	1	1	1	1	1	1	1	1	1	1	1	1	1	1	1	1	1	ref	0	0	0	0	0	0	0	0	0	0	0	0	0	0	0	0	0	0	0	0	ref
Os03t0311250-00	1	1	1	1	1	1	1	1	1	1	1	1	1	1	1	1	1	1	1	1	1	1	1	1	1	1	1	ref	0	0	0	0	0	0	0	0	0	0	0	0	0	0	0	0	0	0	0	0	ref
Os10t0159466-00	1	1	1	1	1	1	1	1	1	1	1	1	1	1	1	1	1	1	1	1	1	1	1	1	1	1	1	ref	0	0	0	0	0	0	0	0	0	0	0	0	0	0	0	0	0	0	0	0	ref
Os08t0150500-00	1	1	1	1	1	1	1	1	1	1	1	1	1	1	1	1	1	1	1	1	1	1	1	1	1	1	1	ref	0	0	0	0	0	0	0	0	0	0	0	0	0	0	0	0	0	0	0	0	ref
Os06t0698400-01	5.6	4.1	10.7	13.2	9.7	5.7	5.4	9.2	11.5	8.5	8.5	5	1	3.1	5.2	4.1	5.9	6.1	3.1	6.2	6	30	9.1	7.2	11.1	3.5	8.9	ref	1.31	0.634	0.557	1.045	0.444	-2.261	-0.628	0.118	-0.225	0.3	0.348	-0.628	0.372	0.324	2.646	0.925	0.587	1.212	-0.453	0.893	ref
Os03t0130400-02	309.4	362.6	595.6	668.4	586.5	621.3	562.6	593.4	470.4	508.3	260.6	282.8	383.7	287.7	247.1	391.9	408.6	334.8	295.7	355.8	496.1	675.2	367.1	381.2	514.1	323	405.4	ref	0.914	0.85	0.787	0.546	-0.303	0.196	-0.219	-0.439	0.227	0.287	-0.001	-0.18	0.087	0.567	1.011	0.132	0.187	0.618	-0.052	0.275	ref
Os07t0552232-00	1	1	1	1	1	1	1	1	1	1	1	1	1	1	1	1	1	1	1	1	1	1	1	1	1	1	1	ref	0	0	0	0	0	0	0	0	0	0	0	0	0	0	0	0	0	0	0	0	ref
Os10t0161800-00	1635.1	1128.1	1613.1	1412.4	1658.4	1955.4	1809.8	1852.7	2605.2	2414.6	570.8	627.3	1068.8	805.5	878.7	198.5	306.7	333.8	496.4	336.9	781	1860.2	715.3	283.3	400.1	248.2	611.5	ref	0.152	0.407	0.431	0.885	-1.182	-0.346	-0.754	-0.628	-2.774	-2.147	-2.025	-1.452	-2.011	-0.798	0.454	-0.925	-2.261	-1.763	-2.452	-1.151	ref
Os03t0677250-00	1	1	1	1	1	1	1	1	1	1	1	1	1	1	1	1	1	1	1	1	1	1	1	1	1	1	1	ref	0	0	0	0	0	0	0	0	0	0	0	0	0	0	0	0	0	0	0	0	ref
Os03t0360300-01	5.6	2.6	8.8	10.3	14.1	15.2	12.4	10.2	8.6	12.3	13.2	4	16.6	9.4	7.3	9.2	9.2	11.1	1	18.2	29.9	19.2	7.3	16	22.1	14.1	2	ref	1.319	1.94	1.559	1.43	0.929	2.121	1.301	0.936	1.27	1.27	1.541	-1.932	2.254	2.97	2.331	0.936	2.068	2.534	1.886	-0.932	ref
Os01t0340000-00	1	1	1	1	1	1	2.8	1	1	1	1	1	1	1	1	1	1	1	1	1	1	1	1	1	1	1	1	ref	0	0	0.743	0	0	0	0	0	0	0	0	0	0	0	0	0	0	0	0	0	ref
Os10t0392600-01	1	1	1	1	1	1	1	1	1	1	1	1	1	1	1	1	1.8	1	1	1	1	1	1	1	1	1	1	ref	0	0	0	0	0	0	0	0	0	0.848	0	0	0	0	0	0	0	0	0	0	ref
Os03t0798000-01	1	1	1	1	1	1	1	1	1	1	1	1	1	1	1	1	1	1	1	1	1	1	1	1	1	1	1	ref	0	0	0	0	0	0	0	0	0	0	0	0	0	0	0	0	0	0	0	0	ref
Os05t0490200-01	112.3	172.35	256.85	308.5	283.35	296.55	312.55	260.5	312.65	270.1	147.65	145.4	159.4	159.05	135.6	171.9	145.7	167.4	171.05	173.65	171.85	127.5	215.4	158.9	144.4	171.85	175.05	ref	1.017	1.059	1.036	1.063	0.075	0.196	0.193	-0.037	0.305	0.067	0.267	0.298	0.32	0.305	-0.126	0.631	0.192	0.054	0.305	0.331	ref
Os12t0182333-00	1	1	1	1	1	1	1.45	1.5	1	1	1	1	1	1	1	1	1	1	1	1	1	1	1	1	1	1	1	ref	0	0	0.561	0	0	0	0	0	0	0	0	0	0	0	0	0	0	0	0	0	ref
Os11t0131900-01	130.1	183.4	1322.7	1547	1449.6	1507.9	1420.4	1342.9	1455.1	1437.5	209	179.2	203	203.7	177	372.4	216.2	384.4	443.6	226.1	114.6	73.6	133.5	210.1	231.8	157.1	171.6	ref	3.211	3.259	3.16	3.227	0.325	0.394	0.399	0.196	1.27	0.485	1.315	1.522	0.55	-0.431	-1.07	-0.21	0.444	0.586	0.024	0.152	ref
Os02t0195500-02	120.8	169.2	606.3	621.6	708.3	706.3	571.4	616.9	588	633	231.5	240	288.9	270.9	263.9	269.1	257.8	316.6	287.3	236.4	259	158.4	258.8	234.8	276.9	217.8	230.8	ref	2.102	2.307	2.054	2.093	0.721	1.015	0.922	0.884	0.912	0.851	1.147	1.007	0.726	0.857	0.148	0.856	0.716	0.954	0.607	0.691	ref
Os03t0107900-01	22.6	15.1	70.2	61.8	50.6	86	69.6	74.4	74.6	72.3	43.2	36.8	22.2	25.2	30.3	32.7	26.3	25.3	39	26.8	34.9	25.2	34.1	29.2	44.2	31.4	24.7	ref	1.834	1.836	1.962	1.991	1.11	0.265	0.448	0.714	0.824	0.51	0.454	1.078	0.537	0.918	0.448	0.884	0.661	1.259	0.765	0.419	ref
Os03t0701300-00	69.8	101.6	195	173	181.1	185.1	193.5	235.5	169.3	227.9	79.7	62.7	84.7	73.5	58.6	91	42.6	65.7	94	40.5	50.8	153.5	66.3	28.3	39.6	30.6	108.5	ref	1.125	1.12	1.342	1.222	-0.253	0.008	-0.196	-0.523	0.112	-0.983	-0.358	0.159	-1.056	-0.729	0.866	-0.345	-1.573	-1.089	-1.46	0.366	ref
Os01t0795900-00	1	1	6.8	12.2	10.6	3.8	10.7	8.1	6.7	7.6	1.9	1	1	2.1	2	7.1	1	2	1	1.9	2	2.2	1	1	1.9	2.6	4.9	ref	3.187	2.666	3.219	2.835	0.463	0	1.07	1	2.828	0	1	0	0.926	1	1.138	0	0	0.926	1.379	2.293	ref
Os02t0199500-01	67.85	35.55	438.1	483.75	605.65	608.6	458.9	468	538.75	503.6	50.2	56.75	90.85	82.9	76.45	79.75	66.6	73.3	74.4	95.9	133.5	97.25	73.95	122.3	201	82.3	81.4	ref	3.229	3.628	3.238	3.407	0.12	0.887	0.755	0.638	0.699	0.439	0.578	0.599	0.965	1.443	0.986	0.59	1.316	2.033	0.745	0.729	ref
Os11t0596300-00	1	1	2.45	2.9	3.6	2.85	1.9	3	2.45	1.45	1	1	4.3	2.6	2.55	3.55	2.2	1	1.55	4.45	4.5	4	3.25	2.8	5.6	2.6	3.95	ref	1.414	1.679	1.255	0.914	0	2.104	1.379	1.35	1.828	1.138	0	0.632	2.154	2.17	2	1.7	1.485	2.485	1.379	1.982	ref
Os09t0494200-01	1034.15	979.6	627.75	582.35	896.65	913.55	730.05	706.6	931.2	928.35	1126.5	1213.3	1144.75	701	793.4	593.4	909.55	848.75	730.95	638.8	1339.45	1336.7	1104.3	724.85	685.6	693.4	797.4	ref	-0.735	-0.153	-0.487	-0.114	0.216	0.186	-0.522	-0.343	-0.762	-0.146	-0.246	-0.462	-0.656	0.412	0.409	0.134	-0.474	-0.554	-0.538	-0.336	ref
Os05t0157000-01	1	1	1	1	1	1	1	1	1	1	1	1	1	1	1	1	1	1	1	1	1	1	1	2.8	1	1	1	ref	0	0	0	0	0	0	0	0	0	0	0	0	0	0	0	0	1.485	0	0	0	ref
Os12t0455000-01	1.8	1	1	1	1	1	1	1	1	1	2.9	3	1	1	1	1	1	1	1	1	3	1	1	1	4.7	1	1	ref	-0.424	-0.424	-0.424	-0.424	1.137	-0.424	-0.424	-0.424	-0.424	-0.424	-0.424	-0.424	-0.424	1.161	-0.424	-0.424	-0.424	1.809	-0.424	-0.424	ref
Os09t0444550-00	98.8	46.6	3.9	1	1	1.45	1.45	1.5	1.5	3.85	38.95	35.4	18.3	16.75	12.5	47.05	37.7	41.45	32.15	26.8	42.85	89.35	38.6	35.85	28.1	53.95	46.9	ref	-5.103	-5.816	-5.524	-4.819	-0.87	-1.891	-2.018	-2.44	-0.528	-0.848	-0.711	-1.078	-1.34	-0.663	0.397	-0.814	-0.92	-1.272	-0.331	-0.533	ref
Os08t0560401-00	1	1	1	1	1	1	1	1	1	1	1	1	1	1	1	1	1	1	1	1	1	1	1	1	1	1	1	ref	0	0	0	0	0	0	0	0	0	0	0	0	0	0	0	0	0	0	0	0	ref
Os05t0558000-01	931.7	812.2	783.7	739.4	650.9	808.3	770	683.2	612.9	592.7	508.9	581.5	721.8	504.1	625.3	469.6	637.7	408.7	730.9	636.6	635.6	716.4	536.3	516.2	798.2	502.1	513.8	ref	-0.193	-0.262	-0.262	-0.529	-0.677	-0.269	-0.787	-0.476	-0.889	-0.448	-1.09	-0.251	-0.45	-0.453	-0.28	-0.698	-0.753	-0.124	-0.793	-0.76	ref
Os02t0116600-02	490.3	596.8	842.1	843.1	831	741.2	840.4	949.3	923.6	930.2	470.5	481	469.6	425.3	416.8	446.1	404.5	521	464.7	337.7	482.2	500.9	504.1	285.1	333	347.6	521.7	ref	0.639	0.537	0.724	0.777	-0.185	-0.204	-0.347	-0.376	-0.278	-0.419	-0.054	-0.219	-0.68	-0.166	-0.111	-0.102	-0.924	-0.7	-0.638	-0.052	ref
Os02t0199800-01	6	7.3	32.65	33.2	23.65	25.05	28.7	31.6	32.55	25.85	7.1	6	9.35	7.85	8.35	34.8	10.4	16.2	18.45	36.65	10	11.9	14.85	71.6	90.65	21.15	28.6	ref	2.315	1.879	2.186	2.132	-0.02	0.499	0.246	0.335	2.395	0.652	1.291	1.479	2.469	0.595	0.846	1.166	3.435	3.776	1.676	2.112	ref
Os03t0314500-02	21.5	23.05	19.5	20.15	38.85	38.8	23.4	27.55	15.85	18.8	166.45	170.75	55.1	49.85	82.7	5.1	47.05	31.35	34.8	4.9	2	27	31	7.6	3.8	3.5	8.4	ref	-0.167	0.802	0.19	-0.367	2.921	1.308	1.163	1.893	-2.126	1.08	0.494	0.645	-2.184	-3.476	0.278	0.478	-1.55	-2.55	-2.669	-1.406	ref
Os07t0668900-02	31.1	37.2	97.5	74.8	70.6	76.5	52.9	75.4	85.1	77	41.3	42.8	49	46.2	38.7	45	27.9	37.4	36.9	34.5	44.8	33.7	38.6	34.5	32.3	40.4	42.4	ref	1.328	1.111	0.893	1.251	0.306	0.527	0.442	0.186	0.404	-0.286	0.137	0.118	0.02	0.397	-0.013	0.182	0.02	-0.075	0.248	0.318	ref
Os12t0130200-00	9.5	8.9	71.2	47.7	28	39.7	57.3	63.2	30.6	22.6	1.9	2	3.2	4.2	15.7	36.8	31.2	39.4	9.5	25.1	2	3.4	3.7	14.2	21.2	10.9	16.8	ref	2.664	1.858	2.71	1.516	-2.238	-1.523	-1.13	0.772	2.001	1.763	2.099	0.047	1.449	-2.201	-1.435	-1.313	0.627	1.205	0.245	0.87	ref
Os09t0367900-01	558.3	321.7	254.4	273.9	287.7	287.55	263.35	231.45	342.8	355	168.3	170.3	169.5	172.7	141.9	99.75	98.4	153.75	134.1	165.05	325.75	497.25	208.25	119.25	171.55	94.65	179	ref	-0.683	-0.559	-0.78	-0.281	-1.324	-1.322	-1.295	-1.579	-2.087	-2.107	-1.463	-1.66	-1.36	-0.38	0.231	-1.025	-1.829	-1.305	-2.163	-1.243	ref
Os04t0341650-00	1	1	1	1	1	1	1	1	1	1	1	1	1	1	1	1	1	1	1	1	1	1	1	1	1	2.6	1	ref	0	0	0	0	0	0	0	0	0	0	0	0	0	0	0	0	0	0	1.379	0	ref
Os03t0805800-01	1.8	1	1	2.9	4.5	1	6.3	3	6.7	4.8	1.9	2	6.6	1	1	1	2.6	1	1	1	3	7.1	4.6	2.8	1	1	2	ref	0.344	0.661	1.696	2.08	0.539	2.298	-0.424	-0.424	-0.424	0.955	-0.424	-0.424	-0.424	1.161	2.404	1.778	1.061	-0.424	-0.424	0.576	ref
Os11t0453600-00	1	1	11.2	18.3	2.7	1.9	3.2	5.1	2	1.95	1.95	2	2.1	2.05	1.5	2	2.6	1	1	3.55	1	1	1.45	3.2	2.85	3.5	2.5	ref	3.84	1.179	2.014	0.982	0.982	1.07	1.036	0.585	1	1.379	0	0	1.828	0	0	0.536	1.678	1.511	1.807	1.322	ref
Os08t0106700-00	1	1	1	1.45	1.45	1	1	1	1	1	1	1	1	1	1	1	1	1	1	1	1	1	1	1	1	1	1.5	ref	0.268	0.268	0	0	0	0	0	0	0	0	0	0	0	0	0	0	0	0	0	0.585	ref
Os07t0300200-01	1	1	1	1	1	1	1	1	1	1	1	1	1	1	1	1	1	1	1	1	1	1	1	1	1	1	1	ref	0	0	0	0	0	0	0	0	0	0	0	0	0	0	0	0	0	0	0	0	ref
Os11t0470550-00	1	1	2	1	1	1	1	1	1	1	1	1	1	1	1	1	1	1	1	1	1	1	1	1	1	1	1	ref	0.5	0	0	0	0	0	0	0	0	0	0	0	0	0	0	0	0	0	0	0	ref
Os07t0192050-00	1	1	1	1	1	1	1	1	1	1	1	1	1	1	1	1	1	1	1	1	1	1	1	1	1	1	1	ref	0	0	0	0	0	0	0	0	0	0	0	0	0	0	0	0	0	0	0	0	ref
Os03t0129300-02	8685	4089.9	14815.1	15742.9	15022	15618.6	19094.4	19027.9	21066.9	22484.4	9732.4	9914.8	12799.4	11107.6	9628.9	5139.6	3581.4	6091.9	6567.1	4498.6	5934.5	6704.3	4517.1	3285.5	3709.5	2530.1	3673.7	ref	1.358	1.362	1.677	1.869	0.721	1.103	0.898	0.692	-0.214	-0.735	0.032	0.14	-0.406	-0.006	0.17	-0.4	-0.859	-0.684	-1.236	-0.698	ref
Os07t0499800-01	83.7	59.2	33.2	44	68.9	73.7	61.6	40.8	40.2	46	40.4	33.9	28.9	22	17.8	54.2	49.1	47.5	41.1	50.8	77.7	84.5	43.1	75.1	59.9	56	47.4	ref	-0.881	0.018	-0.49	-0.711	-0.928	-1.284	-1.678	-1.984	-0.377	-0.52	-0.567	-0.776	-0.471	0.143	0.264	-0.708	0.093	-0.233	-0.33	-0.571	ref
Os05t0213900-01	1.8	4.1	2.9	9.4	3.6	4.8	4.5	6.1	2.9	3.8	1.9	1	2.1	1	2	1	1.8	1	1	1.9	2	1	2.8	2.8	9.3	1	2	ref	0.943	0.614	0.948	0.289	-0.979	-0.371	-1.442	-0.442	-1.442	-0.594	-1.442	-1.442	-0.516	-0.442	-1.442	0.044	0.044	1.775	-1.442	-0.442	ref
Os01t0695800-01	21.05	9.6	655.95	690.8	178.95	173.3	791.6	772.85	253.4	237.75	69.4	59.75	111.45	288.8	76.4	105.85	69.1	37.4	14.75	95.5	67.75	28.85	29.65	143.5	115.95	49.45	67.55	ref	5.565	3.631	5.782	4.11	2.179	2.971	4.345	2.426	2.896	2.281	1.396	0.053	2.748	2.253	1.021	1.061	3.336	3.028	1.799	2.248	ref
Os05t0391000-00	1	1	2	1	1	1.9	1	1	2	1	1.9	1	2.1	1	1	1	1	1	1	1	1	1	1	1	1.9	1	1	ref	0.5	0.463	0	0.5	0.463	1.07	0	0	0	0	0	0	0	0	0	0	0	0.926	0	0	ref
Os01t0253500-01	16.5	7.3	25.4	11.3	18.4	28.4	23	3	11.5	19.8	21.6	23.9	32.2	15.7	30.3	15.3	40.1	43.5	43.3	25.1	48.8	55.5	30.5	28.3	40.5	19.9	52.3	ref	0.626	1.059	-0.402	0.459	1.05	1.553	0.517	1.465	0.479	1.869	1.987	1.98	1.193	2.153	2.338	1.475	1.367	1.884	0.859	2.253	ref
Os08t0485700-01	59	65.45	251	220.2	253.3	275.75	222.45	284.45	262.45	262.1	83.45	92.6	85.25	93.45	90.55	74.15	80.9	85	94.5	85.6	60.8	54.3	74	77.35	101.7	83.1	73	ref	1.92	2.088	2.017	2.077	0.5	0.456	0.589	0.543	0.255	0.381	0.452	0.605	0.462	-0.031	-0.195	0.252	0.316	0.711	0.419	0.232	ref
Os08t0235550-01	103	78	953.3	746.9	964.1	1084.9	1036.4	995.2	8.6	9.4	237.2	276.8	387.1	350.7	3.1	269.1	159.2	294.4	3.1	257.8	286.9	555.4	1	301	373.4	227.7	1	ref	3.235	3.512	3.502	-3.317	1.515	2.111	1.968	-4.854	1.586	0.829	1.716	-4.854	1.524	1.678	2.631	-6.486	1.748	2.059	1.345	-6.486	ref
Os02t0738600-01	1	1	1	1	1	1	1	1	1	1	1	1	1	1	1	1	1	1	1	1	1	1	1	1	1	1	1	ref	0	0	0	0	0	0	0	0	0	0	0	0	0	0	0	0	0	0	0	0	ref
Os04t0196300-01	199.65	42.65	159.35	132.75	171.5	203.05	162.7	176.35	220.85	225.1	208.6	190.2	207.95	202.15	207.35	160.1	224.75	173.45	237.65	185.25	409.95	769.6	337.1	192.85	239.6	260.55	336.85	ref	0.656	1.016	0.876	1.273	1.11	1.172	1.131	1.168	0.795	1.284	0.91	1.365	1.005	2.151	3.06	1.869	1.063	1.377	1.498	1.868	ref
Os05t0502200-01	44.65	34	26.8	35.15	53.6	27.95	26.5	36.15	27.75	16	25.4	33.85	40.05	19.9	19.85	22.5	44.2	17.15	16.35	61.15	53.3	52.45	36.35	59.7	37.75	83.55	13.85	ref	-0.344	-0.01	-0.332	-0.887	-0.41	0.04	-0.969	-0.973	-0.792	0.182	-1.184	-1.253	0.65	0.452	0.429	-0.1	0.616	-0.046	1.101	-1.492	ref
Os11t0312100-00	1	1	1	1	1	1	1	1	1	1	1	1	1	1	1	1	1	1	1	1	1	1	1	1	1	1	1	ref	0	0	0	0	0	0	0	0	0	0	0	0	0	0	0	0	0	0	0	0	ref
Os05t0420200-01	147.1	307.5	893.8	889.9	988.5	848.9	843.9	941.1	877.7	937.7	312.1	297.7	345.8	332.9	317.3	293.6	182	352	350.6	285.3	302.9	438	308	247.1	311.8	218.7	383.7	ref	2.068	2.107	2.067	2.093	0.519	0.701	0.646	0.577	0.465	-0.225	0.727	0.721	0.424	0.51	1.042	0.534	0.216	0.552	0.04	0.851	ref
Os05t0389000-01	174.9	217.95	89.7	93.05	95.4	87.4	54.2	40.75	94.2	98.5	52.1	39.8	36.15	25.2	29.3	54.2	134.7	66.75	46.95	42.25	38.9	102.05	58.75	86.15	43.75	86.45	49.8	ref	-1.096	-1.096	-2.055	-1.019	-2.1	-2.433	-2.954	-2.736	-1.849	-0.536	-1.548	-2.056	-2.208	-2.327	-0.936	-1.733	-1.18	-2.158	-1.175	-1.971	ref
Os04t0627500-00	1	1	1	1	1	1	1	1	1	1	1	1	1	1	1	1	1	1	1	1	1	1	1	1	1	1	1	ref	0	0	0	0	0	0	0	0	0	0	0	0	0	0	0	0	0	0	0	0	ref
Os02t0599400-01	63.6	38.7	327.5	298.2	250.7	288	262.9	303.8	318.4	433.3	115.3	122.5	186.2	171.1	211.5	67.5	49.1	114.3	109.8	120.4	193.3	241.9	160.3	76	85.6	80.7	150.9	ref	2.655	2.437	2.51	2.904	1.26	1.908	1.786	2.092	0.444	-0.015	1.204	1.146	1.279	1.962	2.286	1.692	0.615	0.787	0.702	1.605	ref
Os12t0569500-01	91.4	45	2782.7	2399.4	3241	4150.6	3723.2	3923.6	2587	3070	2283	2330.1	4166.4	2591	3847.1	1690.3	2075.7	3241.2	4299.2	2615.7	6953.7	7478.9	4860.9	2106.9	2809.3	2148.1	3881.8	ref	5.332	5.838	5.897	5.458	5.168	6.022	5.336	5.907	4.72	5.016	5.659	6.067	5.35	6.761	6.866	6.244	5.038	5.453	5.066	5.92	ref
Os07t0520400-01	391.75	332.7	467.9	440.8	487.35	511.35	372.8	376.25	423.55	439.85	387.55	383.9	304.5	235.2	279.6	413.35	380.5	315.1	367.55	238.05	257.5	350.85	333.15	315.05	168.35	327.95	304.3	ref	0.331	0.468	0.053	0.258	0.095	-0.246	-0.618	-0.369	0.195	0.076	-0.196	0.026	-0.601	-0.488	-0.041	-0.116	-0.196	-1.101	-0.139	-0.247	ref
Os04t0139700-00	1	1	1	1	1	1	1	1	1	1	1	1	1	1	1	1	1	1	1	1	1	1	1	1	1	1	1	ref	0	0	0	0	0	0	0	0	0	0	0	0	0	0	0	0	0	0	0	0	ref
Os07t0412100-01	2067.3	2803.9	40	37.5	60.2	64.3	44.1	47.9	70.8	51.6	774.2	811.5	778.7	832.8	747.8	56.3	176.3	97.1	82.3	316.2	617.7	392	424.4	195.1	376.2	245.8	277.1	ref	-5.958	-5.274	-5.711	-5.316	-1.603	-1.628	-1.532	-1.687	-5.418	-3.771	-4.632	-4.871	-2.929	-1.963	-2.619	-2.504	-3.625	-2.678	-3.292	-3.119	ref
Os11t0544500-02	304.8	259.6	683.25	670.25	747.95	713.85	789.4	760.1	696.55	733.3	340.25	339.55	417.75	381.15	336.15	321.75	186.45	256.4	338	225.15	210.7	277.55	239.1	205.25	225.8	181.3	251.5	ref	1.266	1.377	1.461	1.345	0.273	0.571	0.438	0.257	0.194	-0.593	-0.134	0.265	-0.321	-0.417	-0.019	-0.234	-0.455	-0.317	-0.634	-0.162	ref
Os10t0557650-00	1	1.8	1	1	1	1	1	1	1	1	1	1	1	1	1	1	1	1	1	1	1	1.6	1	1	1	1.8	1	ref	-0.424	-0.424	-0.424	-0.424	-0.424	-0.424	-0.424	-0.424	-0.424	-0.424	-0.424	-0.424	-0.424	-0.424	0.254	-0.424	-0.424	-0.424	0.424	-0.424	ref
Os08t0163200-00	1	1	1	2.9	3.6	1	1	4.1	2	1	1	1	1	1	1	2	1	1	1	1	2	1	1	1	3.8	1	1	ref	0.768	0.924	1.018	0.5	0	0	0	0	1	0	0	0	0	1	0	0	0	1.926	0	0	ref
Os02t0580800-01	161	239.9	342.1	327.2	333.3	343.7	346.4	334.4	327	341.4	158.4	162.3	158.3	185.8	146.6	164.7	118.4	153.8	167.9	114.4	115.6	129.3	126.3	106	113.2	96.3	153.9	ref	0.768	0.784	0.792	0.766	-0.294	-0.312	-0.081	-0.423	-0.255	-0.731	-0.354	-0.227	-0.781	-0.766	-0.604	-0.638	-0.891	-0.796	-1.029	-0.353	ref
Os01t0968400-00	4.1	1.8	1	1	1	1	1	1	1	1	1	1	1	1	1	1	1	1	1	3.15	1	1	1	1	1	3.45	1	ref	-1.442	-1.442	-1.442	-1.442	-1.442	-1.442	-1.442	-1.442	-1.442	-1.442	-1.442	-1.442	0.214	-1.442	-1.442	-1.442	-1.442	-1.442	0.345	-1.442	ref
Os01t0279500-01	1	1	9.8	9.4	21.9	4.8	14.2	14.3	36.4	21.6	8.5	3	8.8	8.4	7.3	1	4.3	10.1	5.2	9.6	8	5.8	6.4	8.9	7.4	2.6	8.9	ref	3.263	3.358	3.833	4.809	2.336	3.138	3.07	2.868	0	2.104	3.336	2.379	3.263	3	2.536	2.678	3.154	2.888	1.379	3.154	ref
Os02t0255033-00	1	1	1.95	3.3	1.85	1	1.45	1.5	2.45	1.45	1	1	1	2.1	1	1	1	1	1	1	1	1	1	1	1	1	1	ref	1.343	0.444	0.561	0.914	0	0	1.07	0	0	0	0	0	0	0	0	0	0	0	0	0	ref
Os01t0210550-00	1.8	1	7.8	5.7	4.5	13.3	8	7.1	8.6	2.9	3.8	1	3.2	3.1	2	2	1.8	2	1	1	3	3.4	1	1	1	2.6	1	ref	2.313	2.528	2.49	1.896	0.539	1.254	1.208	0.576	0.576	0.424	0.576	-0.424	-0.424	1.161	1.342	-0.424	-0.424	-0.424	0.955	-0.424	ref
Os03t0646850-00	1	1	1.95	1	1	1	1	1	1	1	1	1	1	1	1	1	1	1	1	1	1	1	1	1	1	1	1	ref	0.482	0	0	0	0	0	0	0	0	0	0	0	0	0	0	0	0	0	0	0	ref
Os03t0244466-00	2.5	1	3.9	5.7	7.1	4.8	4.5	5.1	5.8	5.7	1	1	5.5	1	3.1	1	1.8	3	2.1	1.9	3	1	1	1.9	2.8	2.6	3	ref	1.576	1.884	1.599	1.863	-0.661	1.798	-0.661	0.971	-0.661	0.187	0.924	0.409	0.265	0.924	-0.661	-0.661	0.265	0.824	0.718	0.924	ref
Os03t0790600-03	1	1	1	1	1	1	1	1	1	1	1	1	1	1	1	1	1	1	1	1	1	1	1	1	1	1	1	ref	0	0	0	0	0	0	0	0	0	0	0	0	0	0	0	0	0	0	0	0	ref
Os03t0636600-01	51.2	49.7	100.4	133.7	101.9	102	92.4	98.9	142.5	92.9	49.7	44.8	33.4	58.8	50.2	49.1	41.8	73.8	61.2	57.7	49.8	60.3	68.1	63.6	56.2	62.6	78.9	ref	1.2	1.015	0.922	1.19	-0.096	-0.595	0.221	-0.007	-0.039	-0.271	0.549	0.279	0.194	-0.019	0.257	0.433	0.334	0.156	0.311	0.645	ref
Os03t0161100-00	79.8	67	11.7	12.2	27.1	25.5	5.4	8.1	14.4	16	39.4	39.8	14.4	11.5	11.5	20.4	88.2	15.2	8.4	39.7	33.9	39.7	25.2	75.1	24.9	79	21.7	ref	-2.614	-1.476	-3.467	-2.268	-0.885	-2.344	-2.669	-2.669	-1.842	0.271	-2.266	-3.122	-0.881	-1.109	-0.881	-1.537	0.039	-1.554	0.112	-1.753	ref
Os06t0712550-00	1	1	1	1	1	1	1	1	1	1	1	1	1	1	1	1	1	1	1	1	1	1	1	1	1	1	1	ref	0	0	0	0	0	0	0	0	0	0	0	0	0	0	0	0	0	0	0	0	ref
Os09t0376600-00	1	1	1.95	1	1	1	1	1	1	1	1	2	1	1	1	1	1	1	1	1	1	1.6	1	1	1	1	1	ref	0.482	0	0	0	0.5	0	0	0	0	0	0	0	0	0	0.678	0	0	0	0	0	ref
Os07t0627900-00	1	1	1	1	1	1	1	1	1	1	1	1	1	1	1	1	1	1	1	1	1	1	1	1	1	1	1	ref	0	0	0	0	0	0	0	0	0	0	0	0	0	0	0	0	0	0	0	0	ref
Os03t0309200-02	105	110.25	800.2	935.25	822.75	883.35	982.3	1036.5	1028.7	963.5	299.5	342.55	343.6	391.15	352.4	291.6	159.15	269.6	367.55	227.35	139.5	89.35	181.8	223.75	270.4	180.5	179	ref	3.007	2.986	3.229	3.21	1.574	1.675	1.862	1.712	1.438	0.565	1.325	1.772	1.079	0.375	-0.268	0.757	1.056	1.33	0.746	0.734	ref
Os03t0772700-00	1.8	1	2.9	1.9	7.1	2.9	1	2	1	1	1	1	1	1	1	1	2.6	1	3.1	2.7	2	1	1	1	1	1	1	ref	0.807	1.758	0.076	-0.424	-0.424	-0.424	-0.424	-0.424	-0.424	0.955	-0.424	1.208	1.009	0.576	-0.424	-0.424	-0.424	-0.424	-0.424	-0.424	ref
Os07t0496000-01	919.7	925.35	812.4	845.05	948.05	888.55	767.85	842.7	728.05	755.35	560.5	609.9	553.9	537.15	481.75	508	641.35	470.4	456.25	560.65	617.7	624.35	551.1	664.85	840.55	580.9	506.95	ref	-0.155	-0.007	-0.198	-0.315	-0.658	-0.736	-0.78	-0.937	-0.861	-0.524	-0.972	-1.016	-0.718	-0.579	-0.563	-0.743	-0.473	-0.134	-0.667	-0.864	ref
Os04t0445600-00	236	87.5	176.4	178.6	205.5	255	157.4	157	243.8	239.2	118.1	132.4	139.4	148	135.1	132	200.7	146.7	175.3	141.9	207.2	370.2	159.4	233	213.4	212.1	215	ref	0.305	0.672	0.13	0.749	-0.201	-0.044	0.043	-0.089	-0.123	0.482	0.03	0.287	-0.018	0.528	1.365	0.15	0.697	0.57	0.562	0.581	ref
Os01t0868500-00	1	1	1	1	1	1	1	1	1	1	1	1	1	1	1	1	1	1	1	1	1	1	1	1	1	1	1	ref	0	0	0	0	0	0	0	0	0	0	0	0	0	0	0	0	0	0	0	0	ref
Os11t0498500-00	1	1	1	1	1	1	1	1	1	1	1	1	1	1	1	1	1	1	1	1	1	1	1	1	1	1	1	ref	0	0	0	0	0	0	0	0	0	0	0	0	0	0	0	0	0	0	0	0	ref
Os01t0120500-01	951	726.5	674.95	654.35	700.9	814.9	615.8	682.65	772.95	856.65	386.15	349.5	503.7	513	566.1	205.65	162.4	260.95	378.65	293.05	316.3	378.65	286.55	173.9	272.75	134.45	193.8	ref	-0.323	-0.137	-0.358	-0.031	-1.178	-0.723	-0.696	-0.554	-2.015	-2.356	-1.671	-1.134	-1.504	-1.394	-1.134	-1.536	-2.257	-1.608	-2.628	-2.101	ref
Os02t0521366-00	1	1	1	1	1	1	1	1	1	1	1	1	1	1	1	1	1	1	1	1	1	1	1	1	1	1	1	ref	0	0	0	0	0	0	0	0	0	0	0	0	0	0	0	0	0	0	0	0	ref
Os09t0338400-01	119.3	59.2	497.1	445	483.9	416.4	443.1	570	455.1	452	211.9	181.2	280	308.7	278.6	207.7	107	200.3	249.2	305.9	315.8	413.8	300.9	282.4	318.2	220.3	362	ref	2.485	2.417	2.58	2.432	1.221	1.736	1.877	1.729	1.305	0.348	1.253	1.568	1.864	1.91	2.3	1.84	1.749	1.921	1.39	2.107	ref
Os03t0187500-02	62.8	73.3	98.5	90.7	79.3	121.9	101.2	115.2	133.9	102.3	28.2	44.8	41.2	26.2	21.9	29.6	34.4	33.4	40.1	28.5	42.8	63.9	27	29.2	77.3	34.7	35.5	ref	0.478	0.535	0.67	0.787	-0.933	-0.72	-1.373	-1.631	-1.197	-0.98	-1.022	-0.759	-1.251	-0.665	-0.086	-1.329	-1.216	0.188	-0.967	-0.934	ref
Os01t0634900-00	30.75	29.3	10.25	11.75	15.8	21.8	20.8	20.35	43.55	36.65	9.4	9.5	11.6	6.8	6.2	23	24.6	34.9	20.55	4	5.5	14.3	13.5	7.2	2.35	11.7	16.8	ref	-1.452	-0.694	-0.545	0.412	-1.667	-1.372	-2.142	-2.275	-0.384	-0.287	0.217	-0.547	-2.908	-2.448	-1.07	-1.153	-2.06	-3.675	-1.359	-0.837	ref
Os05t0355133-01	1.8	5.7	5.9	3.8	4.5	6.7	7.2	2	2.9	4.8	1.9	2	3.2	1	3.1	1	1.8	1	2.1	4.4	2	1	1.9	9.8	9.3	1.8	1	ref	0.564	0.778	0.245	0.22	-0.716	-0.001	-1.679	-0.047	-1.679	-0.831	-1.679	-0.609	0.458	-0.679	-1.679	-0.753	1.613	1.538	-0.831	-1.679	ref
Os06t0171500-01	1	1	1	1	1	1.95	1	1	1.95	1	1	1	1	1.55	1	1	2.2	1	1	1.45	2	1	5.5	1	1.45	1.4	2	ref	0	0.482	0	0.482	0	0	0.632	0	0	1.138	0	0	0.536	1	0	2.459	0	0.536	0.485	1	ref
Os03t0351200-00	987	476.55	1494.2	1259.55	1474.4	1593.85	1431.85	1669.15	1283	1395.75	812.55	928.05	1034.8	1015.05	945.75	596	338.9	589.75	819.65	505.65	666	1123.65	655.8	349.95	448.35	389.95	612	ref	1	1.16	1.173	0.964	0.34	0.593	0.566	0.464	-0.203	-1.017	-0.218	0.257	-0.44	-0.042	0.712	-0.065	-0.971	-0.613	-0.815	-0.164	ref
Os06t0712500-01	40.8	79.6	24.9	24.8	31.45	25.1	38.35	25.5	33.5	23.5	61.9	60.25	30	24.15	36.1	34.75	71.5	29.3	27.4	50.4	57.3	51.8	51.15	68.5	45.15	73.3	28.1	ref	-1.197	-1.02	-0.866	-1.022	0.1	-0.926	-1.239	-0.659	-0.714	0.327	-0.96	-1.056	-0.177	0.008	-0.138	-0.156	0.265	-0.336	0.363	-1.02	ref
Os01t0288100-00	1	1	1	1	1	1	1	1	1	1	1	1	1	1	1	1	1	1	1	1	1	1	1	1	1	1	1	ref	0	0	0	0	0	0	0	0	0	0	0	0	0	0	0	0	0	0	0	0	ref
Os08t0107900-02	182.7	181.8	230	187.9	160.2	201.2	189.1	199.8	197	211	80.7	97.6	69.1	74.5	86.9	82.9	210.5	84	90.8	160.8	159.4	384.7	126.3	151	176.6	180.9	124.3	ref	0.19	-0.022	0.093	0.162	-1.038	-1.399	-1.291	-1.068	-1.136	0.208	-1.117	-1.005	-0.181	-0.193	1.078	-0.529	-0.271	-0.045	-0.011	-0.552	ref
Os10t0493300-01	1050.7	557.5	340.2	281.4	359.5	441.9	255	308.9	377.7	428.6	431.2	459	314.5	210	281.7	496.2	1134.1	522	514.4	275	672.5	2737.7	538.1	603.6	378	917.7	596.7	ref	-1.307	-0.941	-1.447	-0.928	-0.783	-1.283	-1.866	-1.442	-0.625	0.567	-0.552	-0.573	-1.477	-0.187	1.839	-0.508	-0.343	-1.018	0.262	-0.359	ref
Os06t0692600-01	1.8	1	1	1	1	1	1	1	1	1	1	1	1	1	1	1	1	1	1	1	1	1	1	1	1	1	1	ref	-0.424	-0.424	-0.424	-0.424	-0.424	-0.424	-0.424	-0.424	-0.424	-0.424	-0.424	-0.424	-0.424	-0.424	-0.424	-0.424	-0.424	-0.424	-0.424	-0.424	ref
Os03t0375717-00	1	1	1	1	1	1	1	1	1	1	1	1	1	1	1	1	1	1	1	1	1	1	1	1	1	1	1	ref	0	0	0	0	0	0	0	0	0	0	0	0	0	0	0	0	0	0	0	0	ref
Os04t0137500-00	216.7	329.6	322.6	251.5	299.4	344.7	274.3	306.9	312.7	327.3	171.6	191.2	209.7	171.1	187.4	119.7	197.5	159.8	148.9	223.5	224.2	177.7	163.9	170.4	232.7	144.7	152.9	ref	0.092	0.266	0.119	0.259	-0.561	-0.35	-0.643	-0.512	-1.159	-0.436	-0.742	-0.844	-0.258	-0.253	-0.589	-0.705	-0.649	-0.2	-0.885	-0.806	ref
Os02t0230000-01	38.1	9.65	5.85	2.85	3.15	7.6	8.9	6.6	5.75	5.7	12.7	6	9.9	7.85	15.7	13.8	18.55	12.1	18.95	16	21.9	55.5	16.2	13.8	16.65	11.25	14.3	ref	-2.231	-1.97	-1.323	-1.744	-1.135	-0.954	-1.288	-0.288	-0.475	-0.048	-0.664	-0.017	-0.261	0.192	1.533	-0.243	-0.475	-0.204	-0.769	-0.423	ref
Os11t0603801-00	1	1	1	1	1	1	1	1	1	1	1	1	1	1	1	1	1	1	1	1	2	1	1	1	1	1	1	ref	0	0	0	0	0	0	0	0	0	0	0	0	0	1	0	0	0	0	0	0	ref
Os12t0509200-01	2.5	1	10.25	16.9	11.05	21.3	15.05	6.1	30.65	23.5	7.6	6	6.55	9.45	16.75	6.1	3.85	8.05	12.65	9.15	6.5	7.1	12.2	8.05	6.95	1.8	17.75	ref	3.057	3.278	2.599	4.085	2.095	2.051	2.579	3.405	1.948	1.284	2.348	3	2.533	2.039	2.167	2.948	2.348	2.136	0.187	3.489	ref
Os08t0187150-00	1	1	1	1	1	1	1	1	1	1	1	1	1	1	1	1	1	1	1	1	1	1	1	1	1	1	1	ref	0	0	0	0	0	0	0	0	0	0	0	0	0	0	0	0	0	0	0	0	ref
Os04t0601600-00	6.8	2.6	3.95	3.3	1.45	2.85	5	7.1	7.2	6.15	4.3	4.5	7.7	7.85	4.1	7.65	7.5	7.55	3.65	10.45	9.95	14.3	3.25	5	11.55	10.85	8.9	ref	-0.22	-1.049	0.503	0.662	0.065	0.873	0.901	-0.036	0.863	0.835	0.844	-0.204	1.313	1.243	1.766	-0.372	0.25	1.458	1.368	1.082	ref
Os02t0708600-01	101.5	161.3	215.95	210.4	195.9	188.85	223.8	216.65	236.7	219.95	119.1	127.5	119.3	109.2	113.1	96.2	112.7	95.1	115.1	134.1	66.8	99	112	108.6	115	143.9	100.6	ref	0.736	0.588	0.783	0.835	-0.054	-0.101	-0.229	-0.178	-0.412	-0.183	-0.428	-0.153	0.068	-0.938	-0.37	-0.192	-0.237	-0.154	0.169	-0.347	ref
Os10t0490900-00	4.5	1.8	19.5	7.55	8.4	9.05	12	4.05	4.35	2.9	3.35	3.5	4.35	3.1	7.8	4.6	3.85	1.5	3.65	4.45	4.5	7.05	1.9	9.4	13.4	4.7	10.35	ref	2.092	1.615	1.292	0.32	0.267	0.612	0.123	1.455	0.693	0.436	-0.924	0.359	0.645	0.661	1.309	-0.583	1.724	2.235	0.724	1.863	ref
Os05t0329350-00	1	1	1	1	1	1	1	1	1	1	1	1	1	1	1	1	1	1	1	1	1	1	1	1	1	1	1	ref	0	0	0	0	0	0	0	0	0	0	0	0	0	0	0	0	0	0	0	0	ref
Os04t0114950-00	1	1	2	1.9	1.9	1	1.9	2	3.9	4.8	1	1	1	1	1	1	1	1	1	1	1	1	1	1	1	1	1	ref	0.963	0.463	0.963	2.113	0	0	0	0	0	0	0	0	0	0	0	0	0	0	0	0	ref
Os10t0486932-00	1	1	1	1	1	2.9	1	2	2.9	2.9	1	2	4.3	4.2	1	1	1	3	2.1	1.9	2	1	3.7	1	2.8	2.6	1	ref	0	0.768	0.5	1.536	0.5	2.104	2.07	0	0	0	1.585	1.07	0.926	1	0	1.888	0	1.485	1.379	0	ref
Os07t0246200-01	2174.7	1727.1	864.6	894.6	679.6	701.6	697.1	714.8	478.1	479.2	1182.8	1108.3	830.1	826.5	891.3	925	1915.9	802.2	694	1254.2	1490.4	897.9	1247.1	1298.7	1294.8	1560	1274.2	ref	-1.14	-1.489	-1.457	-2.018	-0.759	-1.223	-1.229	-1.121	-1.067	-0.017	-1.273	-1.482	-0.628	-0.379	-1.11	-0.636	-0.578	-0.582	-0.313	-0.605	ref
Os08t0125700-00	1	1	1	1	1	1	1	1	1	1	1	1	1	1	1	1	1	1	1	1	1	1	1	1	1	1	1	ref	0	0	0	0	0	0	0	0	0	0	0	0	0	0	0	0	0	0	0	0	ref
Os09t0395600-01	56.65	16.7	1	1	1	1	1	1	1	1	4.75	3	1	1	1	1.5	58.45	2	1	2.3	6.5	146.85	4.6	32.3	2.8	40.45	1	ref	-4.943	-4.943	-4.943	-4.943	-3.026	-4.943	-4.943	-4.943	-4.358	0.926	-3.943	-4.943	-3.741	-2.242	2.255	-2.741	0.071	-3.457	0.395	-4.943	ref
Os07t0467500-01	430.8	526.1	648.2	593.6	689.2	571.3	582.8	686.2	519.2	628.3	266.2	274.8	307.9	280.4	259.7	281.4	330.3	376.3	328.5	232.9	303.9	434.3	300.9	325.7	275	305.7	372.8	ref	0.382	0.398	0.41	0.263	-0.816	-0.629	-0.764	-0.874	-0.759	-0.527	-0.339	-0.535	-1.031	-0.648	-0.132	-0.662	-0.548	-0.792	-0.639	-0.353	ref
Os04t0175500-00	1	1	1	1	1	1	1	1	1	1	1	1	1	1	1	1	1	1	1	1	1	1	1	1	1	1	1	ref	0	0	0	0	0	0	0	0	0	0	0	0	0	0	0	0	0	0	0	0	ref
Os07t0675400-01	99.15	127.55	321.2	356.65	326.8	314.95	349.95	338.5	338.45	313.7	170.65	164.3	151.65	138.05	166.45	177.5	196.25	198.25	181.1	174.1	210.2	195.85	225.65	182.3	149.05	225.25	208.6	ref	1.59	1.512	1.614	1.535	0.574	0.431	0.296	0.566	0.658	0.803	0.818	0.687	0.631	0.902	0.8	1.005	0.697	0.406	1.002	0.891	ref
Os01t0214800-01	1	1	1	1	1	1	1	1	1	1	1	1	1	1	1	1	1	1	1	1	1	1	1	1	1	1	1	ref	0	0	0	0	0	0	0	0	0	0	0	0	0	0	0	0	0	0	0	0	ref
Os08t0534900-01	1	1	7.35	1.9	4.95	4.75	26.5	3.55	6.75	5.25	1	1	1	1.55	1	1	1	1	1	1	1.5	1	1	1.45	1	1.4	1	ref	1.902	2.278	3.278	2.574	0	0	0.632	0	0	0	0	0	0	0.585	0	0	0.536	0	0.485	0	ref
Os02t0212975-00	15.7	7.3	60.5	56.1	48.9	51	30	24.5	49.8	83.5	51.6	52.8	44.5	40.9	32.4	26.6	17.3	18.2	29.5	49.1	22.9	44.6	38.6	35.4	19.4	48.6	21.7	ref	2.444	2.222	1.341	2.591	2.286	2.055	1.934	1.598	1.313	0.692	0.766	1.462	2.197	1.097	2.059	1.85	1.725	0.858	2.183	1.019	ref
Os07t0672600-00	1	1	1	1.45	1.85	1.95	4.5	4.05	3.85	4.3	2.4	2	1	1	1	1	1	1	1	1	1	1	1	1	1	1	1	ref	0.268	0.925	2.094	2.025	1.132	0	0	0	0	0	0	0	0	0	0	0	0	0	0	0	ref
Os08t0270900-01	1	1	1	1	1	1	1	1	1	1	1	2	1	1	1	1	2.6	2	1	1	16.9	2.2	1	1	1	1.8	1	ref	0	0	0	0	0.5	0	0	0	0	1.379	1	0	0	4.079	1.138	0	0	0	0.848	0	ref
Os09t0551800-00	8.35	8.9	1.5	1	1.9	1	1.9	2	1	1.45	1	1	1	1	1	1	8.75	1	1	2.3	2	3.4	1.9	4.05	1	5.9	1	ref	-2.815	-2.645	-2.145	-2.84	-3.108	-3.108	-3.108	-3.108	-3.108	0.021	-3.108	-3.108	-1.906	-2.108	-1.342	-2.182	-1.09	-3.108	-0.547	-3.108	ref
Os02t0611250-00	1	1	1	1	1	1	1	1	1	1	1	1	1	1	1	1	1	1	1	1	1	1	1	1	1	1	1	ref	0	0	0	0	0	0	0	0	0	0	0	0	0	0	0	0	0	0	0	0	ref
Os01t0156500-00	1	1	1	1	1	1	1	1	1	1	1	1	1	1	1	1	1	1	1	1	1	1	1	1	1	1	1	ref	0	0	0	0	0	0	0	0	0	0	0	0	0	0	0	0	0	0	0	0	ref
Os08t0444420-00	1	1	1	1	1	1	1	1	1	1	1	1	1	1	1	1	1	1	1	1	1	1	1	1	1	1	1	ref	0	0	0	0	0	0	0	0	0	0	0	0	0	0	0	0	0	0	0	0	ref
Os04t0669500-01	96.1	77.25	276.35	223.9	321.6	288.5	229.55	286	234.75	288.4	119.55	114.5	124.85	133.85	134	91.55	93.1	104.7	127.75	156.05	159.9	148.7	151.8	133.75	186.75	132.85	124.8	ref	1.53	1.822	1.572	1.594	0.441	0.535	0.636	0.637	0.088	0.112	0.281	0.568	0.857	0.892	0.787	0.817	0.634	1.116	0.625	0.535	ref
Os10t0434000-00	1	1	1	1	1	1	1	1	1	1	1	1	2.1	1	1	1	1	1	1	1	1	1	1	1	1	1	1	ref	0	0	0	0	0	1.07	0	0	0	0	0	0	0	0	0	0	0	0	0	0	ref
Os10t0437500-01	1.8	2.6	3.9	3.8	2.7	4.8	1.9	2	2	4.8	2.9	4	3.2	2.1	2	2	1	1	2.1	3.6	5	2.2	1	1.9	7.4	2.6	1	ref	0.831	0.735	-0.15	0.518	0.655	0.565	-0.043	-0.113	-0.113	-1.113	-1.113	-0.043	0.735	1.209	0.024	-1.113	-0.187	1.774	0.265	-1.113	ref
Os01t0643600-01	5.25	2.6	1	1	1	1	1	1	1	1.45	1	1	1	1	1	1	1.8	1	1	3.15	3.5	5.85	1	4.1	1.9	9.25	1.5	ref	-1.885	-1.885	-1.885	-1.617	-1.885	-1.885	-1.885	-1.885	-1.885	-1.037	-1.885	-1.885	-0.23	-0.078	0.663	-1.885	0.15	-0.959	1.324	-1.3	ref
Os08t0182400-01	178	390.9	160.8	171.1	164.6	148.3	153.1	167.2	131	166	113.5	125.5	147.2	140.7	109.9	127.9	186.9	115.3	152.1	123	211.2	557.8	152.3	137.7	133.4	139.8	249.5	ref	-0.669	-0.756	-0.721	-0.839	-1.144	-0.842	-0.907	-1.263	-1.044	-0.497	-1.194	-0.794	-1.101	-0.321	1.08	-0.792	-0.938	-0.984	-0.916	-0.08	ref
Os04t0611050-01	1	1	1	1	6.2	1	2.8	1	2.9	1	1.9	4	1	2.1	7.3	1	1.8	1	2.1	1	3	5.8	1	1.9	1	1.8	3	ref	0	1.316	0.743	0.768	1.463	0	1.07	2.868	0	0.848	0	1.07	0	1.585	2.536	0	0.926	0	0.848	1.585	ref
Os08t0278933-00	1	1	1	1	1	1	1	1	1	1	1	1	1	1	1	1	1	1	1	1	1	1	1	1	1	1	1	ref	0	0	0	0	0	0	0	0	0	0	0	0	0	0	0	0	0	0	0	0	ref
Os07t0499300-02	361.25	324.05	374.8	359.45	369.45	348.45	324.4	376.75	334.65	351.2	199.65	232.5	251.5	257.25	259.7	388.75	288.75	313.55	405.6	183.95	252.05	460.35	276.25	205.25	215.25	234.3	330.9	ref	0.101	0.069	0.031	0.003	-0.667	-0.444	-0.411	-0.398	0.184	-0.245	-0.126	0.245	-0.895	-0.441	0.428	-0.309	-0.737	-0.669	-0.546	-0.048	ref
Os01t0742200-01	1	1	4.9	6.6	2.7	2.9	4.5	4.1	2.9	2.9	1	1	1	2.1	1	1	1	1	2.1	1.9	1	1	1	1	1	1.8	1	ref	2.508	1.485	2.103	1.536	0	0	1.07	0	0	0	0	1.07	0.926	0	0	0	0	0	0.848	0	ref
Os01t0957000-02	145.15	194.35	374.3	392.65	429.95	404.65	391.25	383.35	411.15	426.2	159.85	156.85	159.4	163.25	151.3	124.85	87.4	109.2	123	138	87.65	68.15	90.05	112.15	130.2	92.55	93.2	ref	1.191	1.312	1.205	1.317	-0.085	-0.075	-0.041	-0.151	-0.428	-0.942	-0.621	-0.449	-0.283	-0.938	-1.301	-0.899	-0.583	-0.367	-0.86	-0.85	ref
Os04t0157300-00	1	1	1	1	1	1	1	1	1	1	1	1	1	1	1	1	1	1	1	1	1	1	1	1	1	1	1	ref	0	0	0	0	0	0	0	0	0	0	0	0	0	0	0	0	0	0	0	0	ref
Os02t0102700-01	316.4	315.4	297.3	274.9	255.9	238	253.2	240.6	187.4	230.7	175.3	156.3	192.9	150.1	184.3	254.8	380.9	226.6	237.6	245.8	359.6	835	268.7	217.1	293.4	293.4	308.7	ref	-0.144	-0.356	-0.356	-0.603	-0.932	-0.712	-1.074	-0.777	-0.31	0.27	-0.479	-0.411	-0.362	0.187	1.402	-0.233	-0.541	-0.107	-0.107	-0.033	ref
Os03t0227800-03	2852.65	3171	19991.6	21180.5	17505.9	16789.8	17136.2	16268.1	18393.4	17146.8	7254.1	6980.75	5226.35	7107.65	5549.7	8744.85	5369.2	9260.7	7968.85	8859.1	9706.25	7986.7	8741.85	6783.9	5021.7	7709.45	9906.25	ref	2.774	2.511	2.473	2.562	1.242	0.797	1.241	0.884	1.54	0.836	1.623	1.406	1.559	1.69	1.409	1.539	1.173	0.74	1.358	1.72	ref
Os08t0125059-00	1	1	15.1	21.6	2.75	4.8	6.7	6.65	4.85	5.7	1.45	2.5	1	1	1.5	4.1	1	1.5	1.55	1.45	1	2.8	2.35	1.45	1	1	3.95	ref	4.175	1.861	2.739	2.394	0.929	0	0	0.585	2.036	0	0.585	0.632	0.536	0	1.485	1.233	0.536	0	0	1.982	ref
Os12t0289866-00	1	1	1	1	1	1	1	2	1	1	1	1	1	1	1	5.1	1	1	3.1	1	1	1	1	1	1	1	1	ref	0	0	0.5	0	0	0	0	0	2.35	0	0	1.632	0	0	0	0	0	0	0	0	ref
Os01t0815700-01	88.75	111.8	293.9	256.2	273.3	338.05	266	277.3	283	257.45	389	441.15	504.8	475.2	476.5	223.55	173	224.05	333.2	321.85	238.6	140.8	265.55	172.15	339.85	157.85	156.8	ref	1.462	1.609	1.447	1.438	2.056	2.341	2.254	2.258	1.166	0.796	1.169	1.742	1.692	1.26	0.499	1.415	0.789	1.771	0.664	0.655	ref
Os06t0286801-00	1	1	1	1	1	1	1	1	1	1	1	1	1	1	1	1	1	1	1	1	1	1	1	1	1	1	1	ref	0	0	0	0	0	0	0	0	0	0	0	0	0	0	0	0	0	0	0	0	ref
Os02t0246600-02	94.5	52.9	265.1	247.8	267.2	218.2	227.8	306.9	238.1	272	107.8	128.5	114.8	120.7	135.1	154.5	129	112.3	160.5	135.9	148.4	241.9	149.6	94.5	136.2	120.9	186.4	ref	1.858	1.772	1.903	1.848	0.735	0.699	0.772	0.934	1.128	0.868	0.667	1.183	0.943	1.07	1.775	1.081	0.419	0.946	0.774	1.399	ref
Os03t0673900-00	1	1	1	1	1	1	1	1	1	1	1	1	1	1	1	1	1	1	1	1	1	1	1	1	1	1	1	ref	0	0	0	0	0	0	0	0	0	0	0	0	0	0	0	0	0	0	0	0	ref
Os01t0185200-01	106.1	131.5	304.1	337.5	306.4	296.5	350.8	312	295.5	289.8	298.1	262.9	283.3	338.1	339.3	347.9	300.2	386.4	271.4	320.5	361.6	147.5	357.3	286.8	279.6	289.3	299.8	ref	1.439	1.351	1.486	1.309	1.245	1.262	1.517	1.522	1.558	1.346	1.71	1.2	1.44	1.614	0.32	1.597	1.28	1.243	1.292	1.344	ref
Os02t0277350-00	1	1	1.95	1	1.85	1	1	1	1	1	1	1	1	1	1	1	1	1	1	1	1	1	1	1	1	1	1	ref	0.482	0.444	0	0	0	0	0	0	0	0	0	0	0	0	0	0	0	0	0	0	ref
Os01t0184700-01	14.9	4.95	24.4	8.5	27.95	19.85	13.75	16.3	28.25	27.25	13.65	6	17.2	14.7	16.2	11.75	8.75	15.15	11.05	7.85	19.4	35.5	13.1	17.3	19.35	14.55	21.2	ref	0.746	1.456	0.802	1.692	0.076	1.002	0.775	0.916	0.452	0.027	0.819	0.364	-0.13	1.176	2.047	0.609	1.01	1.172	0.761	1.304	ref
Os08t0101600-01	54.3	73.3	30.7	26.7	37.55	33.1	22.1	31.05	35.9	32.9	37.5	38.8	13.3	27.3	17.8	31.7	59.7	22.2	16.8	35.4	21.9	42.2	28.8	42.5	16.6	63.4	25.7	ref	-1.14	-0.84	-1.268	-0.876	-0.726	-2.246	-1.208	-1.826	-0.993	-0.08	-1.507	-1.909	-0.834	-1.526	-0.58	-1.131	-0.57	-1.926	0.007	-1.296	ref
Os04t0630100-01	10.65	9.65	23.4	19.7	17.55	17.55	12.45	8.65	10.05	4.3	21.15	25.4	18.3	15.7	3.1	18.4	34.45	35.9	10.55	43.05	59.8	53.65	20.7	52.6	37.8	47	26.15	ref	1.083	0.792	0.034	-0.625	1.193	0.852	0.631	-1.709	0.86	1.765	1.824	0.058	2.086	2.56	2.404	1.03	2.375	1.899	2.213	1.367	ref
Os04t0645800-00	6.8	4.15	5.85	10.35	9.7	8.1	12.85	11.2	8.15	3.35	20.2	15.95	10.5	11	5.7	4.6	6.7	6.05	4.15	10	16.95	14.3	12.2	7.2	5.6	7.15	11.35	ref	0.551	0.739	1.175	-0.024	1.757	0.983	1.05	0.102	-0.208	0.335	0.188	-0.356	0.913	1.674	1.429	1.199	0.439	0.076	0.429	1.095	ref
Os03t0673800-01	1	1	1	1	1	1.9	1	1	1	1	1	1	1	1	1	1	1	1	1	1	1	1	1	1	1	1	1	ref	0	0.463	0	0	0	0	0	0	0	0	0	0	0	0	0	0	0	0	0	0	ref
Os03t0114000-01	78.3	78	1.5	3.35	2.3	2.4	2.8	4.1	1	2.4	4.25	5.5	2.1	1	2	4.1	72.3	2	3.1	10.4	6.5	12.5	4.6	38.95	8.85	49.85	2	ref	-5.124	-5.056	-4.528	-5.657	-4.015	-5.218	-6.288	-5.288	-4.253	-0.112	-5.288	-4.656	-2.91	-3.588	-2.644	-4.087	-1.005	-3.142	-0.649	-5.288	ref
Os04t0564000-00	7.2	8.9	6.8	11.3	5.4	6.7	2.8	7.1	3.9	6.6	8.5	10	1	1	8.3	6.1	5.1	4	4.2	5.3	3	7.1	5.5	8.1	2.8	7.6	4	ref	0.131	-0.412	-0.844	-0.658	0.204	-3.001	-3.001	0.052	-0.392	-0.65	-1.001	-0.931	-0.595	-1.416	-0.173	-0.541	0.017	-1.515	-0.075	-1.001	ref
Os03t0250200-02	141.7	178.6	73.1	62.7	90.6	120.9	66.9	53	80.3	67.6	138.8	131.4	61.3	52.5	57.6	194.4	203.2	147.7	100.3	175.4	205.2	316.9	288.3	298.3	337.6	208.8	144	ref	-1.233	-0.604	-1.418	-1.111	-0.236	-1.376	-1.599	-1.466	0.289	0.353	-0.107	-0.665	0.141	0.367	0.994	0.858	0.907	1.086	0.392	-0.144	ref
Os05t0384250-00	1	1	1	1	1	1	1	1	1	1	1	1	1	1	1	1	1	1	1	1	1	1	1	1	1	1	1	ref	0	0	0	0	0	0	0	0	0	0	0	0	0	0	0	0	0	0	0	0	ref
Os01t0511100-01	77.5	50.5	325.55	281.85	246.75	223.35	379.85	462.9	170.7	190.4	80.15	69.75	121.5	79.75	81.65	81.85	87	53.6	68.6	98.9	133.5	152.3	69.95	112.6	213.85	83.55	118.35	ref	2.276	1.908	2.745	1.527	0.257	0.958	0.35	0.384	0.388	0.476	-0.223	0.133	0.661	1.094	1.284	0.161	0.848	1.773	0.417	0.92	ref
Os10t0485100-02	104.2	84.35	101.35	170.2	126.25	116.15	106.95	102.45	118.1	128.05	79.7	72.2	59.05	71.4	74.3	70.1	92.3	66.25	84.45	104.5	77.7	67	87.35	137.75	108.55	154.2	65.1	ref	0.486	0.369	0.159	0.391	-0.306	-0.667	-0.393	-0.335	-0.419	-0.023	-0.501	-0.151	0.157	-0.271	-0.485	-0.102	0.555	0.211	0.718	-0.526	ref
Os06t0343100-01	163.3	150.3	1193	1094.6	1201.6	1176.5	1235.9	1184.8	1189.3	1130	334.6	388.3	470.8	451.6	430.4	387.8	279	413.7	449.9	419.3	411.4	300	404.7	346.8	438.7	386.2	421.1	ref	2.867	2.924	2.949	2.887	1.202	1.587	1.527	1.458	1.308	0.833	1.401	1.522	1.42	1.393	0.937	1.369	1.146	1.486	1.302	1.426	ref
Os01t0693600-00	1	1	1	1.95	1	1	1	2	1	1	1	1	1	1	1	1	1	1	1	1	1	1.6	1	1	1	1	1	ref	0.482	0	0.5	0	0	0	0	0	0	0	0	0	0	0	0.678	0	0	0	0	0	ref
Os09t0397700-01	48.9	45	109.2	80.4	77.6	68	74.8	99.9	97.6	82.6	39.4	32.9	67.9	66.1	72.2	75.7	52.4	61.7	58	62	58.8	118.4	61	42.5	55.3	55.2	76.9	ref	0.998	0.631	0.882	0.937	-0.382	0.534	0.495	0.622	0.69	0.16	0.395	0.306	0.402	0.326	1.336	0.379	-0.142	0.237	0.235	0.713	ref
Os08t0350950-00	1	1	1	1	1	1	1	1	1	1	1	1	1	1	1	1	1	1	1	1	1	1	1	1	1	1	1	ref	0	0	0	0	0	0	0	0	0	0	0	0	0	0	0	0	0	0	0	0	ref
Os06t0627916-00	1	1	1	1	1	1	1	1	1	1	1	1	1	1	1	1	1	1	1	1	2	1	1	1	1	1	1	ref	0	0	0	0	0	0	0	0	0	0	0	0	0	1	0	0	0	0	0	0	ref
Os02t0155400-01	1	1	1	1	1	1	1	1	1	1	1	1	1	1	1	1	1	1	1	1	1	1	1	1	1	1	1	ref	0	0	0	0	0	0	0	0	0	0	0	0	0	0	0	0	0	0	0	0	ref
Os06t0542150-00	297.05	359.4	408.9	421.15	483	459.9	425.95	452.2	442.2	450.1	209.05	196.65	232.5	197.9	225.7	172.9	239.45	197.25	205.95	324.4	320.75	397.4	238.65	315.1	364.7	231.4	221.9	ref	0.345	0.529	0.426	0.449	-0.688	-0.491	-0.723	-0.534	-0.918	-0.448	-0.728	-0.666	-0.01	-0.027	0.282	-0.453	-0.052	0.159	-0.498	-0.558	ref
Os11t0545000-03	182.65	269	598.45	577.7	539.55	525.5	616.25	592.9	534.45	472.2	340.7	327.6	354.15	315	347.2	394.9	468.15	389.45	365.45	453.25	512.1	388.35	413.65	426.2	522.85	408.4	375.8	ref	1.407	1.264	1.447	1.18	0.592	0.676	0.507	0.647	0.833	1.079	0.813	0.721	1.032	1.208	0.809	0.9	0.943	1.238	0.882	0.762	ref
Os02t0831650-00	1	1	1	1	1	1	1	1	1	1	1	1	1	1	1	1	1	1	1	1	1	1	1	1	1	1	1	ref	0	0	0	0	0	0	0	0	0	0	0	0	0	0	0	0	0	0	0	0	ref
Os02t0189800-00	2.55	1.8	6.85	5.2	12.35	5.25	12.85	13.75	13.4	9.45	3.35	4.5	4.9	6.8	5.2	2	3.85	3	5.25	7.45	4	2.2	2.8	5.85	6.55	5.9	1.5	ref	1.478	1.91	2.633	2.393	0.858	1.194	1.666	1.279	-0.099	0.846	0.486	1.293	1.798	0.901	0.038	0.386	1.449	1.612	1.461	-0.514	ref
Os09t0491238-00	1	1	1	1	1	1	1	1	1	1	1	1	1	1	1	1	1	1	1	1	1	1	1	1	1	1	1	ref	0	0	0	0	0	0	0	0	0	0	0	0	0	0	0	0	0	0	0	0	ref
Os10t0579650-00	1	1	1	1	2.7	1	1	1	1	1	1	3	1	2.1	2	1	1	1	1	1	1	1	1	1	1	1	1	ref	0	0.716	0	0	0.792	0	1.07	1	0	0	0	0	0	0	0	0	0	0	0	0	ref
Os11t0211650-00	1	1	1	1	1	1	1	1	1	1	1	1	1	1	1	1	1	1	1	1.9	1	1	1	1	1	1	1	ref	0	0	0	0	0	0	0	0	0	0	0	0	0.926	0	0	0	0	0	0	0	ref
Os03t0170200-01	61.3	46.6	325.6	302.9	335.1	332.4	342.9	341.6	357.6	372.3	131.3	155.3	131.6	161.7	135.1	67.5	59.7	105.2	103.5	104.9	78.7	82.1	123.6	108.6	109.5	105.3	123.3	ref	2.555	2.643	2.679	2.771	1.418	1.3	1.597	1.338	0.337	0.16	0.977	0.953	0.973	0.558	0.619	1.209	1.023	1.035	0.978	1.206	ref
Os10t0532100-01	178.8	310.7	656	681.4	560.4	537.3	698	712.7	647.3	756.8	263.4	255.9	288.9	230	266	284.4	212.1	244.8	282	299.9	188.3	109.9	220.3	222.4	230.9	215.4	133.2	ref	1.504	1.219	1.581	1.57	0.139	0.294	-0.035	0.174	0.271	-0.152	0.055	0.259	0.348	-0.324	-1.101	-0.097	-0.084	-0.03	-0.13	-0.823	ref
Os01t0279300-01	1787.8	1859.95	1439.6	1385.75	1329.5	1394.6	1300.05	1377	1170.65	1200.3	855.25	897.2	786.5	566.6	658.25	892.7	1568.25	910.95	623.15	856.95	1436.6	1868.65	960.6	1131.55	1258.5	1217.5	1045.4	ref	-0.369	-0.421	-0.447	-0.621	-1.058	-1.213	-1.686	-1.47	-1.03	-0.218	-1.001	-1.549	-1.089	-0.344	0.035	-0.925	-0.688	-0.535	-0.583	-0.803	ref
Os05t0591575-00	1	1	1	1	1	1	1	1	1	1	1	1	1	1	1	1	1	1	1	1	1	1	1	1	1	1	1	ref	0	0	0	0	0	0	0	0	0	0	0	0	0	0	0	0	0	0	0	0	ref
Os04t0470801-00	1	1	1	1	2.7	1	1.9	1	2	1	1	1	1	1	1	1	1	1	1	1	1	1	1	1	1	1	1	ref	0	0.716	0.463	0.5	0	0	0	0	0	0	0	0	0	0	0	0	0	0	0	0	ref
Os10t0155200-00	18.8	13.6	10.7	12.2	9.7	14.2	11.5	13.2	20.1	12.3	7.6	5	8.8	8.4	4.1	4.1	11.6	1	4.2	8.7	26.9	30	10.8	3.6	7.4	5.1	6.9	ref	-0.485	-0.446	-0.376	-0.024	-1.375	-0.862	-0.929	-1.963	-1.963	-0.463	-3.999	-1.929	-0.878	0.75	0.908	-0.566	-2.151	-1.112	-1.649	-1.213	ref
Os09t0132600-01	145.95	88.25	562.45	522.55	476	503.3	479.6	457.8	419.25	438.45	364.15	387.85	446.75	488.3	471.8	225.05	176.3	229.15	312.05	361.75	414.45	306.05	366.7	309.35	493.85	263.85	277.6	ref	2.256	2.109	2.046	1.918	1.727	1.977	2.105	2.056	0.988	0.635	1.014	1.459	1.672	1.869	1.431	1.692	1.447	2.122	1.217	1.29	ref
Os03t0835800-01	96.85	88.25	221.3	203.35	213.75	226.2	218.5	220.75	181.65	186.65	108.8	110	88	109.2	94.75	100.75	107.8	108.75	93.95	90.75	72.7	67.6	94.55	87.05	68.55	102.45	74.5	ref	1.198	1.25	1.248	0.994	0.243	-0.071	0.24	0.035	0.124	0.222	0.234	0.023	-0.027	-0.347	-0.452	0.032	-0.087	-0.432	0.148	-0.311	ref
Os02t0116900-01	1037.25	978	1504.95	1450.7	1393.95	1615.55	1379.1	1462.7	1442.7	1468.9	681.4	681.6	796.05	643.75	615.3	710.1	931.55	843.2	874.55	775.8	1318.05	2502.3	953.05	774.7	1107.2	808.45	1221.95	ref	0.553	0.575	0.496	0.531	-0.564	-0.339	-0.646	-0.711	-0.504	-0.113	-0.256	-0.204	-0.377	0.388	1.313	-0.08	-0.379	0.137	-0.317	0.279	ref
Os09t0407300-01	14.5	14.35	21	16.9	9.7	18.45	15.95	17.85	15.85	22.1	3.8	5	2.1	3.65	6.75	5.1	14.9	7.6	5.2	10.9	13	8.3	1.45	12.5	12.05	11.65	2	ref	0.385	-0.109	0.226	0.376	-1.727	-2.78	-1.983	-1.096	-1.5	0.047	-0.924	-1.472	-0.404	-0.15	-0.797	-3.314	-0.207	-0.26	-0.308	-2.85	ref
Os02t0288200-02	652.25	647.1	768.05	825.85	787.05	856.9	828.5	790.75	734.25	738.95	379.15	376.4	495.85	416.9	415.25	435.85	659.7	479.95	548.7	512.05	485.15	499.1	379.65	465.05	655.7	540.25	374.8	ref	0.294	0.338	0.317	0.181	-0.782	-0.39	-0.64	-0.646	-0.576	0.022	-0.437	-0.244	-0.343	-0.421	-0.38	-0.775	-0.482	0.013	-0.266	-0.794	ref
Os06t0703800-01	62.85	104.75	119.4	121.6	127.6	141.2	118.35	86.65	156.35	149.6	65.7	48.3	56.8	59.8	75.9	36.3	82.95	58.65	49.05	80.9	151.95	385.35	91.85	60.1	85.6	50.25	155.85	ref	0.571	0.726	0.32	0.914	-0.526	-0.515	-0.44	-0.096	-1.16	0.032	-0.468	-0.726	-0.004	0.905	2.248	0.179	-0.433	0.077	-0.691	0.942	ref
Os04t0505132-00	8	8.9	15.6	10.3	10.6	10.4	7.2	25.5	15.3	9.4	5.7	5	9.9	9.4	6.2	11.2	6.7	11.1	6.3	4.4	9	5.8	6.4	4.5	2.8	5.1	10.9	ref	0.587	0.315	0.683	0.507	-0.66	0.231	0.156	-0.445	0.409	-0.333	0.396	-0.422	-0.939	0.093	-0.541	-0.399	-0.907	-1.591	-0.726	0.369	ref
Os10t0380800-00	1	2.6	1	2.9	2.7	4.8	6.3	1	2.9	1	25.4	24.9	42.3	10.5	10.4	1	5.9	1	1	1	3	5.8	5.5	1	2.8	1	1	ref	0.079	1.159	0.638	0.079	3.963	4.713	2.703	2.689	-0.689	1.871	-0.689	-0.689	-0.689	0.896	1.847	1.77	-0.689	0.796	-0.689	-0.689	ref
Os04t0418600-00	1	1	1	1	1	1	1	1	1	1	1.9	1	1	1	1	1	1	1	1	1	1	3.4	1	1	1	1	1	ref	0	0	0	0	0.463	0	0	0	0	0	0	0	0	0	1.766	0	0	0	0	0	ref
Os02t0830700-01	34.2	36.4	4.4	4.25	10.15	11.4	5.85	6.1	5.3	4.3	34.75	35.35	8.25	5.2	9.4	20.95	45.4	11.6	5.2	12.15	15.45	54.25	18.9	32.8	12.05	39.6	6.9	ref	-3.028	-1.714	-2.562	-2.886	-0.01	-2.097	-2.762	-1.908	-0.752	0.364	-1.605	-2.762	-1.538	-1.191	0.621	-0.901	-0.105	-1.55	0.167	-2.354	ref
Os12t0588800-01	99.2	52.9	2.9	1	2.7	2.9	2.8	1	1	1.9	20.7	20.9	4.3	4.2	6.2	14.3	78.4	7.1	6.3	23.3	25.9	155.9	18.9	43.3	16.6	42.1	13.8	ref	-5.411	-4.694	-5.436	-5.716	-1.8	-4.074	-4.108	-3.546	-2.341	0.114	-3.351	-3.523	-1.636	-1.484	1.106	-1.938	-0.742	-2.126	-0.783	-2.392	ref
Os06t0517150-00	1	1	2	1	1	1.9	1	1	1	1	1	1	1	1	1	1	1	1	1	1	1	1	1	1	1	1	1	ref	0.5	0.463	0	0	0	0	0	0	0	0	0	0	0	0	0	0	0	0	0	0	ref
Os02t0543800-01	1	1	1	1	1	1	1	1	1	1	1	1	1	1	1	1	1	1	1	1	1	1	1	1	1	1	1	ref	0	0	0	0	0	0	0	0	0	0	0	0	0	0	0	0	0	0	0	0	ref
Os10t0514901-00	4.1	7.3	51.7	73	38.4	35	45.8	66.3	61.2	46	7.6	2	6.6	3.1	3.1	23.5	7.5	15.2	10.5	2.7	28.9	16.7	6.4	9.8	12	11.7	39.5	ref	3.489	2.744	3.332	3.278	-0.489	0.271	-0.819	-0.819	2.103	0.455	1.474	0.941	-1.019	2.401	1.61	0.226	0.841	1.133	1.097	2.852	ref
Os04t0311700-00	1	1	1	1	1	1	1	1	1	1	1	1	1	1	1	1	1	1	1	1	1	1	1	1	1	1	1	ref	0	0	0	0	0	0	0	0	0	0	0	0	0	0	0	0	0	0	0	0	ref
Os09t0398300-01	1	1	1	1	1	1	1	2	1	1	1	1	1	1	1	1	1	1	1	1	1	2.2	1	1.9	1	1	1	ref	0	0	0.5	0	0	0	0	0	0	0	0	0	0	0	1.138	0	0.926	0	0	0	ref
Os11t0274232-00	4.9	4.1	29.3	23.4	14.9	5.7	5.4	8.1	54.5	56.3	1	2	8.8	1	11.5	3	7.5	4	21.1	1.9	8	20.4	32.3	7.2	5.6	9.2	58.2	ref	2.546	1.04	0.561	3.627	-1.664	0.973	-2.164	1.359	-0.579	0.743	-0.164	2.235	-1.238	0.836	2.186	2.849	0.684	0.321	1.037	3.699	ref
Os02t0796900-00	481.8	768.95	211	197.75	270.7	209.2	182.5	186.55	142.05	148.25	141.6	202.65	176.75	134.9	140.3	191.3	372.3	191.15	230.75	200.7	368.6	511.15	246.25	213.15	320.1	282.75	235.7	ref	-1.575	-1.355	-1.722	-2.068	-1.845	-1.784	-2.174	-2.117	-1.67	-0.709	-1.671	-1.399	-1.601	-0.724	-0.252	-1.306	-1.514	-0.927	-1.106	-1.369	ref
Os09t0416501-01	1	1	1	1	1	1	1	1	1	1	1	1	1	1	1	1	1	1	1	1	1	1	1	1	1	1	1	ref	0	0	0	0	0	0	0	0	0	0	0	0	0	0	0	0	0	0	0	0	ref
Os08t0539900-00	1	1	1	1.95	1	1	1	1	1	1	1	1	1	1	1	1	1	1	1	1	1.5	1	1	1	1	1.4	1	ref	0.482	0	0	0	0	0	0	0	0	0	0	0	0	0.585	0	0	0	0	0.485	0	ref
Os10t0466800-01	126.2	82.7	375.3	395.4	376.9	467.4	469.5	459.8	517.3	537.3	86.3	105.6	198.5	135.4	142.4	232.2	125.7	268.1	271.4	116.1	143.5	215.2	147.8	162.4	273.2	130	265.3	ref	1.915	2.039	2.185	2.368	-0.098	0.958	0.406	0.479	1.185	0.299	1.392	1.41	0.185	0.49	1.075	0.533	0.669	1.419	0.348	1.377	ref
Os06t0597800-01	134.7	110.25	260.25	244.95	312.05	288.5	265.1	273.25	451.3	457.15	98.45	75.2	103.65	93.4	141.35	101.25	94.75	104.15	119.85	116.15	90.65	93	129.9	93.6	112.7	106.55	100.6	ref	1.051	1.3	1.143	1.898	-0.502	-0.234	-0.384	0.214	-0.267	-0.363	-0.227	-0.024	-0.069	-0.427	-0.39	0.092	-0.381	-0.113	-0.194	-0.277	ref
Os02t0308400-04	819.65	276.9	662.8	568.85	854.95	1026.35	343.3	350.25	241.45	324.5	1444.25	1598.2	631.45	332.9	711.15	1549.6	506	373.25	782.65	11.75	5	1124.25	680.45	568.25	14.8	180.85	578.95	ref	0.366	0.975	-0.458	-0.767	1.673	0.406	-0.517	0.578	1.702	0.087	-0.352	0.716	-5.341	-6.574	1.239	0.514	0.254	-5.009	-1.397	0.281	ref
Os07t0565950-00	1	1	1	1	1	1	1	1	1	1	1	1	1	1	1	1	1	1	1	1	1	1	1	1	1	1	1	ref	0	0	0	0	0	0	0	0	0	0	0	0	0	0	0	0	0	0	0	0	ref
Os10t0450100-00	3.3	4.15	13.2	5.2	16.65	12.8	15.1	17.3	9.6	9.45	3.35	6.5	7.7	5.75	6.75	8.15	7.9	6.55	7.35	2.7	2.5	4.05	6.8	1.9	1.9	1.8	4.45	ref	1.163	1.98	2.127	1.364	0.335	1.057	0.636	0.867	1.139	1.094	0.824	0.99	-0.455	-0.566	0.13	0.878	-0.962	-0.962	-1.04	0.266	ref
Os09t0267800-01	12.6	8.9	54.6	72	32.3	44.4	42.3	41.8	38.3	21.6	18.8	16.9	11	30.4	13.6	21.5	9.2	14.2	9.5	20.8	9	17.9	13.5	33.6	24.9	10	31.6	ref	2.566	1.838	1.989	1.442	0.751	0.055	1.521	0.361	1.022	-0.203	0.423	-0.157	0.974	-0.235	0.757	0.35	1.666	1.233	-0.083	1.577	ref
Os06t0625400-01	614	730.4	1180.85	1315.65	1325.15	1223.7	1352.8	1348.5	1221.85	1187.6	1682.3	1706.7	1857.7	2204.5	2201.6	1542	842.3	1567	1804.2	1292	1016.2	658.3	1307	808.2	891.1	823.2	879.7	ref	0.896	0.927	1.012	0.847	1.339	1.472	1.719	1.717	1.203	0.331	1.226	1.43	0.948	0.602	-0.025	0.965	0.271	0.412	0.298	0.394	ref
Os02t0198300-02	151	126.8	219.3	226.3	224.6	225.7	202.3	220.2	197.9	207.3	61	49.8	65.7	66.1	51.3	58.3	69.5	55.6	71.8	36.2	42.8	43.4	61	34.5	31.3	33.9	54.3	ref	0.687	0.702	0.609	0.55	-1.328	-1.075	-1.066	-1.432	-1.247	-0.993	-1.315	-0.946	-1.934	-1.693	-1.673	-1.182	-2.004	-2.144	-2.029	-1.35	ref
Os04t0596300-02	18.8	23	43.9	50.5	53.2	37.8	66	49.9	56.4	48.8	61	71.7	73.5	93.4	79.6	59.3	33.6	90	91.8	42.2	58.8	63.9	68.1	33.6	41.5	38	72	ref	1.179	1.109	1.465	1.335	1.669	1.822	2.167	1.937	1.512	0.692	2.114	2.142	1.021	1.5	1.62	1.711	0.692	0.997	0.87	1.792	ref
Os09t0557300-00	1	1	1	1	1	1	1	1	1	1	1	1	1	1	1	1	1.8	1	1	1	1	1	1	1	1	1	1	ref	0	0	0	0	0	0	0	0	0	0.848	0	0	0	0	0	0	0	0	0	0	ref
Os11t0110800-00	1	1	1	1	1	1	1	1	1	1	1	1	1	1	1	1	1	1	1	1	2	2.2	1	1	1.9	1.8	1	ref	0	0	0	0	0	0	0	0	0	0	0	0	0	1	1.138	0	0	0.926	0.848	0	ref
Os02t0616100-04	16.5	5.7	1	1	13746.5	15476	6818.7	6520.7	5444.6	5467.6	9.4	19.9	7741.4	5386.8	9124	8.2	12054.8	11874.2	16351.9	11.3	901.6	11414	16168.6	13.4	309	4120.3	15832.1	ref	-3.278	10.555	9.425	9.136	0.496	9.641	9.118	9.878	-0.242	10.28	10.258	10.719	0.221	6.539	10.201	10.703	0.466	4.994	8.731	10.673	ref
Os01t0193400-03	1	1	1	1	1	1	1	1	1	1	1	1	1	1	1	1	1	1	1	18.2	2	1	1	79.5	171.1	1	1	ref	0	0	0	0	0	0	0	0	0	0	0	0	4.186	1	0	0	6.313	7.419	0	0	ref
Os03t0167700-01	43.5	15.1	420.1	469.25	503.85	474.55	431.65	484.3	493.35	485.3	14.1	12.9	20	23.1	18.8	16.3	23	14.2	17.9	18.2	27.9	30	27.9	27.5	26.7	23.2	20.7	ref	4.115	4.254	4.157	4.255	-0.926	-0.358	-0.15	-0.447	-0.653	-0.156	-0.852	-0.518	-0.494	0.122	0.227	0.122	0.102	0.059	-0.144	-0.308	ref
Os04t0510600-01	74.4	54.4	64.4	61.8	80.2	103	80.1	70.3	81.3	86.3	47.9	56.8	75.8	54.6	62.8	79.8	68.7	121.4	105.6	51.7	80.7	192.2	91.4	38.1	47.9	52.7	131.2	ref	-0.012	0.515	0.238	0.397	-0.286	0.253	-0.221	-0.019	0.327	0.111	0.932	0.731	-0.299	0.343	1.595	0.523	-0.74	-0.409	-0.272	1.044	ref
Os09t0408933-00	1	1	1	1	1	1	1	1	1	1	1	1	1	1	1	1	1	1	1	1	1	1	1	1	1	1	1	ref	0	0	0	0	0	0	0	0	0	0	0	0	0	0	0	0	0	0	0	0	ref
Os01t0149600-01	1007.5	700.6	349.9	337.5	367.3	376.8	308.6	422.1	383.4	446.4	311.2	269.9	321.2	272	334.1	257.8	1630.6	308.5	289.4	421	871.7	1058.9	491.6	543.6	515.9	805.2	347.2	ref	-1.29	-1.175	-1.219	-1.022	-1.536	-1.387	-1.627	-1.33	-1.704	0.957	-1.445	-1.538	-0.997	0.053	0.334	-0.773	-0.628	-0.704	-0.061	-1.275	ref
Os02t0782200-02	147.85	157.4	215.9	240.75	236.3	254.5	287.95	264.6	289.25	284.2	131.25	123.5	114.8	134.35	124.1	123.8	110.25	107.75	112.45	110.5	77.7	68.2	101.25	101.15	92.95	123.8	86.35	ref	0.58	0.685	0.856	0.91	-0.261	-0.41	-0.183	-0.298	-0.301	-0.469	-0.502	-0.44	-0.465	-0.973	-1.161	-0.591	-0.593	-0.715	-0.301	-0.821	ref
Os06t0220701-00	1	1	1	1	1	1	1	1	1	1	1	1	1	1	1	1	1	1	1	1	1	1	1	1	1	1	1	ref	0	0	0	0	0	0	0	0	0	0	0	0	0	0	0	0	0	0	0	0	ref
Os06t0360300-02	208.95	280.05	636	623.05	689.2	679.4	568.35	620.95	628.65	625.95	147.65	143.9	179.55	182.7	160.2	167.8	105.35	160.35	166.85	99.8	110.1	151.7	150.5	94.95	128.8	81.1	154.35	ref	1.38	1.5	1.296	1.375	-0.731	-0.43	-0.405	-0.595	-0.528	-1.199	-0.593	-0.536	-1.277	-1.136	-0.673	-0.685	-1.349	-0.909	-1.577	-0.648	ref
Os10t0109300-01	1117.2	1083.35	908.45	788.45	1104.2	1162.35	580.2	645.45	1003.9	1265	663.6	699.05	206.3	142.8	262.85	279.8	378.85	400.1	527.55	46.5	316.8	487.55	226.1	169.95	39.6	286.45	124.75	ref	-0.378	0.042	-0.846	0.035	-0.692	-2.415	-2.946	-2.065	-1.975	-1.538	-1.459	-1.06	-4.564	-1.796	-1.174	-2.283	-2.695	-4.796	-1.941	-3.141	ref
Os04t0474800-03	100.7	159.8	184.2	176.7	197.6	185.1	219	236.5	125.3	127.6	384.3	393.3	243.1	190	230.4	77.7	146.9	92	81.3	196	132.5	40.9	69.9	141.3	303.5	61.8	46.4	ref	0.508	0.592	0.843	-0.005	1.616	0.938	0.583	0.861	-0.707	0.212	-0.463	-0.642	0.628	0.063	-1.633	-0.86	0.156	1.259	-1.037	-1.451	ref
Os07t0439000-01	72.9	93.8	65.3	88.9	130.6	159.6	54.6	66.3	123.4	112.6	23.5	24.9	75.8	79.8	27.2	8.2	68.7	33.4	29.5	25.1	48.8	40.9	16.2	14.2	34.1	42.9	5.9	ref	-0.118	0.804	-0.459	0.511	-1.773	-0.126	-0.051	-1.604	-3.334	-0.267	-1.308	-1.487	-1.72	-0.761	-1.016	-2.352	-2.542	-1.278	-0.947	-3.809	ref
Os01t0521200-01	21.45	12	1	1	81.45	67.1	70.45	78.5	69.85	81.15	1	1	20.55	32	26.15	1	29.1	25.75	30.05	1	14.9	36.7	26.5	1	16.2	39.6	30.05	ref	-4.004	2.204	2.213	2.23	-4.004	0.357	0.996	0.705	-4.004	0.859	0.683	0.905	-4.004	-0.107	1.194	0.724	-4.004	0.014	1.303	0.905	ref
Os03t0100600-00	1	1	2	1	1	1	1	1	1	1	1	1	1	1	1	1	1	1	1	1	1	1	1	1	1	1	1	ref	0.5	0	0	0	0	0	0	0	0	0	0	0	0	0	0	0	0	0	0	0	ref
Os01t0328500-01	123.1	202.2	178.4	186.1	177.6	191.7	186.4	183.5	193.2	143.5	80.7	85.6	105.9	59.8	63.8	104.3	104.5	73.8	92.9	74.9	109.6	145	103.9	104.2	105.8	76.6	115.4	ref	0.208	0.226	0.229	0.078	-0.925	-0.575	-1.4	-1.306	-0.597	-0.594	-1.096	-0.764	-1.075	-0.526	-0.122	-0.603	-0.598	-0.576	-1.042	-0.451	ref
Os02t0265200-02	1.8	1	1.5	1.9	2.3	2.4	2.75	3.55	4.35	1.95	1	1	1.55	1	1.5	1	1.8	1	1	1	1	1	1	1	1	1	1	ref	0.331	0.808	1.22	1.118	-0.424	0.208	-0.424	0.161	-0.424	0.424	-0.424	-0.424	-0.424	-0.424	-0.424	-0.424	-0.424	-0.424	-0.424	-0.424	ref
Os03t0268400-01	1	1	1	1.45	1	1	1	1	1	1	1	1	1	1	1	1	1	1	1	1	1	1	1	1	1	1	1	ref	0.268	0	0	0	0	0	0	0	0	0	0	0	0	0	0	0	0	0	0	0	ref
Os01t0833500-01	29.6	32.4	4.9	2.9	1	1.9	5.4	2	2	3.8	4.7	5	1	2.1	3.1	4.1	19.7	6.1	2.1	7	5	8.3	4.6	16.9	10.2	17.4	3	ref	-3.038	-4.49	-3.236	-3.49	-2.675	-4.953	-3.882	-3.32	-2.917	-0.653	-2.344	-3.882	-2.145	-2.631	-1.9	-2.751	-0.874	-1.602	-0.832	-3.368	ref
Os05t0255600-01	162.15	210.05	356.3	344	354.25	345.15	296.75	316.6	384.85	345.6	110.6	97.6	93.65	101.8	99.5	119.7	159.15	133	119.3	168.5	212.2	343.55	187.6	151.4	170.65	203.9	196.75	ref	0.924	0.922	0.732	0.983	-0.829	-0.979	-0.858	-0.891	-0.625	-0.214	-0.473	-0.629	-0.131	0.201	0.896	0.024	-0.286	-0.113	0.144	0.092	ref
Os12t0124000-02	2136.1	1503.9	596.5	614.2	661.3	635.5	650.5	627.1	741.9	792.4	308.4	298.7	301.2	397	392.7	177	121.7	201.3	294.7	112.7	122.5	257.6	168.4	70.7	53.4	68.4	118.4	ref	-1.566	-1.467	-1.489	-1.225	-2.562	-2.573	-2.175	-2.19	-3.34	-3.88	-3.154	-2.605	-3.991	-3.871	-2.799	-3.412	-4.664	-5.069	-4.712	-3.92	ref
Os05t0447580-00	30.75	44.2	109.65	105.65	110.2	103.45	117	118.8	109.55	118.2	43.2	49.8	52.9	52.45	61.75	39.9	40.9	34.9	33.2	53	28.4	23.4	34.1	46	39.6	33.9	30.1	ref	1.546	1.534	1.677	1.626	0.331	0.521	0.509	0.744	0.114	0.15	-0.079	-0.151	0.524	-0.376	-0.656	-0.113	0.319	0.103	-0.121	-0.293	ref
Os09t0391700-00	1	1	1	1	2.7	1	1	1	1	1	1	1	2.1	1	1	1	1	1	1	1	5	1	1	4.5	5.6	1	1	ref	0	0.716	0	0	0	1.07	0	0	0	0	0	0	0	2.322	0	0	2.17	2.485	0	0	ref
Os05t0489500-01	1	1	2	1	1	1	1	1	1.95	1.45	1	1	1	1	2	1	1	1	1	1.45	1	1	1	1	1	1	1	ref	0.5	0	0	0.75	0	0	0	1	0	0	0	0	0.536	0	0	0	0	0	0	0	ref
Os03t0785800-01	244.1	254.1	64.8	54.75	68.85	60	49.35	46.85	53.1	64.75	77.4	72.7	57.9	29.9	42.35	73.65	169.75	66.25	63.85	38.35	51.8	155.3	68.1	93.65	35.05	120.95	64.6	ref	-2.064	-1.954	-2.373	-2.087	-1.731	-2.105	-3.058	-2.556	-1.758	-0.553	-1.91	-1.964	-2.699	-2.265	-0.681	-1.871	-1.411	-2.829	-1.042	-1.947	ref
Os06t0224300-00	1	1	1	1	1	1	1	1	1	1	1	1	1	1	1	1	1	1	1	1	1	1	1	1	1	1	1	ref	0	0	0	0	0	0	0	0	0	0	0	0	0	0	0	0	0	0	0	0	ref
Os04t0355400-00	1	1	1	1	1	1	1	1	1	1	1	1	1	1	1	1	1	1	1	1	1	1	1	1	1	1	1	ref	0	0	0	0	0	0	0	0	0	0	0	0	0	0	0	0	0	0	0	0	ref
Os09t0494300-01	149.05	115	166.7	189.35	167.2	179	186.9	185.55	169.25	183.85	100.8	104.55	94.15	105	87.4	107.95	106.55	96.1	80.25	108.8	84.7	78.45	103.5	116.15	133.85	123.8	84.35	ref	0.44	0.402	0.508	0.43	-0.351	-0.476	-0.318	-0.583	-0.278	-0.297	-0.446	-0.706	-0.267	-0.628	-0.739	-0.339	-0.173	0.032	-0.081	-0.634	ref
Os03t0616400-02	28.4	37.15	572.15	539.85	523.9	516.05	574.05	565.9	586.05	540.65	262.9	292.75	343.55	408.5	460.3	562.2	302.6	794.05	855.55	280.2	228.65	130.5	445.45	291.65	315	382.55	502	ref	4.097	4.001	4.133	4.115	3.094	3.403	3.653	3.825	4.113	3.22	4.612	4.719	3.109	2.815	2.006	3.778	3.167	3.278	3.558	3.95	ref
Os01t0817500-00	1	1	1	1	1	1	1	1	1	1	1	1	1	1	1	1	1	1	1	1	1	1	1	1	1	1	1	ref	0	0	0	0	0	0	0	0	0	0	0	0	0	0	0	0	0	0	0	0	ref
Os01t0651500-00	1	1	1	1	2.7	1	1	2	1	1	1	1	1	1	1	2	1	1	1	1	25.9	2.2	1	1	1	1	1	ref	0	0.716	0.5	0	0	0	0	0	1	0	0	0	0	4.695	1.138	0	0	0	0	0	ref
Os02t0604500-00	1	1	1	1	1	1	1	1	1	1	1.9	1	1	1	1	1	1	1	1	1	1	1	1	1	1	1	1	ref	0	0	0	0	0.463	0	0	0	0	0	0	0	0	0	0	0	0	0	0	0	ref
Os01t0124500-00	1	1	1	1	1	1	1	1	1	1	1	1	1	1	1	1	1	1	1	1	1	1	1	1	1	1	1	ref	0	0	0	0	0	0	0	0	0	0	0	0	0	0	0	0	0	0	0	0	ref
Os03t0163200-01	92.6	57.55	1075.6	1038	995.9	952.7	1158.1	1241.9	1260.55	1296.4	172	198.65	222.5	286.15	219.9	154.5	109.85	219	203.25	120.85	90.7	64.55	110.65	94.5	83.3	108.6	109.45	ref	3.855	3.738	4.038	4.13	1.34	1.608	1.971	1.591	1.082	0.59	1.585	1.477	0.727	0.313	-0.177	0.6	0.372	0.19	0.573	0.584	ref
Os03t0329500-01	155.2	146.4	269.05	250.6	222	230	193.9	201.4	219.9	196	139.7	157.85	109.8	68.2	114.6	106.4	129	91.05	123	117.8	117.05	124.45	115.15	138.2	126.5	138.95	79.9	ref	0.785	0.584	0.391	0.462	-0.022	-0.457	-1.144	-0.395	-0.503	-0.225	-0.727	-0.293	-0.356	-0.365	-0.276	-0.389	-0.125	-0.253	-0.117	-0.916	ref
Os02t0284600-01	5663.3	4086.7	3632.6	3306	3231.4	3743.7	3205.5	3615.7	2932.2	3196.6	1956.8	2116	2741.5	1670.9	1895.8	2700.2	4338.8	2258.9	2972.5	2367.5	4508.9	7756.1	2575.5	2865.6	3577.1	2593.3	3187.5	ref	-0.473	-0.468	-0.499	-0.652	-1.241	-0.811	-1.526	-1.343	-0.833	-0.149	-1.091	-0.695	-1.023	-0.094	0.689	-0.901	-0.747	-0.427	-0.892	-0.594	ref
Os05t0240200-01	45.8	29.3	145.3	144	193.3	148.3	135.5	140.7	172.1	223.2	70.3	69.7	46.7	67.2	89	72.6	70.3	92	69.7	70.6	50.8	55.5	85.1	78.6	55.3	96.3	82.9	ref	1.981	2.208	1.914	2.42	0.934	0.35	0.875	1.281	0.987	0.94	1.329	0.928	0.947	0.472	0.599	1.216	1.101	0.594	1.394	1.178	ref
Os03t0637900-01	495.3	507.2	502	561.85	641.35	685.5	520.9	511.35	713.7	744.1	403.5	376.4	518.75	266.7	306.35	344.3	411.9	368.2	327.95	386.25	480.2	252.75	450.35	410.75	505.8	395.25	409.3	ref	0.084	0.404	0.042	0.54	-0.363	0.05	-0.91	-0.71	-0.542	-0.283	-0.445	-0.612	-0.376	-0.062	-0.988	-0.154	-0.287	0.013	-0.343	-0.292	ref
Os07t0168900-01	30.4	62.3	179.4	242.1	181.1	198.3	282.3	211.1	252.4	201.7	72.2	64.7	92.5	79.8	80.6	60.3	66.2	104.2	95	86	76.7	47	79.8	98	70	65.1	87.8	ref	2.26	2.123	2.488	2.374	0.651	1.088	0.875	0.889	0.471	0.605	1.26	1.126	0.983	0.818	0.111	0.875	1.171	0.686	0.581	1.013	ref
Os12t0432000-00	1	1	1	1	1	1	1	1	1	1	1	1	1	1	1	1	1	1	1	1	1	1	1	1	1	1	1	ref	0	0	0	0	0	0	0	0	0	0	0	0	0	0	0	0	0	0	0	0	ref
Os08t0169500-00	1	1	1	1	1	1	1	1	1	1	1	1	1	1	1	1	1	1	1	1	1	1	1	1	1	1	1	ref	0	0	0	0	0	0	0	0	0	0	0	0	0	0	0	0	0	0	0	0	ref
Os03t0788300-02	151.35	129.1	455.7	400.6	465.15	503.75	414.1	479.2	455.6	480.6	113.95	139.9	132.65	140.15	134.55	135.05	135.5	133	183.2	129.85	90.65	89.35	143.8	141.25	152.25	187.85	136.6	ref	1.612	1.792	1.672	1.743	-0.147	-0.076	0.004	-0.055	-0.05	-0.045	-0.072	0.39	-0.106	-0.625	-0.646	0.041	0.015	0.123	0.426	-0.033	ref
Os05t0215800-01	215.9	230.55	296.8	328.65	399.9	367.35	331.05	305.35	369.55	357.8	173.45	178.25	212.45	174.85	164.4	165.75	171.4	178.5	188.5	149.2	154.95	115.35	161.2	155.4	184.45	121.35	154.4	ref	0.485	0.781	0.511	0.705	-0.344	-0.071	-0.352	-0.441	-0.429	-0.38	-0.322	-0.243	-0.58	-0.526	-0.952	-0.469	-0.522	-0.274	-0.879	-0.531	ref
Os02t0142800-01	74.4	46.6	419.1	365.5	577	461.8	388.6	572	409.2	462.3	91	92.6	104.8	138.6	125.6	137.1	80.1	159.8	190.1	116.1	123.5	194.7	126.3	121.9	145.4	116.8	193.3	ref	2.733	3.132	3.001	2.885	0.641	0.832	1.235	1.093	1.219	0.444	1.44	1.691	0.979	1.069	1.725	1.101	1.05	1.304	0.988	1.715	ref
Os02t0602500-02	83.7	67	75.1	79.5	55.8	97.3	66	63.2	48.8	75.1	47.9	62.7	57.9	47.2	47.1	51.1	69.5	54.6	52.8	57.7	69.7	86.9	46.7	65.4	73.6	67.5	77.9	ref	0.045	-0.023	-0.213	-0.307	-0.45	-0.371	-0.666	-0.669	-0.551	-0.108	-0.456	-0.504	-0.376	-0.104	0.215	-0.681	-0.195	-0.025	-0.15	0.057	ref
Os02t0617700-01	51.25	56.8	33.65	34.15	16.65	20.35	25.6	30.05	16.3	14.6	28.65	26.9	43.4	28.3	41.35	61.85	78	64.25	61.2	63.25	65.75	51.85	53.8	45.1	66.75	74.9	47.35	ref	-0.67	-1.551	-0.96	-1.806	-0.959	-0.314	-0.931	-0.384	0.197	0.532	0.252	0.182	0.229	0.285	-0.057	-0.004	-0.259	0.307	0.473	-0.188	ref
Os01t0874800-02	26.5	29.3	140.4	148.7	161.1	163.4	152.2	181.5	144.4	135.1	57.2	56.8	59	61.9	61.8	84.9	48.3	67.8	51.7	43.1	45.8	59.1	54.7	48.6	70.9	43.7	62.1	ref	2.374	2.542	2.576	2.326	1.033	1.082	1.151	1.149	1.607	0.794	1.283	0.892	0.629	0.717	1.085	0.973	0.803	1.347	0.649	1.156	ref
Os08t0366200-01	146.3	111	189.1	242.1	128.9	235.2	226.9	229.4	187.4	168.8	72.2	103.6	74.6	84	80.6	52.2	74.4	88	63.3	80.9	81.7	147.5	74.4	73.3	83.8	71.6	55.2	ref	0.748	0.45	0.84	0.481	-0.559	-0.772	-0.601	-0.661	-1.288	-0.776	-0.534	-1.009	-0.656	-0.641	0.211	-0.776	-0.798	-0.605	-0.832	-1.207	ref
Os01t0658800-00	1	1	1	1	1	1	1	1	1	1	1	1	1	1	1	1	1	1	1	1	1	1	1	1	1	1	1	ref	0	0	0	0	0	0	0	0	0	0	0	0	0	0	0	0	0	0	0	0	ref
Os04t0625350-01	53.6	96.9	152.1	167.4	120.2	106.7	188.2	183.5	132	137	132.2	91.6	124.9	116.5	89	119.7	138.8	82.9	149.9	132.4	84.7	76	87.8	113.9	123.3	97.1	108.5	ref	1.147	0.652	1.367	0.9	0.611	0.793	0.693	0.304	0.732	0.946	0.202	1.057	0.877	0.233	0.077	0.285	0.66	0.775	0.43	0.59	ref
Os07t0245801-00	1	1	1	1	1	1	1	1	1	1	1	1	1	1	1	1	1	1	1	1	1	1	1	1	1	1.8	1	ref	0	0	0	0	0	0	0	0	0	0	0	0	0	0	0	0	0	0	0.848	0	ref
Os06t0692900-00	1	1	1	1	1	1	1	1	1	1	1	1	1	1	1	1	1	1	1	1	1	1	1	1	1	1	1	ref	0	0	0	0	0	0	0	0	0	0	0	0	0	0	0	0	0	0	0	0	ref
Os11t0176300-01	8.35	8.1	11.2	8.9	12.75	15.15	13.3	16.3	16.8	14.6	5.2	4.5	3.2	3.65	5.7	5.6	15.3	6.1	5.2	13.9	8.5	16.7	10.4	20	18.45	13.3	11.35	ref	0.28	0.757	0.84	0.929	-0.766	-1.362	-1.172	-0.529	-0.554	0.896	-0.431	-0.661	0.757	0.048	1.022	0.339	1.282	1.166	0.694	0.465	ref
Os07t0124400-01	32.7	41.9	45.8	57.1	24.5	35.9	38.8	26.5	24.9	25.4	32.9	41.8	27.8	26.2	20.9	39.9	22.2	18.2	24.2	81.7	94.6	78.5	56.5	89.2	49.7	23.2	32.6	ref	0.466	-0.32	-0.207	-0.558	0.003	-0.413	-0.499	-0.825	0.108	-0.738	-1.024	-0.613	1.142	1.354	1.085	0.61	1.269	0.425	-0.674	-0.183	ref
Os05t0238100-00	1	1	1	1	1	1	1	1	1	1	1	1	1	1	1	1	1	1	1	1	1	1	1	1	1	1	1	ref	0	0	0	0	0	0	0	0	0	0	0	0	0	0	0	0	0	0	0	0	ref
Os04t0129500-03	212	213.2	525.4	535.6	525.6	509.9	537.1	507.8	505.8	543	266.2	279.8	275.5	268.8	243	191.3	191.8	183.1	196.4	302.5	201.2	174.1	232	327.4	289.7	244.1	189.4	ref	1.319	1.284	1.297	1.302	0.36	0.374	0.338	0.193	-0.152	-0.149	-0.216	-0.114	0.509	-0.08	-0.288	0.126	0.623	0.446	0.199	-0.167	ref
Os08t0282600-00	1	1	1	1	1	1	1	1	2.45	2.9	1	1	1	1	3.6	1	1	1	2.6	1	1	1	2.35	1	1	1	1	ref	0	0	0	1.414	0	0	0	1.848	0	0	0	1.379	0	0	0	1.233	0	0	0	0	ref
Os04t0371200-00	1	1	1	1	1	1	1	1	1	1	1	1	1	1	1	1	1	1	1	1	1	1	1	1	1	1	1	ref	0	0	0	0	0	0	0	0	0	0	0	0	0	0	0	0	0	0	0	0	ref
Os03t0248400-00	9.5	2.6	31.2	31.8	33.2	25.5	16.8	26.5	20.1	21.6	7.6	11	12.2	12.6	6.2	15.3	5.9	13.1	15.8	6.2	3	8.3	2.8	8.9	9.3	5.1	8.9	ref	2.664	2.55	2.086	2.068	0.879	1.296	1.342	0.319	1.622	0.247	1.398	1.669	0.319	-0.728	0.74	-0.828	0.841	0.904	0.037	0.841	ref
Os01t0765400-01	3.35	4.15	35.1	17.85	29.7	21.3	19	22.95	18.2	12.75	32.4	30.35	30.6	30.95	38.15	13.3	5.85	12.1	12.1	19.9	17.95	22.75	14.45	17.3	30.4	12.5	16.8	ref	2.747	2.754	2.486	2.031	3.072	3.037	3.053	3.355	1.835	0.65	1.698	1.698	2.416	2.267	2.609	1.954	2.214	3.027	1.745	2.172	ref
Os01t0200300-01	1	1	1	1	1	1	1	1	1	1	1	1	1	1	1	1	1	1	1	1	1	1	1	1	1	1	1	ref	0	0	0	0	0	0	0	0	0	0	0	0	0	0	0	0	0	0	0	0	ref
Os04t0531400-01	65.15	34	360.15	320.65	242.9	214.85	216.35	207.45	240	264.45	144.85	145.85	217.45	137.55	137.15	121.75	193.4	155.25	108.2	227.8	312.3	453.05	145.15	214.5	424.9	138.6	201.2	ref	2.852	2.279	2.17	2.42	1.627	2.208	1.547	1.543	1.371	2.039	1.722	1.201	2.275	2.73	3.267	1.625	2.188	3.174	1.558	2.096	ref
Os02t0180500-01	106.9	71.7	111.1	87	123.7	134.1	97.7	96.8	108.1	97.6	27.2	34.9	47.9	34.6	42.9	43	71.1	46.5	44.3	55.1	110.6	149.9	64.6	52.2	79.2	65.9	64.1	ref	0.167	0.557	0.152	0.231	-1.507	-0.87	-1.339	-1.029	-1.026	-0.3	-0.913	-0.983	-0.668	0.337	0.776	-0.439	-0.746	-0.145	-0.41	-0.45	ref
Os08t0183800-00	1.4	1	1	1	1	1	1	2	1	1	1	1	2.65	1	1	1	1	1	1	1	1	1	1	1	1	1	1	ref	-0.243	-0.243	0.257	-0.243	-0.243	1.163	-0.243	-0.243	-0.243	-0.243	-0.243	-0.243	-0.243	-0.243	-0.243	-0.243	-0.243	-0.243	-0.243	-0.243	ref
Os05t0506900-01	1	1	2.95	1.9	1.45	1.95	1	3.55	1.95	1.95	1	1	1.55	2.1	1	1	1	1	3.1	1.45	1	1	1.9	2.3	1	1	1	ref	1.243	0.75	0.914	0.963	0	0.632	1.07	0	0	0	0	1.632	0.536	0	0	0.926	1.202	0	0	0	ref
Os07t0282700-00	1	1	1	1	1	1	1	1	1	1	1	1	1	1	1	1	1	1	1	1	1	1	1	1	1	1	1	ref	0	0	0	0	0	0	0	0	0	0	0	0	0	0	0	0	0	0	0	0	ref
Os01t0527700-02	113.9	109.5	255.4	246.8	286.4	256.9	277.9	315.1	270.6	262.6	138.8	150.4	121.5	114.4	133	116.6	122.5	111.3	124.6	148.7	131.5	135.4	118.3	142.2	157.3	119.3	119.3	ref	1.169	1.28	1.406	1.255	0.372	0.122	0.035	0.252	0.062	0.133	-0.005	0.158	0.413	0.236	0.278	0.083	0.349	0.494	0.095	0.095	ref
Os05t0582100-01	290.1	282.4	314.8	289.8	377.7	347.5	310.4	314	331.8	342.3	287.8	274.8	235.3	195.3	205.2	217.9	249.6	283.2	170	257	501.1	210.4	256.1	240.1	198.7	281.1	157.8	ref	0.078	0.34	0.125	0.236	-0.025	-0.283	-0.551	-0.48	-0.393	-0.198	-0.015	-0.752	-0.155	0.808	-0.444	-0.16	-0.254	-0.527	-0.026	-0.859	ref
Os04t0359100-01	50.5	56.8	78	63.6	144.55	121.4	92	88.7	160.15	155.7	91.9	94.6	141.05	75.6	89.55	79.3	112.65	136.55	97.1	167.2	521.55	598.3	237.35	142.6	224.9	144.75	281.1	ref	0.395	1.307	0.754	1.56	0.8	1.397	0.497	0.742	0.566	1.073	1.35	0.858	1.642	3.284	3.482	2.148	1.413	2.07	1.434	2.392	ref
Os05t0242000-01	1.8	1	2.9	8.5	2.7	4.8	2.8	9.2	4.8	2.9	2.9	1	9.9	7.3	9.4	3	5.9	4	3.1	1.9	17.9	4.6	1.9	6.3	8.4	1	3	ref	1.888	1.424	1.92	1.476	0.344	2.883	2.444	2.809	1.161	2.137	1.576	1.208	0.502	3.738	1.778	0.502	2.231	2.646	-0.424	1.161	ref
Os03t0782950-00	1	1	1	1	1	1	1	1	1	1	1	2	1	1	1	1	1	1	1	1	1	1	1	1	1	1	1	ref	0	0	0	0	0.5	0	0	0	0	0	0	0	0	0	0	0	0	0	0	0	ref
Os09t0532500-01	51.65	55.25	64.35	68.8	59.3	72.75	79.65	76.45	57.9	56.8	134.55	134.9	134.9	182.7	144.5	90.55	51.95	100.15	132.5	144.05	101.6	88.75	115.15	84.8	64.45	70.85	88.25	ref	0.317	0.298	0.547	0.102	1.335	1.336	1.774	1.436	0.761	-0.04	0.907	1.311	1.431	0.927	0.732	1.108	0.667	0.271	0.407	0.724	ref
Os03t0249700-02	1272.6	911.2	2888	2508.8	2779	2977	2128.8	2317.7	2669.3	3085.9	511.7	508.8	842.3	695.2	516.3	705	582.2	833.5	670.7	1432.9	2643	2662.7	1235.4	1384.3	2187.7	1063.1	1682.5	ref	1.322	1.417	1.045	1.414	-1.078	-0.354	-0.631	-1.061	-0.611	-0.887	-0.37	-0.683	0.412	1.295	1.306	0.198	0.362	1.023	-0.019	0.644	ref
Os01t0948600-01	522.8	551.2	3449.4	3246.2	3284.5	2979.9	2831.1	3083.4	2900.6	2722.1	1987.8	1940.7	3143.1	1931.4	1932.4	1851	2237.9	2214.4	1654.2	2034.2	3505.7	5590.7	1649.9	2464.2	4111.3	1785.9	3014.9	ref	2.64	2.543	2.46	2.388	1.871	2.55	1.847	1.848	1.786	2.06	2.044	1.624	1.922	2.707	3.381	1.62	2.199	2.937	1.734	2.49	ref
Os05t0237025-00	1	1	1	1	1	1	1	1	1	1	1	1	1	1	1	1	1	1	1	1	1	1	1	1	1	1	1	ref	0	0	0	0	0	0	0	0	0	0	0	0	0	0	0	0	0	0	0	0	ref
Os07t0599000-01	123.9	144.1	195.9	195.4	205.5	221.9	182.9	209	164.5	184.8	98.5	128.5	153.9	134.4	145.5	132	168.1	113.3	130.9	158.2	127.5	157.1	137.1	162.4	192.3	173.5	136.1	ref	0.55	0.676	0.549	0.384	-0.248	0.204	0.008	0.123	-0.018	0.331	-0.238	-0.03	0.244	-0.068	0.234	0.037	0.281	0.525	0.377	0.027	ref
Os08t0290900-01	1.8	1	1	1	1	1	1	1	1	1	1	1	1	1	1	1	1	1	1	1	1	1	1	1	1	1	1	ref	-0.424	-0.424	-0.424	-0.424	-0.424	-0.424	-0.424	-0.424	-0.424	-0.424	-0.424	-0.424	-0.424	-0.424	-0.424	-0.424	-0.424	-0.424	-0.424	-0.424	ref
Os01t0388500-00	117.75	96.9	381.6	342.65	396	314.9	371	377.25	343.75	383.1	157	156.85	119.85	158.55	158.1	269.6	205.6	288.8	248.2	186.55	225.15	169.9	245.35	169.5	123.75	240.85	281.6	ref	1.759	1.725	1.808	1.764	0.555	0.166	0.57	0.566	1.336	0.945	1.435	1.216	0.804	1.076	0.67	1.2	0.666	0.212	1.173	1.398	ref
Os07t0259100-01	1	1	1	1.95	1.85	2.4	1	1	1	1	1	1	1	1	1	1	1	1	1	10.45	1	1	1	10.25	4.65	1.4	1	ref	0.482	1.075	0	0	0	0	0	0	0	0	0	0	3.385	0	0	0	3.358	2.217	0.485	0	ref
Os11t0560033-00	1	1	1	1	1	1	1	1	1	1	1	1	1	1	1	1	1	1	1	1	1	1	1	1	1	1	1	ref	0	0	0	0	0	0	0	0	0	0	0	0	0	0	0	0	0	0	0	0	ref
Os06t0199500-01	13.75	2.6	48.75	55.2	71.9	69	52.85	56.55	57.4	56.3	8.05	5.5	3.2	2.6	7.8	2.5	13.65	4.55	2.1	3.6	10.5	2.8	1.9	6.75	7.9	2.6	2.5	ref	3.117	3.558	3.193	3.249	0.154	-0.902	-1.201	0.384	-1.258	1.191	-0.394	-1.51	-0.732	0.812	-1.095	-1.654	0.175	0.402	-1.201	-1.258	ref
Os01t0868800-00	1	1	1	1	1	1	1	1	1	1	1	1	1	1	1	1	1	1	1	1	1	1	1	1	1	1	2	ref	0	0	0	0	0	0	0	0	0	0	0	0	0	0	0	0	0	0	0	1	ref
Os03t0374100-02	205.8	206.9	306.1	281.4	305.5	274.8	289.3	279.4	328	294.5	123.8	139.4	144.9	132.3	137.2	184.2	181.2	181.1	180.6	135.9	139.5	126.9	123.6	121	161.9	145.6	125.3	ref	0.508	0.49	0.462	0.591	-0.651	-0.51	-0.641	-0.589	-0.164	-0.188	-0.188	-0.192	-0.603	-0.565	-0.701	-0.739	-0.77	-0.35	-0.503	-0.72	ref
Os08t0253800-01	3.3	1	1	1	1	1	1	1	1	1	1.9	1	1	1	1	1	1	1	1	1	2	1	1	1	1	2.6	1	ref	-0.861	-0.861	-0.861	-0.861	-0.398	-0.861	-0.861	-0.861	-0.861	-0.861	-0.861	-0.861	-0.861	0.139	-0.861	-0.861	-0.861	-0.861	0.517	-0.861	ref
Os05t0196700-01	1	1	1	1	1	1	1	1	1	1	1	1	1	1	1	1	1	1	1	1	1.5	1	1	20	141.65	1.8	1.5	ref	0	0	0	0	0	0	0	0	0	0	0	0	0	0.585	0	0	4.322	7.146	0.848	0.585	ref
Os07t0511900-01	1240.9	873.5	3333.4	3373.3	3719.5	3554.9	3599.3	3453.6	3691.2	3630.7	1200.6	1240.7	1380.2	1137.4	1169.9	1238.1	1284.1	1444.6	1314	1158	988.3	718.8	1029.5	1306.7	1284.7	1267.6	990.2	ref	1.687	1.804	1.76	1.814	0.229	0.407	0.128	0.168	0.25	0.303	0.473	0.336	0.154	-0.075	-0.534	-0.016	0.328	0.303	0.284	-0.072	ref
Os12t0158800-01	75.2	74.9	37.1	45.4	43.2	44.4	55.05	38.25	63.15	54.9	21.65	15.9	16.05	15.2	17.25	9.2	63.8	16.2	9.5	20.35	18.9	30.05	19.35	32.35	18.5	40.85	29.6	ref	-0.871	-0.777	-0.71	-0.35	-2.016	-2.225	-2.304	-2.121	-3.028	-0.234	-2.212	-2.982	-1.883	-1.989	-1.32	-1.956	-1.214	-2.02	-0.878	-1.342	ref
Os05t0241200-01	1	1	1	1	1	1	1	1	2	1	1	1	1	1	1	1	1	1	1	1	1	1	1	1	1	1	1	ref	0	0	0	0.5	0	0	0	0	0	0	0	0	0	0	0	0	0	0	0	0	ref
Os01t0763850-00	1	1	1	1	1	1	1	1	1	1	1	1	1	1	1	1	1	1	1	1	1	1	1	1	1	1	1	ref	0	0	0	0	0	0	0	0	0	0	0	0	0	0	0	0	0	0	0	0	ref
Os04t0459500-02	21331.5	13129.1	13672.8	10841.5	12224	13801.1	15737	17074.2	17370	20237.8	9117.6	8991.7	8865.1	9200.3	7982.3	3650.8	2887.7	5146	4911.9	2299.6	1690.6	2534.4	1771.6	1671.9	1706.7	1070.5	1383.7	ref	-0.459	-0.366	-0.03	0.164	-0.886	-0.917	-0.863	-1.068	-2.197	-2.535	-1.701	-1.769	-2.863	-3.307	-2.723	-3.24	-3.323	-3.294	-3.967	-3.596	ref
Os11t0691500-00	1	1	1	1	1	1	1	1	1	1	1	1	1	1	1	1	1	1	1	1	1	1	1	1	1	1	1	ref	0	0	0	0	0	0	0	0	0	0	0	0	0	0	0	0	0	0	0	0	ref
Os12t0115300-01	1901.85	1408.75	4136.05	3790.7	4087.05	4686	2758.55	2978.45	3250.05	3755.85	3059.4	3131.15	8657.5	4681.5	4368.75	4889.9	4541.35	6497	5885.3	6231.1	7730.25	12970.6	6639.55	7889.35	10654.4	5171.75	12364	ref	1.274	1.419	0.808	1.094	0.919	2.403	1.516	1.416	1.579	1.472	1.989	1.846	1.929	2.24	2.986	2.02	2.269	2.702	1.66	2.917	ref
Os05t0475400-01	1	1	1	1	1	1	1	1	1	1	1	1	1	1	1	1	1	1	1	1	1	1	1	1	1	1	1	ref	0	0	0	0	0	0	0	0	0	0	0	0	0	0	0	0	0	0	0	0	ref
Os06t0678100-00	8.75	4.15	1	1	1	1	1	1	1	1	1	1	1	1	1	1	6.3	1	1	4.85	2	11.9	1	5.85	1	7.55	1	ref	-2.591	-2.591	-2.591	-2.591	-2.591	-2.591	-2.591	-2.591	-2.591	0.064	-2.591	-2.591	-0.313	-1.591	0.982	-2.591	-0.043	-2.591	0.325	-2.591	ref
Os02t0827300-01	450.9	499.35	882.15	872.1	891.45	857.85	889.6	767.25	887.2	911	323.35	307.2	297.25	318.2	341.9	313.1	372.3	292.85	335.35	318.4	256.5	281.2	274.9	329.6	374.35	357.9	303.75	ref	0.886	0.882	0.8	0.922	-0.59	-0.675	-0.576	-0.473	-0.6	-0.35	-0.696	-0.501	-0.576	-0.887	-0.755	-0.788	-0.526	-0.342	-0.407	-0.644	ref
Os09t0336000-00	1	1	4.9	2.9	6.2	12.3	6.3	5.1	10.6	11.3	1.9	2	3.2	2.1	1	4.1	1	1	2.1	4.4	9	2.2	7.3	4.5	9.3	5.1	12.8	ref	1.914	3.126	2.503	3.452	0.963	1.678	1.07	0	2.036	0	0	1.07	2.138	3.17	1.138	2.868	2.17	3.217	2.35	3.678	ref
Os01t0103600-02	326.8	304.4	1007.35	1007.65	924.55	966.85	1052.65	971.7	816.95	899.3	370.25	346.05	414.95	355.45	379.65	406.7	499.5	418.8	365.45	357.45	402.45	393.8	381.9	432	513.65	416.2	424.1	ref	1.676	1.584	1.681	1.442	0.183	0.396	0.172	0.267	0.367	0.663	0.409	0.212	0.181	0.352	0.32	0.276	0.454	0.704	0.4	0.427	ref
Os06t0616400-01	185.7	96.9	168.6	135.6	179.4	188.9	176.8	151.9	220.9	213.9	166.9	187.2	235.3	163.8	213.6	126.9	167.3	141.6	164.7	228.6	455.3	775.7	262.4	242.7	290.7	228.5	303.8	ref	0.173	0.457	0.289	0.696	0.398	0.811	0.288	0.671	-0.08	0.319	0.078	0.296	0.769	1.763	2.532	0.968	0.855	1.116	0.768	1.179	ref
Os10t0105700-01	1	1	1	1	1	1	1	1	1	1	1	1	1	1	1	1	1	1	1	1	1	1	1	1	1.9	1	1	ref	0	0	0	0	0	0	0	0	0	0	0	0	0	0	0	0	0	0.926	0	0	ref
Os07t0622250-00	1	1	1	1	1	1	1	1	1	1	1	1	1	1	1	1	1	1	1	1	1	1	1	1	1	1	1	ref	0	0	0	0	0	0	0	0	0	0	0	0	0	0	0	0	0	0	0	0	ref
Os01t0357400-01	1	1	1	1	1	1	1	1	1	1	1	1	1	1	1	1	1	1	1	1	1	1	1	1	1	1	1	ref	0	0	0	0	0	0	0	0	0	0	0	0	0	0	0	0	0	0	0	0	ref
Os04t0545300-00	1	1	1	1	1	1	1	1	1	1	1	1	1	1	1	1	1	1	1	1	1	1	1	1	1	1	1	ref	0	0	0	0	0	0	0	0	0	0	0	0	0	0	0	0	0	0	0	0	ref
Os07t0527550-00	1	1	1	1	1	1	1	1	1	1	1	1	1	1	1	1	1	1	1	1	1	1	1	1.9	3.8	1	1	ref	0	0	0	0	0	0	0	0	0	0	0	0	0	0	0	0	0.926	1.926	0	0	ref
Os04t0510900-01	1	1	1	1	1	1	1	1	1	1	1	1	1	1	1	2	1	1	1	1.9	1	1	1	1	1	1	1	ref	0	0	0	0	0	0	0	0	1	0	0	0	0.926	0	0	0	0	0	0	0	ref
Os04t0351100-00	1	1	1	1	1	1	1	1	1	1	1	1	1	1	1	1	1	1	1	1	1	1	1	1	1	1	1	ref	0	0	0	0	0	0	0	0	0	0	0	0	0	0	0	0	0	0	0	0	ref
Os01t0665200-03	1	1	1	1	1	1	1	1	1	1	1	1	1	1	1	1	1	1	1	1	1	1	1	1	1	1	1	ref	0	0	0	0	0	0	0	0	0	0	0	0	0	0	0	0	0	0	0	0	ref
Os12t0125966-00	1	1	1	1	1	1	1	1	1	1	1	1	1	1	1	1	1	1	1	1	1	1	1	1	1	1	1	ref	0	0	0	0	0	0	0	0	0	0	0	0	0	0	0	0	0	0	0	0	ref
Os04t0658600-02	489.95	684.85	558.5	549.65	567.8	622.25	609.25	584.25	531.55	527.05	270.9	300.25	307.3	293.5	304.25	248.1	283.45	225.6	307.85	278.05	265.45	312.7	262.35	287.75	280.05	293.4	226.85	ref	-0.064	0.037	0.043	-0.13	-1.022	-0.915	-0.981	-0.929	-1.223	-1.031	-1.36	-0.912	-1.059	-1.126	-0.889	-1.143	-1.009	-1.049	-0.981	-1.352	ref
Os03t0724600-01	26.1	22.25	13.65	4.25	4.05	8.05	4.55	9.65	3.4	2.4	12.25	9	4.9	4.7	5.7	4.05	23.8	4	5.25	12.6	27.9	23.35	5.95	21.3	13.45	132.85	1	ref	-1.662	-2.077	-1.863	-3.077	-1.199	-2.298	-2.358	-2.08	-2.573	-0.018	-2.591	-2.199	-0.936	0.211	-0.046	-2.018	-0.178	-0.841	2.463	-4.591	ref
Os11t0146500-01	99.2	63.9	149.15	171.55	138.45	171.9	153.05	172.3	162.1	163.65	97.5	107.5	129.3	128.1	117.3	83.9	106.2	88	114	146.2	141.5	168	105.7	166.9	191.3	130	98.6	ref	1.007	0.954	1.028	1.033	0.363	0.7	0.686	0.559	0.076	0.416	0.144	0.518	0.877	0.83	1.077	0.409	1.068	1.265	0.707	0.309	ref
Os12t0405300-01	4.45	1.8	198.35	215.05	186.3	183.25	208.45	196.25	383.9	411.25	41.75	41.35	33.35	56.7	73.8	38.85	20.6	40.45	61.7	43.1	30.9	37.3	55.6	35.4	25.35	22.35	70.55	ref	6.189	6.029	6.159	7.133	3.876	3.559	4.324	4.705	3.779	2.864	3.837	4.446	3.929	3.449	3.72	4.296	3.645	3.163	2.981	4.64	ref
Os04t0672200-01	102.3	122	400.6	378.6	412.5	371.1	431.7	392.6	469.4	424.8	174.4	148.4	155	139.6	155	165.7	170.6	199.3	182.7	195.1	146.4	97.8	172	160.7	144.4	139.8	115.4	ref	1.802	1.808	1.882	1.999	0.526	0.472	0.321	0.472	0.569	0.611	0.835	0.71	0.804	0.39	-0.192	0.623	0.525	0.37	0.324	0.047	ref
Os09t0464000-01	1	1	1	1	1	1	1	1	1	1	1	1	1	1	1	1	1	1	1	1	1	1	1	1	1	1	1	ref	0	0	0	0	0	0	0	0	0	0	0	0	0	0	0	0	0	0	0	0	ref
Os10t0504700-00	33.5	34	1	1	5.4	1.9	2.8	5.1	4.8	1	175.3	146.4	89.1	135.4	83.7	41.9	159.2	137.6	105.6	3.6	20.9	19.2	66.3	10.7	7.4	9.2	23.7	ref	-5.077	-3.397	-3.159	-3.945	2.247	1.401	2.004	1.31	0.312	2.238	2.028	1.646	-3.229	-0.691	-0.814	0.974	-1.657	-2.189	-1.875	-0.51	ref
Os10t0348201-00	1	1	1	1	1	1	1	1	1	1	1	1	1	1	1	1	1	1	1	1	1	1	1	1	1	1	1	ref	0	0	0	0	0	0	0	0	0	0	0	0	0	0	0	0	0	0	0	0	ref
Os03t0659400-01	1	1	1	1	1	1	1	1	1	1	1	1	1	1	1	1	1	1	1	1	1	1	1	1	1	1	1	ref	0	0	0	0	0	0	0	0	0	0	0	0	0	0	0	0	0	0	0	0	ref
Os02t0186500-02	384.8	837.35	514.65	520.25	471.2	478.75	338.9	411.95	337.5	390.6	283.55	309.15	294.45	238.35	228.3	371.9	276.5	287.8	277.25	173.65	225.15	198.3	293.7	206.55	186.75	172.7	222.45	ref	-0.134	-0.257	-0.603	-0.645	-0.939	-0.947	-1.252	-1.314	-0.61	-1.038	-0.98	-1.034	-1.709	-1.334	-1.517	-0.951	-1.458	-1.604	-1.717	-1.351	ref
Os06t0302000-01	7.6	5.7	1	1	1	1	1	1	1	1	1	1	1	1	1	1	1	1	1	1	1	1	1	1	1	1	1	ref	-2.718	-2.718	-2.718	-2.718	-2.718	-2.718	-2.718	-2.718	-2.718	-2.718	-2.718	-2.718	-2.718	-2.718	-2.718	-2.718	-2.718	-2.718	-2.718	-2.718	ref
Os07t0669500-01	1	1	1	1	1	1	1	1	1	1	1	1	1	1	1	1	1	1	1	1	1	1	1	1	2.8	1	1	ref	0	0	0	0	0	0	0	0	0	0	0	0	0	0	0	0	0	1.485	0	0	ref
Os06t0305000-00	1	1	2.9	1	1	1	2.8	3	1	1	1	1	1	3.1	1	1	1.8	1	1	1	1	1	1	1	1	1	1	ref	0.768	0	1.535	0	0	0	1.632	0	0	0.848	0	0	0	0	0	0	0	0	0	0	ref
Os02t0254700-01	379.35	435.65	926.45	948.3	954.95	982.45	1039.9	1035.95	946.05	968.2	584.8	590	549.45	572.9	489.6	491.15	414.3	596.85	460.5	450.25	646.05	799.85	657.15	431.95	485.15	438.8	674.1	ref	1.205	1.253	1.352	1.235	0.531	0.435	0.495	0.268	0.273	0.027	0.554	0.18	0.147	0.668	0.976	0.693	0.088	0.255	0.11	0.73	ref
Os01t0705300-02	705.6	605.4	1034.65	995	1075.95	1361.1	1253.9	1236.35	1293.55	1329.2	498.15	458.05	948.85	741.95	825.85	525.4	431	561.9	714	319.65	498.6	519.05	456.2	222.85	470.9	278.2	480.8	ref	0.635	0.889	0.93	1.005	-0.452	0.538	0.183	0.338	-0.315	-0.601	-0.218	0.128	-1.032	-0.39	-0.332	-0.519	-1.552	-0.473	-1.232	-0.443	ref
Os10t0560850-00	1	1	1	1	1	1	1	1	1	1	1	1	1	1	1	1	1	1	1	1	1	1	1	1	1	1	1	ref	0	0	0	0	0	0	0	0	0	0	0	0	0	0	0	0	0	0	0	0	ref
Os07t0165200-01	152.15	178.65	399.15	374.4	364.25	379.6	396.5	398.65	436.45	415	219.8	225.55	220.25	229.45	256.6	141.7	150.2	163.9	132	205.9	172.85	89.95	155.45	258.15	348.1	145.55	89.25	ref	1.229	1.173	1.27	1.368	0.434	0.418	0.477	0.638	-0.218	-0.134	-0.008	-0.321	0.321	0.068	-0.874	-0.085	0.647	1.078	-0.18	-0.885	ref
Os03t0284900-01	86.4	85.9	376.25	359	436.85	386.25	415.4	422.6	433.6	437.45	261.1	262.35	324.6	315.55	295.3	245	124.1	268.55	279.35	186.55	162.9	99.65	185.85	127.6	187.2	134.1	164.2	ref	2.093	2.253	2.282	2.338	1.603	1.914	1.873	1.777	1.508	0.527	1.64	1.697	1.115	0.919	0.21	1.109	0.567	1.12	0.638	0.931	ref
Os04t0605701-00	1	1	1	1	1	1	1	1	1	1	1	1	1	1	1	1	1	1	1	1	1	1	1	1	1	1	1	ref	0	0	0	0	0	0	0	0	0	0	0	0	0	0	0	0	0	0	0	0	ref
Os03t0748550-00	1	1	1	1	1	1	1	1	1	1	1	1	1	1	1	1	1	1	1	1	1	1	1	1	1	1	1	ref	0	0	0	0	0	0	0	0	0	0	0	0	0	0	0	0	0	0	0	0	ref
Os02t0650300-02	1	1	1	1	1	1	1	1	1	1	1	1	1	1	1	1	1	1	1	1	1	1	1	1	1.9	1	1	ref	0	0	0	0	0	0	0	0	0	0	0	0	0	0	0	0	0	0.926	0	0	ref
Os04t0550200-01	288.6	167.6	819.7	688	616.1	740.3	908.9	749.4	630.1	702.4	128.5	133.4	293.3	140.7	152.9	111.5	132.2	119.4	138.3	164.2	254	387.1	232.8	125.4	117.8	131.6	140.1	ref	1.772	1.619	1.908	1.597	-0.748	0.415	-0.644	-0.524	-0.98	-0.734	-0.881	-0.669	-0.422	0.208	0.816	0.082	-0.811	-0.901	-0.741	-0.651	ref
Os04t0530400-01	42	37.2	110.2	93.5	116.7	120.9	110	126.4	122.4	117.3	40.4	40.8	46.7	43	45	39.9	45.8	52.6	46.4	40.5	43.8	70	49.3	60.1	58.9	56	46.4	ref	1.361	1.587	1.577	1.6	0.039	0.241	0.121	0.187	0.014	0.213	0.412	0.231	0.035	0.148	0.825	0.319	0.605	0.575	0.503	0.231	ref
Os02t0566300-01	22.6	23	39	49.6	33.2	33.1	31.8	34.6	24.9	29.1	28.2	30.9	45.6	57.7	51.3	50.1	26.3	20.2	34.8	19.9	21.9	20.4	19.8	10.7	18.5	10.9	22.7	ref	0.948	0.54	0.541	0.24	0.373	1	1.34	1.17	1.136	0.206	-0.175	0.61	-0.196	-0.058	-0.16	-0.203	-1.091	-0.301	-1.065	-0.006	ref
Os03t0131400-01	1	1	1	1	1	1	1	1	1	1	1	1	1	1	1	1	1	1	1	1	1	1	1	1	1	1	1	ref	0	0	0	0	0	0	0	0	0	0	0	0	0	0	0	0	0	0	0	0	ref
Os08t0564700-01	583.1	332.7	234.9	230.9	250.7	335.2	156.6	194.7	284	257	272.8	323.6	365.9	218.4	297.4	312.1	544.7	253.9	310.5	366.9	369.6	592.9	298.2	563	493.9	406	293.9	ref	-0.919	-0.603	-1.335	-0.705	-0.568	-0.268	-1.012	-0.567	-0.497	0.306	-0.795	-0.504	-0.264	-0.253	0.429	-0.563	0.354	0.165	-0.118	-0.584	ref
Os01t0956200-01	4.1	4.1	28.3	32.8	35.8	35.9	21.2	27.5	18.2	25.4	6.6	13.9	17.7	13.6	18.8	9.2	10	12.1	16.8	6.2	10	20.4	10.8	10.7	15.7	9.2	20.7	ref	2.894	3.128	2.558	2.391	1.224	2.11	1.73	2.197	1.166	1.286	1.561	2.035	0.597	1.286	2.315	1.397	1.384	1.937	1.166	2.336	ref
Os06t0122500-01	10.3	8.9	10.7	12.2	11.4	25.5	23	32.6	38.3	31.9	21.6	15.9	8.8	10.5	19.9	16.3	18.1	17.2	26.4	32.8	12	43.4	38.6	21.3	32.3	24.8	18.8	ref	0.255	0.833	1.516	1.868	0.953	-0.122	0.133	1.056	0.768	0.919	0.845	1.463	1.776	0.326	2.18	2.011	1.154	1.754	1.373	0.973	ref
Os04t0298600-00	83.7	90.6	183.3	202	188.1	173.8	179.4	190.7	188.4	199.8	87.2	73.7	66.8	70.3	64.9	72.6	77.6	85	66.5	80.9	58.8	51.8	65.5	75.1	51.6	79.9	58.2	ref	1.144	1.054	1.087	1.156	-0.119	-0.383	-0.309	-0.424	-0.262	-0.166	-0.035	-0.389	-0.106	-0.567	-0.749	-0.411	-0.214	-0.755	-0.124	-0.581	ref
Os06t0118800-00	102.3	96.9	194	219.7	193.3	215.3	243.6	261	338.5	353.6	148.1	144.4	134.9	142.8	98.4	155.5	242.3	212.4	175.3	61.1	104.6	308.4	167.5	92.8	110.4	134.1	189.4	ref	1.052	1.035	1.341	1.797	0.555	0.438	0.52	-0.017	0.643	1.283	1.093	0.816	-0.704	0.071	1.631	0.75	-0.101	0.149	0.43	0.928	ref
Os03t0334250-00	1	1	1	1	1	1	1	1	1	1	1	1	1	1	1	1	1	1	1	1	1	1	1	1	1	1	1	ref	0	0	0	0	0	0	0	0	0	0	0	0	0	0	0	0	0	0	0	0	ref
Os06t0547966-00	1	1	1	1	1	1	1	1	1	1	1	1	1	1	1	1	1	1	1	1	1	1	1	1	1	1	1	ref	0	0	0	0	0	0	0	0	0	0	0	0	0	0	0	0	0	0	0	0	ref
Os02t0280250-00	1	1	1.95	1	1	1	1	1	1	1.95	1	1	3.8	1.55	1	1.5	1	1	1	1	1	1	1	1.45	1	1	1	ref	0.482	0	0	0.482	0	1.926	0.632	0	0.585	0	0	0	0	0	0	0	0.536	0	0	0	ref
Os03t0711150-00	14.55	78.85	1	2.85	1	1	1	1	2.45	1	2.4	1	4.9	1.55	1	5.05	3.85	7.05	5.25	5.3	5	15.5	6.8	5	2.85	4.25	8.9	ref	-4.327	-5.082	-5.082	-4.436	-4.45	-2.789	-4.45	-5.082	-2.746	-3.137	-2.264	-2.69	-2.676	-2.76	-1.128	-2.316	-2.76	-3.571	-2.995	-1.928	ref
Os07t0105900-01	347.3	195.9	47.8	31.8	148.9	167.2	62.5	53	77.5	94.8	240.9	216.1	93.6	40.9	94.2	285.5	529.3	181.1	139.4	70.6	47.8	337.5	122.7	268.3	41.5	262.2	91.7	ref	-2.742	-0.725	-2.18	-1.606	-0.193	-1.479	-2.673	-1.469	0.13	1.021	-0.526	-0.904	-1.885	-2.448	0.372	-1.088	0.041	-2.652	0.008	-1.508	ref
Os11t0195650-00	1	1	1	1	1	1	1	1	1	1	1	1	1	1	1	1	1	1	1	1	1	1	1	1	1	1	1	ref	0	0	0	0	0	0	0	0	0	0	0	0	0	0	0	0	0	0	0	0	ref
Os10t0162834-01	18	12	59.5	44	40.2	32.2	31.8	25.5	44	54.4	17.9	17.9	33.4	28.3	29.3	32.7	31.2	33.4	38	39.7	44.8	47	32.3	40.7	53.4	36.3	40.4	ref	1.8	1.292	0.954	1.735	0.284	1.184	0.945	0.995	1.154	1.086	1.184	1.37	1.434	1.608	1.677	1.136	1.47	1.861	1.304	1.459	ref
Os04t0318600-00	1	1	1	1	1	1	1	1	1	1	1	1	1	1	1	1	1	1	1	1	1	1	1	1	1	1	1	ref	0	0	0	0	0	0	0	0	0	0	0	0	0	0	0	0	0	0	0	0	ref
Os01t0595850-01	1	1	1	1	1	1	1	1	1	1	1	1	1	1	1	1	1	1	1	1	1	1	1	1	1	1	1	ref	0	0	0	0	0	0	0	0	0	0	0	0	0	0	0	0	0	0	0	0	ref
Os12t0541400-02	220.55	525.25	154	240.3	189.35	183.2	207.1	167.75	205.6	178.2	118.65	115	107.55	82.4	100	106.9	201.55	116.3	104	135	118.05	176.5	108.9	151.85	136.15	171.85	142	ref	-0.823	-0.87	-0.869	-0.83	-1.543	-1.662	-2.046	-1.767	-1.671	-0.756	-1.549	-1.71	-1.334	-1.528	-0.947	-1.644	-1.164	-1.322	-0.986	-1.261	ref
Os06t0501650-00	1	1	1	1	1	1	1	1	1	1	1	1	1	1	1	1	1	1	1	1	1	4.05	1	1	1	1.8	1	ref	0	0	0	0	0	0	0	0	0	0	0	0	0	0	2.018	0	0	0	0.848	0	ref
Os04t0667900-01	51.6	44.2	90.15	109.45	99.35	118.05	91.55	98.85	117.6	110.25	42.7	41.3	36.15	40.95	56.55	43.95	45.05	41.95	47.5	24.65	33.9	42.15	37.25	33.2	23.95	30.15	34.55	ref	1.057	1.181	0.994	1.254	-0.186	-0.402	-0.222	0.244	-0.12	-0.084	-0.187	-0.008	-0.954	-0.494	-0.18	-0.358	-0.525	-0.996	-0.664	-0.467	ref
Os02t0478650-00	1	1	1	1	1	1	1	1	1	1	1	1	1	1	1	1	1	1	1	1	1	1	1	1	1	1	1	ref	0	0	0	0	0	0	0	0	0	0	0	0	0	0	0	0	0	0	0	0	ref
Os01t0683600-01	1305.8	1436.3	3391.9	3305.1	3525.5	3542.6	3411.2	3370	3239	3485.4	1093.7	1262.6	1314.3	1223.5	1242.2	1374.1	1401.5	1513.3	1276	1192.4	1944.6	3140.8	1740.3	1308.4	1450.2	1450.8	2268.4	ref	1.29	1.368	1.308	1.295	-0.221	-0.059	-0.163	-0.141	0.005	0.033	0.144	-0.102	-0.2	0.506	1.197	0.346	-0.066	0.083	0.083	0.728	ref
Os12t0234000-01	77.5	87.5	251.5	307.6	191.5	209.7	315.6	319.1	280.2	298.2	170.6	173.3	170.6	222.6	114.1	203.6	135.5	175	134.1	196.8	245.1	263.7	139.8	182.7	128.8	207.2	113.4	ref	1.756	1.283	1.946	1.812	1.062	1.051	1.435	0.47	1.306	0.718	1.088	0.703	1.257	1.574	1.679	0.764	1.15	0.645	1.331	0.462	ref
Os09t0482100-01	701.3	672.3	757.3	682.4	584.8	601.5	603.9	565.9	634.8	586.1	233.4	281.8	240.9	267.8	250.3	269.1	513.8	305.5	304.2	555.9	631.6	583.2	397.6	504.7	719.2	527.5	396.5	ref	0.066	-0.211	-0.232	-0.171	-1.421	-1.511	-1.358	-1.456	-1.351	-0.418	-1.168	-1.175	-0.305	-0.121	-0.236	-0.788	-0.444	0.067	-0.38	-0.792	ref
Os02t0558100-01	1	1	1	1	1	1	1	1	1	1	1	1	1	1	1	1	1	1	1	1	1	1	1	1	1	1	1	ref	0	0	0	0	0	0	0	0	0	0	0	0	0	0	0	0	0	0	0	0	ref
Os07t0100600-01	75.2	45	93.6	93.5	100.2	131.3	99.4	118.3	103.3	120.1	65.7	69.7	84.7	69.3	50.2	63.4	89.9	81.9	31.6	95.5	94.6	44.6	23.4	65.4	27.7	51.1	25.7	ref	0.685	0.979	0.898	0.937	0.218	0.542	0.253	-0.213	0.124	0.628	0.494	-0.88	0.715	0.702	-0.383	-1.314	0.169	-1.07	-0.187	-1.179	ref
Os03t0149050-00	1	1	1	1	1	1	1	1	1	1	1	1	1	1	1	1	1	1	1	1	1	1	1	1	1	1	1	ref	0	0	0	0	0	0	0	0	0	0	0	0	0	0	0	0	0	0	0	0	ref
Os02t0531450-01	16.5	8.9	137.5	128.1	104.5	179.4	205.8	207	166.4	199.8	104.1	95.6	134.9	109.2	158.1	114.6	53.2	90	135.2	72.3	139.5	320.5	148.7	80.4	117.8	95.5	193.3	ref	3.453	3.498	4.09	3.911	3.041	3.477	3.172	3.706	3.241	2.134	2.893	3.48	2.577	3.525	4.725	3.617	2.73	3.281	2.978	3.996	ref
Os04t0118700-00	175.7	41.9	1466.9	1098.3	1273	1550.4	1427.5	1530.5	1328	1704.7	577.4	593.5	1035.4	859.1	945.8	650.7	335.2	676.7	813.3	348	424.4	681.3	334	390.9	570.2	324.6	588.8	ref	3.887	4.033	4.107	4.132	2.77	3.593	3.324	3.462	2.923	1.966	2.979	3.245	2.02	2.306	2.989	1.961	2.188	2.732	1.92	2.779	ref
Os10t0579800-02	9.5	4.1	9.8	8.5	8.8	5.7	8.9	8.1	8.6	14.1	9.4	17.9	28.9	16.8	12.5	9.2	5.9	12.1	21.1	11.3	21.9	49.4	29.6	7.2	10.2	11.7	12.8	ref	0.548	0.182	0.444	0.819	1.055	2.211	1.429	1.002	0.56	-0.081	0.955	1.757	0.856	1.811	2.985	2.246	0.206	0.709	0.907	1.036	ref
Os05t0289100-01	1	1	1	1	1	1	1	1	1	1	1	1	1	1	1	1	1	1	1	1	2	1	1	1	1	1	1	ref	0	0	0	0	0	0	0	0	0	0	0	0	0	1	0	0	0	0	0	0	ref
Os08t0479601-00	1	1	1	1	1	1	1	1	1	1	1	1	1	1	1	1	1	1	1	1	1	1	1	1	1	1	1	ref	0	0	0	0	0	0	0	0	0	0	0	0	0	0	0	0	0	0	0	0	ref
Os05t0212300-01	1	1	1	1.9	1	1	1.9	2	1	1	1	1	1	1	1	2	1	1	1	1	1	2.2	1	1	1	1	1	ref	0.463	0	0.963	0	0	0	0	0	1	0	0	0	0	0	1.138	0	0	0	0	0	ref
Os01t0935700-01	149.05	158.2	225.15	215.05	197.65	217.2	216.75	214.1	192.7	180.55	154.25	146.4	217.5	180.6	189	59.3	100.45	89.5	90.8	183.1	174.85	125.7	165.25	154.05	243.75	94.65	111.95	ref	0.519	0.432	0.488	0.281	-0.031	0.502	0.234	0.3	-1.373	-0.612	-0.779	-0.758	0.254	0.187	-0.289	0.106	0.005	0.667	-0.698	-0.456	ref
Os04t0546000-00	22.65	23.8	52.15	65.05	88.45	87.85	99	79	99.5	95.7	38.05	41.8	25.55	50.9	52.85	8.7	12.4	18.7	31.65	11.75	8.5	37.9	39.45	27.05	15.75	58.1	35	ref	1.327	1.925	1.929	2.071	0.78	0.138	1.132	1.187	-1.416	-0.905	-0.312	0.447	-0.983	-1.45	0.707	0.765	0.22	-0.56	1.323	0.592	ref
Os01t0901950-00	1	1	1	1.9	1	1.9	1.9	1	1	1	1	1	1	1	1	1	1.8	1	1	1	1	1	1	1	1	1	1	ref	0.463	0.463	0.463	0	0	0	0	0	0	0.848	0	0	0	0	0	0	0	0	0	0	ref
Os06t0700550-00	1.8	1	2.9	1	1.9	1.9	1.9	3	1	2.9	1.9	1	2.1	2.1	3.1	1	3.4	1	2.1	2.7	7	1	1	3.6	2.8	4.3	2	ref	0.344	0.502	0.831	0.344	0.039	0.646	0.646	1.208	-0.424	1.342	-0.424	0.646	1.009	2.383	-0.424	-0.424	1.424	1.061	1.68	0.576	ref
Os01t0209500-01	1	1	2	1	1	1	1	2	1	1	5.7	4.5	1.55	5.2	3.6	2	1.8	2	2.6	15.15	12	2.2	1	10.25	12.95	7.55	2	ref	0.5	0	0.5	0	2.34	0.632	2.379	1.848	1	0.848	1	1.379	3.921	3.585	1.138	0	3.358	3.695	2.916	1	ref
Os10t0161625-00	1	1	1	1	1	1	1	1	1	1.45	1	1	1	1	1	1	1.4	1	1	1	1	1	1	1	1	1	1	ref	0	0	0	0.268	0	0	0	0	0	0.485	0	0	0	0	0	0	0	0	0	0	ref
Os04t0439100-03	620.2	423.9	1189.1	1226.4	1187.7	1019.8	1335.2	1607	1465.6	1561.3	477.1	468	508.7	513.5	492.2	495.2	383.3	663.6	426.7	538.7	504.1	313.3	501.4	490.6	498.5	447.8	386.6	ref	1.236	1.102	1.514	1.561	-0.118	-0.011	0.002	-0.059	-0.05	-0.42	0.372	-0.265	0.071	-0.025	-0.711	-0.032	-0.064	-0.041	-0.195	-0.407	ref
Os12t0409900-01	5.25	8.05	9.75	10.8	17.55	26.5	15.5	13.75	21.55	20.2	9.45	7.95	11.05	4.7	8.85	10.7	9.95	8.1	14.75	3.15	4	10.7	6.8	1.9	4.7	3.45	8.4	ref	0.659	1.73	1.167	1.682	0.415	0.765	-0.468	0.445	0.719	0.614	0.317	1.182	-1.045	-0.701	0.719	0.065	-1.775	-0.468	-0.914	0.37	ref
Os02t0156100-01	161.8	118.9	154	125.3	145.4	161.5	130.2	148.9	140.6	163.2	106	112.5	80.2	78.7	89	140.2	167.3	132.5	128.8	92.1	90.7	320.5	143.3	134.2	93	173.5	157.8	ref	0.002	0.144	0.006	0.127	-0.345	-0.79	-0.818	-0.64	0.016	0.27	-0.066	-0.107	-0.591	-0.613	1.208	0.047	-0.048	-0.577	0.323	0.186	ref
Os02t0740400-01	2.5	5.7	3.9	5.7	2.7	3.8	2.8	3	3.9	2.9	4.7	3	4.3	2.1	2	3	2.6	3	2.1	3.6	5	3.4	2.8	1.9	1.9	3.5	3	ref	0.321	-0.237	-0.381	-0.167	-0.008	0.188	-0.846	-0.916	-0.331	-0.538	-0.331	-0.846	-0.068	0.405	-0.151	-0.431	-0.99	-0.99	-0.109	-0.331	ref
Os03t0219500-01	157.15	226.6	443.5	430.05	395.55	414.55	441.75	534.8	382	422	179.55	159.35	215.25	160.65	190.6	250.15	197.05	228.6	228.65	179.65	269.5	413.75	247.15	163.8	177.1	159.1	258.4	ref	1.211	1.102	1.365	1.089	-0.158	0.19	-0.232	0.014	0.407	0.062	0.277	0.277	-0.071	0.514	1.133	0.389	-0.204	-0.092	-0.246	0.453	ref
Os08t0198250-00	1	1	1	1	1	1	1	1	1	1	1	1	1	1	1	1	1	1	1	1	1	1	1	1	1	1	1	ref	0	0	0	0	0	0	0	0	0	0	0	0	0	0	0	0	0	0	0	0	ref
Os11t0256000-01	66.7	67	227.1	158	204.6	215.3	151.3	172.3	159.7	165.1	70.3	92.6	98.1	75.6	103.6	122.8	90.7	106.2	145.7	98.1	95.6	103.9	127.2	111.3	116.9	120.9	141	ref	1.503	1.651	1.272	1.28	0.271	0.553	0.177	0.632	0.877	0.44	0.668	1.124	0.553	0.516	0.636	0.928	0.735	0.806	0.855	1.077	ref
Os04t0675000-03	37.35	60.75	64.35	51	73.65	79.85	91.55	75.45	65.55	60.5	31.45	45.3	48.4	42.5	41.3	20.4	27.1	36.9	28.45	25.05	38.35	22.2	34.1	26.6	34.55	35.1	32.05	ref	0.266	0.687	0.803	0.403	-0.336	0.023	-0.165	-0.206	-1.223	-0.814	-0.368	-0.744	-0.927	-0.313	-1.101	-0.482	-0.841	-0.463	-0.441	-0.572	ref
Os09t0386500-01	377.5	400.3	975.7	860.9	826.7	816.8	734	853.4	929.3	947.1	301.8	241	255.4	258.3	253.4	290.6	393.1	316.6	310.5	287	341.7	664.3	302.7	316.8	317.3	350.1	468.5	ref	1.237	1.08	1.026	1.271	-0.527	-0.606	-0.59	-0.617	-0.42	0.016	-0.296	-0.324	-0.438	-0.186	0.773	-0.361	-0.295	-0.293	-0.151	0.269	ref
Os03t0141100-01	1	1	2	6.6	2.7	1	6.3	5.1	1	1	1	1	1	1	1	1	1	1	1	1	1	1	1	1	2.8	1	1	ref	1.861	0.716	2.503	0	0	0	0	0	0	0	0	0	0	0	0	0	0	1.485	0	0	ref
Os09t0513200-00	24.2	34	58.5	48.7	63.6	56.7	42.3	53	51.7	58.2	27.2	29.9	22.2	28.3	26.1	37.8	22.2	43.5	43.3	15.6	24.9	22.8	33.2	20.4	26.7	21.5	29.6	ref	0.896	1.066	0.723	0.935	-0.008	-0.37	-0.019	-0.136	0.398	-0.37	0.601	0.594	-0.879	-0.204	-0.331	0.211	-0.492	-0.103	-0.416	0.045	ref
Os08t0425800-02	193.1	158.2	53.65	45.4	88	89.75	61.65	50.45	101.85	104.65	38.05	44.35	104.25	43.55	90.05	69	83.75	65.25	80.2	104.1	229.6	282.45	132.55	109.95	179.4	79.85	163.75	ref	-1.824	-0.976	-1.648	-0.76	-2.089	-0.746	-2.005	-0.957	-1.341	-1.061	-1.421	-1.124	-0.748	0.394	0.692	-0.399	-0.669	0.038	-1.13	-0.094	ref
Os01t0152300-00	922.4	661.3	390.9	452.5	362.1	469.3	403.5	473.1	560.3	568.3	193.1	236	230.9	165.9	203.2	241.5	1351.8	289.3	241.8	282.7	460.3	942.7	259.7	634.4	479.2	781.3	311.7	ref	-0.893	-0.922	-0.838	-0.469	-1.871	-1.758	-2.235	-1.942	-1.693	0.791	-1.433	-1.692	-1.466	-0.763	0.271	-1.589	-0.3	-0.705	0.001	-1.325	ref
Os02t0797100-00	11.05	3.35	2.45	1	1	2.4	2.8	3.05	2.45	1.95	1	1	1	1	1	2	6.7	2.5	2.1	3.15	3	2.8	1	16	29.5	2.6	1	ref	-1.959	-1.974	-1.058	-1.477	-2.605	-2.605	-2.605	-2.605	-1.605	0.139	-1.283	-1.535	-0.95	-1.02	-1.12	-2.605	1.395	2.278	-1.227	-2.605	ref
Os07t0106000-01	20.3	26.2	45.8	51.5	45.4	40.7	49.3	46.9	27.8	31.9	37.5	33.9	31.1	35.7	40.8	41.9	36.1	38.4	48.5	28.5	21.9	20.4	28.8	31.9	21.2	28.9	30.6	ref	1.074	0.898	1.06	0.369	0.629	0.431	0.63	0.823	0.861	0.646	0.736	1.072	0.305	-0.075	-0.177	0.321	0.468	-0.121	0.326	0.408	ref
Os01t0201250-00	35.8	10.4	39	30	37.5	34	34.4	44.8	34.5	37.6	16.9	27.9	24.4	18.9	20.9	19.4	55.6	21.2	19	31.9	18.9	60.3	14.4	45.1	30.4	45.4	33.5	ref	0.826	0.888	1.025	0.9	0.17	0.339	-0.03	0.115	0.008	1.527	0.136	-0.022	0.725	-0.03	1.644	-0.422	1.225	0.656	1.234	0.796	ref
Os05t0574900-01	1	1	1	1	1	1	1	1	1	1	1.9	1	1	1	1	1	1	1	1	1	1	1	1	1	1	1	1	ref	0	0	0	0	0.463	0	0	0	0	0	0	0	0	0	0	0	0	0	0	0	ref
Os01t0784867-00	1	1	1	1	1	1	1	1	1	1	1	1	1	1	1	1	1	1	1	1	1	1	1	1	1	1	1	ref	0	0	0	0	0	0	0	0	0	0	0	0	0	0	0	0	0	0	0	0	ref
Os04t0481050-01	8.7	30.9	13.7	12.2	11.4	18	7.2	15.3	11.5	10.4	10.4	10	2.1	9.4	4.1	8.2	7.5	2	7.3	1	3	15.5	6.4	4.5	1.9	10.9	4	ref	-0.343	-0.195	-0.644	-0.584	-0.685	-2.965	-0.803	-2	-1	-1.128	-3.035	-1.167	-4.035	-2.45	-0.081	-1.357	-1.865	-3.109	-0.589	-2.035	ref
Os12t0158300-01	103.8	70.2	31.2	18.8	28.8	48.2	18.6	27.5	28.7	16.9	61.9	64.7	47.9	31.5	32.4	48.1	71.1	42.5	46.4	41.4	86.7	218.9	54.7	66.3	35	96.3	67.1	ref	-1.817	-1.196	-1.916	-1.955	-0.432	-0.834	-1.438	-1.398	-0.828	-0.264	-1.006	-0.879	-1.044	0.022	1.359	-0.642	-0.365	-1.286	0.174	-0.347	ref
Os05t0202600-00	18	10.4	101.4	134.7	113.2	118.1	170.6	176.4	197.9	227.9	37.5	30.9	15.5	36.7	45	39.9	23.8	66.8	70.7	10.4	26.9	44.6	34.1	32.8	31.3	54.4	143	ref	3.095	3.079	3.664	3.956	1.315	0.18	1.423	1.718	1.544	0.799	2.288	2.369	-0.396	0.975	1.705	1.317	1.261	1.194	1.991	3.386	ref
Os07t0537900-01	2.9	4.1	42.45	53.35	37.95	29.35	44.95	38.2	28.25	28.65	11.8	12.45	14.4	14.15	14.6	6.1	10.8	3.5	2.6	12.6	6	1.6	2.35	11.6	7.9	4.3	4	ref	3.787	3.275	3.587	3.044	1.814	2.062	2.037	2.082	0.823	1.647	0.022	-0.407	1.87	0.799	-1.108	-0.553	1.75	1.196	0.318	0.214	ref
Os01t0976750-01	1	1	1	1	1	1	1	1	1	1	1	1	1	1	1	1	1	1	1	1	1	1	1	1	1	1	1	ref	0	0	0	0	0	0	0	0	0	0	0	0	0	0	0	0	0	0	0	0	ref
Os06t0296967-00	1	1	1	1	1	1	1	1	1	1	1	1	1	1	1	1	1	1	1	1	1	1	1	1	1	1	1	ref	0	0	0	0	0	0	0	0	0	0	0	0	0	0	0	0	0	0	0	0	ref
Os04t0561350-00	1	1	1	1	1	1	1	1	1	1	1	1	1	1	1	1	1	1	1	1	1	1	1	1	1	1	1	ref	0	0	0	0	0	0	0	0	0	0	0	0	0	0	0	0	0	0	0	0	ref
Os03t0340700-01	795.65	714.7	994.2	931	1092.45	1094.35	904.5	915.15	962.75	971.5	652.3	673.6	717.9	487.8	560.35	613.9	707.4	569	624.25	629.75	628.15	994.1	513.45	808.25	961	495.5	623.8	ref	0.351	0.536	0.271	0.359	-0.186	-0.071	-0.628	-0.428	-0.297	-0.092	-0.406	-0.273	-0.26	-0.264	0.399	-0.555	0.1	0.35	-0.606	-0.274	ref
Os05t0166450-01	62.8	10.4	64.4	59	41	71.8	43.2	73.4	39.2	69.4	53.5	53.8	47.9	38.8	55.5	40.9	47.5	38.4	39	27.6	41.8	77.3	37.7	55.7	37.8	50.3	48.3	ref	1.27	1.086	1.14	1.029	1.07	0.906	0.602	1.119	0.678	0.894	0.587	0.61	0.111	0.71	1.597	0.561	1.124	0.565	0.977	0.918	ref
Os07t0581300-02	232.9	228.9	363.6	391.7	378.6	429.7	398.3	381.3	375.8	424.8	161.3	168.3	159.4	224.7	216.8	202.6	229.3	203.3	203.8	184	130.5	194.7	172.9	207.4	187.7	249.1	223.9	ref	0.709	0.805	0.755	0.791	-0.487	-0.535	-0.039	-0.091	-0.189	-0.01	-0.184	-0.18	-0.328	-0.823	-0.246	-0.417	-0.155	-0.299	0.11	-0.044	ref
Os06t0563250-01	186.9	152.7	394.3	402.45	347.7	403.7	429.5	453.7	451.75	438.4	117.2	144.4	130.45	129.65	147.1	125.8	154.65	139.05	136.7	145.3	114.55	103.85	135.7	150.1	148.15	140.2	128.7	ref	1.238	1.149	1.386	1.397	-0.377	-0.373	-0.382	-0.2	-0.425	-0.127	-0.281	-0.305	-0.217	-0.561	-0.702	-0.316	-0.171	-0.189	-0.269	-0.392	ref
Os01t0645775-00	1	1	1	1	1	1	1	1	1	1	1	2	2.1	2.1	1	1	1.8	1	2.1	1	1	1	1	1.9	1	1.8	1	ref	0	0	0	0	0.5	1.07	1.07	0	0	0.848	0	1.07	0	0	0	0	0.926	0	0.848	0	ref
Os10t0568900-01	1101.8	1308.9	924	888.9	685.7	626	958.1	990.1	829.9	864.6	481.8	477	593.5	624.9	548.8	143.2	111.9	165.9	140.4	338.6	635.6	333.9	359.1	159.8	230	136.5	201.2	ref	-0.406	-0.874	-0.302	-0.504	-1.325	-1.017	-0.942	-1.13	-3.068	-3.424	-2.856	-3.096	-1.826	-0.918	-1.847	-1.742	-2.91	-2.384	-3.137	-2.577	ref
Os03t0331000-00	1	1	1	1	1	1	1	1	1	1	1	1	1	1	1	1	1	1	1	1	1	1	1	1	1	1	1	ref	0	0	0	0	0	0	0	0	0	0	0	0	0	0	0	0	0	0	0	0	ref
Os06t0354800-00	1	1	1	1	1	1	1	1	1	1	1	1	1	1	1	1	1	1	1	1.45	1	1	1	1	1	1	1	ref	0	0	0	0	0	0	0	0	0	0	0	0	0.536	0	0	0	0	0	0	0	ref
Os02t0271700-00	1	1	1	1	1	1	1	1	1	1	1	1	1	1	1	1	1.8	1	1	1	2	1	1	1	1	1	1	ref	0	0	0	0	0	0	0	0	0	0.848	0	0	0	1	0	0	0	0	0	0	ref
Os10t0110800-02	3.3	1	20.95	14.55	21.45	18.45	19.05	26.5	17.25	16	7.55	8.95	14.95	9.4	7.8	10.2	6.3	5.55	6.8	6.15	9.45	10.1	10.4	5.4	2.85	6.75	14.3	ref	3.265	3.453	3.629	3.193	2.178	3.041	2.371	2.102	2.489	1.794	1.611	1.904	1.759	2.379	2.475	2.517	1.572	0.65	1.894	2.977	ref
Os05t0549700-02	657.3	406.6	981.5	731.9	978	988.6	679.5	845.3	739	755.8	615.8	710	898.1	664.8	768.8	688.6	906.7	443.1	789	1269.7	1354.9	1230.8	870.2	1354.3	2013.9	1010.5	900.4	ref	0.713	0.928	0.552	0.532	0.355	0.797	0.363	0.573	0.414	0.811	-0.222	0.61	1.296	1.39	1.251	0.751	1.389	1.962	0.967	0.8	ref
Os03t0640400-01	96.1	134.6	329.5	261.8	291.6	317.3	255.9	273.2	281.1	273.9	91	115.5	122.6	108.1	114.1	173.9	147.7	148.7	118.3	137.6	234.1	490	185.4	158.9	145.4	175.1	262.4	ref	1.369	1.419	1.217	1.287	-0.15	0.108	-0.073	0.005	0.613	0.377	0.387	0.057	0.275	1.041	2.107	0.705	0.482	0.354	0.623	1.206	ref
Os09t0425800-00	1	1	1	1	1	1	1	1	1	1	1	1	1	1	1	1	1	1	1	1	1	1	1	1	1	1	1	ref	0	0	0	0	0	0	0	0	0	0	0	0	0	0	0	0	0	0	0	0	ref
Os01t0846450-01	49.35	58.35	128.65	151.5	131.5	149.7	160.55	135.6	159.7	141.15	55.35	59.25	65.15	59.3	46	54.2	41.35	56.6	47.45	75.7	90.15	51.8	69.95	58.8	64.9	66.75	65.6	ref	1.379	1.387	1.459	1.484	0.094	0.28	0.144	-0.222	0.014	-0.376	0.077	-0.177	0.496	0.748	-0.051	0.382	0.132	0.274	0.315	0.29	ref
Os07t0214450-00	1	1	1	1	1	1	1	1	1	1	1	1	1	1	1	1	1	1	1	1	1	1	1	1	1	1	1	ref	0	0	0	0	0	0	0	0	0	0	0	0	0	0	0	0	0	0	0	0	ref
Os08t0505001-01	36.6	34	51.7	33.7	44.5	36.9	23	47.9	25.9	41.3	24.4	22.9	41.2	31.5	19.9	28.6	35.2	19.2	10.5	27.6	83.7	131.7	37.7	45.1	58.9	45.4	53.3	ref	0.243	0.2	-0.088	-0.109	-0.578	0.224	-0.163	-0.826	-0.303	-0.003	-0.878	-1.748	-0.354	1.247	1.9	0.096	0.354	0.74	0.364	0.595	ref
Os06t0282000-01	18.8	5.7	74.1	54.3	87.1	133.2	81	100.9	43.1	56.3	115.3	130.4	227.5	109.2	61.8	86.9	139.6	116.3	30.6	15.6	65.8	235.8	43.1	36.3	41.5	53.6	74	ref	2.615	3.379	3.127	2.251	3.566	4.458	3.399	2.578	3.069	3.753	3.49	1.564	0.592	2.668	4.51	2.058	1.81	2.003	2.372	2.838	ref
Os01t0353400-01	1	1	1	1	1	1	1	1	1	1	1	1	1	1	1	1	1	1	1	1	1	1	1	1	1	1	1	ref	0	0	0	0	0	0	0	0	0	0	0	0	0	0	0	0	0	0	0	0	ref
Os01t0863300-01	5.6	2.6	243.7	163.6	42.8	41.6	119.7	123.4	176	140.7	6.6	8	9.9	9.4	15.7	6.1	5.9	14.2	10.5	23.3	36.9	30	10.8	6.3	6.5	11.7	15.8	ref	5.71	3.467	4.993	5.366	0.929	1.375	1.301	2.041	0.677	0.629	1.896	1.46	2.61	3.274	2.975	1.501	0.723	0.768	1.616	2.05	ref
Os03t0265633-00	1	1	1	1	1	1	1	1	1	1	1	1	1	1	1	1	1	1	1	1	1	1	1	1	1	1	1	ref	0	0	0	0	0	0	0	0	0	0	0	0	0	0	0	0	0	0	0	0	ref
Os07t0673801-01	2.5	1	12.7	5.7	2.7	8.6	4.5	12.2	6.7	3.8	5.7	4	3.2	2.1	7.3	3	3.4	5	4.2	4.4	1	2.2	1	2.8	2.8	3.5	2	ref	2.428	1.608	2.228	1.674	1.595	1.017	0.409	2.207	0.924	1.105	1.661	1.409	1.477	-0.661	0.477	-0.661	0.824	0.824	1.146	0.339	ref
Os07t0169600-01	90.7	52.1	105.3	99.15	115.85	135.55	89.3	102.95	89.9	91.45	46.9	50.3	36.7	58.8	53.35	46.5	67.85	81.9	69.1	698.9	299.4	195.3	73.95	548	279.6	106.1	86.8	ref	0.572	0.866	0.48	0.399	-0.501	-0.905	-0.225	-0.366	-0.564	-0.019	0.253	0.007	3.346	2.123	1.506	0.105	2.995	2.024	0.626	0.337	ref
Os12t0426750-01	1	1	1	1	1	1	1	1	1	1	1	1	1	1	1	1	1	1	1	1.9	1	1	1	1	1	1	1	ref	0	0	0	0	0	0	0	0	0	0	0	0	0.926	0	0	0	0	0	0	0	ref
Os12t0110951-01	1	1	1	1	1	1	1	1	1	1	1	1	1	1	1	1	1	1	1	1	1	1	1	1	1	1	1	ref	0	0	0	0	0	0	0	0	0	0	0	0	0	0	0	0	0	0	0	0	ref
Os01t0851700-01	219.8	295	657	726.3	837.1	903.6	770	755.5	809.8	754.9	2518.2	2524.2	2972.4	2764.3	2601.7	803.2	695.6	917.5	1122.8	2470.5	1321	861.6	2000.8	1822.8	2554.6	792	907.4	ref	1.44	1.772	1.583	1.618	3.308	3.545	3.44	3.353	1.657	1.45	1.849	2.141	3.278	2.375	1.759	2.974	2.84	3.327	1.637	1.833	ref
Os02t0513800-01	8.7	4.1	3.9	5.2	4.95	7.65	4.05	3	5.3	6.65	8.05	11.5	6.05	5.75	7.3	12.3	16.5	5.55	3.1	17.3	15.9	14.9	7.75	23.05	13	20.7	4.45	ref	-0.407	0.043	-0.777	-0.009	0.688	0.019	-0.055	0.29	1.042	1.466	-0.106	-0.946	1.534	1.413	1.319	0.376	1.948	1.122	1.793	-0.425	ref
Os06t0116600-01	375.1	381.4	383.1	290.8	375.1	337.1	377.2	423.1	311.7	308.6	263.4	267.9	439.5	328.7	337.2	456.3	570.8	373.3	559.8	387.5	631.6	982.6	426.2	343.3	581.2	318.9	476.4	ref	-0.18	-0.089	0.079	-0.286	-0.51	0.217	-0.203	-0.166	0.271	0.594	-0.019	0.566	0.035	0.74	1.377	0.172	-0.14	0.62	-0.246	0.333	ref
Os03t0217000-01	113.9	181.8	1056.6	905.8	971.9	1044.3	923.9	1194	849	1018.4	590.5	665.2	866.9	827.6	776.1	682.5	454.3	946.8	947.5	591.1	821.9	1790	641.9	452.7	702.6	493.8	1285.1	ref	2.765	2.808	2.868	2.692	2.123	2.591	2.524	2.431	2.246	1.659	2.718	2.719	2.038	2.514	3.637	2.157	1.653	2.288	1.779	3.159	ref
Os06t0170766-00	1	1	1	1	1	1	1	1	1	1	1	1	1	1	1	1	1	1	1	1	1	1	1	1	1	1	1	ref	0	0	0	0	0	0	0	0	0	0	0	0	0	0	0	0	0	0	0	0	ref
Os02t0161800-01	25.35	15.95	1	2.85	2.75	4.3	2.8	1	2.9	1.45	7.6	3.5	2.65	2.05	3.6	9.15	18.95	5.55	4.15	4	11.5	24.6	7.25	5	5.6	5.55	3.45	ref	-3.574	-2.548	-3.587	-3.294	-1.963	-2.924	-3.294	-2.482	-1.136	-0.086	-1.857	-2.277	-2.33	-0.806	0.291	-1.472	-2.008	-1.844	-1.857	-2.543	ref
Os01t0544200-01	1	1	1	1.45	1	1	1	1	1	1	1	1	1	1	1	1.5	1	1	1	1	1	1	1	1	1	1	1.5	ref	0.268	0	0	0	0	0	0	0	0.585	0	0	0	0	0	0	0	0	0	0	0.585	ref
Os06t0549450-00	1	1	1	1	1	1	1	1	1	1	1	1	1	1	1	1	1	1	1	1	1	1	1	1	1	1	1	ref	0	0	0	0	0	0	0	0	0	0	0	0	0	0	0	0	0	0	0	0	ref
Os06t0658350-01	2.5	4.1	1	1	2.7	1	1	1	1	1	1	2	1	1	1	1	1	1	1	1	1	1	1.9	1.9	1	1	1	ref	-1.679	-0.962	-1.679	-1.679	-1.179	-1.679	-1.679	-1.679	-1.679	-1.679	-1.679	-1.679	-1.679	-1.679	-1.679	-0.753	-0.753	-1.679	-1.679	-1.679	ref
Os11t0276100-01	7.2	5.7	66.3	75.8	64.5	70.9	66	74.4	73.7	88.2	11.3	19.9	21.1	18.9	34.5	26.6	30.3	22.2	26.4	24.2	17.9	14.3	16.2	15.1	10.2	20.7	20.7	ref	3.468	3.4	3.451	3.654	1.227	1.72	1.561	2.429	2.054	2.242	1.793	2.043	1.917	1.482	1.158	1.338	1.237	0.671	1.692	1.692	ref
Os02t0612000-01	496.1	589.75	889.4	1022.6	1176	1104.75	1169.5	1128.75	1037.8	979	383.35	397.8	566.7	427.4	438.3	342.75	254.15	302.95	449.4	263.4	404.95	280.6	323.7	191.55	350.85	192.8	254.45	ref	0.818	1.075	1.087	0.898	-0.47	0.067	-0.34	-0.303	-0.658	-1.09	-0.836	-0.267	-1.038	-0.418	-0.947	-0.741	-1.498	-0.625	-1.488	-1.088	ref
Os01t0744000-02	261.5	252.55	77.5	59.9	96.3	88.35	73.05	68.3	82.25	78.85	159.85	132.9	90.8	60.35	65.4	165.2	281.4	108.2	81.8	155.6	147.95	190.4	146	177.45	58.05	272.1	108.05	ref	-1.915	-1.478	-1.863	-1.674	-0.818	-1.501	-2.09	-1.974	-0.637	0.131	-1.248	-1.652	-0.724	-0.797	-0.433	-0.816	-0.534	-2.146	0.082	-1.25	ref
Os02t0598700-00	1	1	1	1	1	1	1	1	1	1	1	1	1	1	1	1	1	1	1	1	1	1	1	1	1	1	1	ref	0	0	0	0	0	0	0	0	0	0	0	0	0	0	0	0	0	0	0	0	ref
Os08t0179400-00	19.6	15.1	22.4	19.7	16.7	29.3	29.1	23.4	21.1	35.7	39.4	36.8	31.1	36.7	28.2	27.6	23.8	38.4	28.5	36.2	52.8	48.2	35.9	27.5	23.1	19.1	34.5	ref	0.288	0.363	0.601	0.674	1.146	0.854	1.093	0.713	0.682	0.468	1.158	0.728	1.073	1.618	1.486	1.061	0.677	0.425	0.151	1.004	ref
Os10t0159033-01	1	1	1	1	1	1	1	1	1	1	1	1	1	1	1	1	1	1	1	1	1	1	1	1	1	1	1	ref	0	0	0	0	0	0	0	0	0	0	0	0	0	0	0	0	0	0	0	0	ref
Os07t0282900-00	1	1	1	1	1	1	1	1	1	1	1	1	1	1	1	1	1	1	1	1	1	1	1	1	1	1	1	ref	0	0	0	0	0	0	0	0	0	0	0	0	0	0	0	0	0	0	0	0	ref
Os04t0150300-01	1	1	86.3	121.1	63.65	86.9	97.7	120.3	197	197.9	10.85	11.95	12.7	20.95	18.3	5.1	2.65	2	4.15	14.3	12.45	15.5	20.25	8.95	11.1	3.85	6.9	ref	6.676	6.217	6.76	7.625	3.509	3.667	4.389	4.194	2.35	1.406	1	2.053	3.838	3.638	3.954	4.34	3.162	3.472	1.945	2.787	ref
Os05t0591900-03	81	86.7	876.75	884.75	758.8	707.25	754.65	886.6	749.55	756.75	432.55	483.95	596.3	651.1	660.85	893.75	459.15	990.35	975.45	537.85	425.9	546.9	559.15	580.15	657.1	637.6	949.75	ref	3.394	3.128	3.287	3.168	2.449	2.831	2.958	2.979	3.415	2.454	3.563	3.541	2.682	2.345	2.706	2.738	2.791	2.971	2.928	3.502	ref
Os07t0494500-00	1	1	1	1	1	1	1	1	1	1	1	1	1	1	1	1	1	1	1	1	1	1	1	1	1	1	1	ref	0	0	0	0	0	0	0	0	0	0	0	0	0	0	0	0	0	0	0	0	ref
Os08t0375900-01	18	15.1	27.3	27.2	28	33.1	29.1	32.6	28.7	26.3	11.3	10	7.7	15.7	13.6	14.3	12.4	24.3	14.7	13	11	13.1	14.4	14.2	10.2	15.8	17.8	ref	0.725	0.885	0.902	0.737	-0.633	-1.098	-0.071	-0.278	-0.205	-0.411	0.56	-0.165	-0.343	-0.584	-0.332	-0.195	-0.215	-0.693	-0.061	0.111	ref
Os05t0486150-01	1.4	1.8	5.4	2.4	1.85	3.35	1.45	3.05	1.95	1.45	1	1.5	2.65	1.55	1.5	1.5	1	1	1	1.85	2	1	1	2.3	1.45	1	1	ref	1.181	0.649	0.406	0.083	-0.374	0.739	-0.034	-0.082	-0.082	-0.667	-0.667	-0.667	0.221	0.333	-0.667	-0.667	0.535	-0.131	-0.667	-0.667	ref
Os07t0525400-01	1	1	1	1	1	1	1	1	1	1	1	1	1	1	1	1	1	1	1	1	1	1	1	1	1	1	1	ref	0	0	0	0	0	0	0	0	0	0	0	0	0	0	0	0	0	0	0	0	ref
Os02t0140400-01	1	1	1	1	1	1	1	1	1	1	1	1	1	1	1	1	1.8	1	1	1.9	2	1	1	2.8	1.9	2.6	1	ref	0	0	0	0	0	0	0	0	0	0.848	0	0	0.926	1	0	0	1.485	0.926	1.379	0	ref
Os09t0491376-00	1	1	1	2.9	2.7	1.9	2.8	1	1	1	1	1	1	3.1	1	3	3.4	2	1	1	3	4.6	1	3.6	1.9	2.6	1	ref	0.768	1.179	0.743	0	0	0	1.632	0	1.585	1.766	1	0	0	1.585	2.202	0	1.848	0.926	1.379	0	ref
Os06t0137700-01	28.8	7.3	37.1	42.1	26.2	31.2	39.7	36.7	46.9	35.7	23.5	9	25.5	26.2	40.8	24.5	16.5	13.1	25.3	26.8	26.9	17.9	10.8	38.9	38.7	22.4	12.8	ref	1.447	0.98	1.396	1.497	0.004	0.814	0.854	1.493	0.757	0.186	-0.146	0.803	0.886	0.892	0.304	-0.425	1.424	1.416	0.627	-0.18	ref
Os03t0138000-01	36.6	59.15	107.7	113.65	108.9	105.35	116.15	95.85	114.75	143.5	38.45	45.8	66.8	58.75	52.3	52.65	40.15	65.25	53.25	54.7	53.8	22.75	43.5	64.1	66.75	37.15	55.75	ref	1.25	1.203	1.181	1.464	-0.149	0.522	0.336	0.169	0.178	-0.213	0.488	0.195	0.233	0.209	-1.032	-0.097	0.462	0.521	-0.325	0.261	ref
Os07t0235200-01	10.3	26.2	321.7	303.8	626.5	605.3	159.2	197.8	1017.2	903	11.3	19.9	78	32.5	49.2	104.3	47.5	57.6	211.2	25.1	22.9	48.2	33.2	25.7	32.3	12.5	19.7	ref	4.25	5.228	3.433	5.866	-0.132	2.247	0.984	1.583	2.667	1.532	1.81	3.684	0.612	0.479	1.553	1.015	0.646	0.975	-0.394	0.262	ref
Os01t0276800-04	251.85	265.85	560.5	564.6	607.4	589.7	516.9	534.3	591.85	568.3	249.35	261.4	235.35	203.7	201.55	235.3	286.7	219	187.45	300.35	306.8	296.35	313.4	314.6	315.05	322.15	280.6	ref	1.12	1.21	1.022	1.164	-0.019	-0.137	-0.345	-0.36	-0.137	0.148	-0.241	-0.465	0.215	0.246	0.196	0.276	0.282	0.284	0.316	0.117	ref
Os04t0563950-00	1	1	3.9	1	1.9	1	1	1	2	1	1	1	1	1	1	1	1	1	1	1	1	1	1	1	1	1	1	ref	0.982	0.463	0	0.5	0	0	0	0	0	0	0	0	0	0	0	0	0	0	0	0	ref
Os06t0646600-01	839.35	820.8	2109.2	2132.1	2254.4	2496.5	2367.9	2224.9	2484.7	2366.7	2535.05	2367.9	3057.8	2921.8	2653.05	2746.3	2126.25	4271	3974.9	1692.3	2656.45	5272.35	3607.2	1389.6	1839.15	1700.5	4653.05	ref	1.353	1.515	1.467	1.547	1.562	1.881	1.816	1.676	1.726	1.357	2.363	2.26	1.028	1.678	2.667	2.12	0.743	1.148	1.035	2.487	ref
Os03t0366800-01	23.8	14.35	23.9	22.95	18.85	15.65	10.2	22.4	14.35	16.45	2.4	2.5	4.35	3.65	3.6	11.75	64.2	9.6	5.25	16.05	20.95	128.7	3.7	30.15	8.35	44.55	13.3	ref	0.342	-0.106	-0.29	-0.266	-2.915	-2.087	-2.34	-2.36	-0.653	1.797	-0.945	-1.816	-0.203	0.181	2.8	-2.32	0.706	-1.146	1.269	-0.475	ref
Os05t0249500-01	1	1	1	1	1	1	1	1	1	1	1	1	1	1	1	1	1	1	1	1	1	1	1	1	1	1	1	ref	0	0	0	0	0	0	0	0	0	0	0	0	0	0	0	0	0	0	0	0	ref
Os04t0479000-01	8.7	4.1	1	1	1	1	1	1	1	1	1.9	1	1	1	2	1	12.4	1	1	1.9	2	2.2	1	4.5	1.9	5.1	1	ref	-2.578	-2.578	-2.578	-2.578	-2.115	-2.578	-2.578	-1.578	-2.578	1.054	-2.578	-2.578	-1.652	-1.578	-1.441	-2.578	-0.408	-1.652	-0.228	-2.578	ref
Os07t0209000-01	456.7	495.4	390.35	400.15	354.2	365	381.15	338.5	296.9	289.8	235.3	239.5	222.5	229.95	218.85	238.4	531.3	241.25	193.25	392.25	452.3	382.9	334.45	441.65	457.1	463.85	247.1	ref	-0.267	-0.404	-0.405	-0.697	-1.003	-1.096	-1.049	-1.12	-0.997	0.16	-0.979	-1.299	-0.278	-0.073	-0.313	-0.508	-0.107	-0.057	-0.036	-0.945	ref
Os04t0222800-00	1	1	1	1	2.7	1	1	3	1	1	1	1	1	1	1	1	1	1	1	1.9	1	1	1	1	1	1	1	ref	0	0.716	0.792	0	0	0	0	0	0	0	0	0	0.926	0	0	0	0	0	0	0	ref
Os03t0374600-02	79.1	37.2	24.4	34.6	54.1	61.4	54.6	49.9	71.7	85.4	41.3	38.8	55.7	28.3	61.8	72.6	64.6	70.8	53.8	37.1	108.6	72.4	31.4	91	103.1	44.5	57.2	ref	-0.901	0.087	-0.056	0.529	-0.438	0.038	-0.939	0.188	0.42	0.252	0.384	-0.012	-0.548	1.001	0.416	-0.789	0.746	0.926	-0.286	0.077	ref
Os03t0654400-01	51.2	52.9	119.9	132.8	138.5	126.6	146.9	128.5	158.7	166	164.1	184.2	78	152.2	166.5	85.9	102.9	167.9	89.7	39.7	49.8	94.2	175.6	46.9	31.3	83.1	118.4	ref	1.278	1.347	1.401	1.641	1.74	0.584	1.548	1.678	0.723	0.983	1.69	0.785	-0.391	-0.064	0.856	1.755	-0.15	-0.734	0.675	1.186	ref
Os02t0730600-00	18.8	14.35	3.9	1.45	4.9	1	2.8	1	3.85	5.7	1	2	1	1	1.5	1.5	1	1	1.55	7.45	1.5	1	1	10.25	18.95	1	1	ref	-2.788	-2.891	-3.295	-1.81	-3.538	-4.038	-4.038	-3.453	-3.453	-4.038	-4.038	-3.406	-1.141	-3.453	-4.038	-4.038	-0.68	0.206	-4.038	-4.038	ref
Os12t0513800-01	1.8	1	1	1	4.5	1	1	1	1	1	1	1	2.1	3.1	1	1	1.8	1	1	1	1	1	1	2.8	1	1	1	ref	-0.424	0.661	-0.424	-0.424	-0.424	0.646	1.208	-0.424	-0.424	0.424	-0.424	-0.424	-0.424	-0.424	-0.424	-0.424	1.061	-0.424	-0.424	-0.424	ref
Os10t0107200-00	1	1	1	1	1	1	1	1	1	1	1	1	1	1	1	1	1	1	1	1	1	1	1	1	1	1	1	ref	0	0	0	0	0	0	0	0	0	0	0	0	0	0	0	0	0	0	0	0	ref
Os02t0158400-01	227.5	361	277.8	306.65	285.1	295.1	290.15	267.6	237.6	260.3	143.9	140.9	167.25	137	166.5	162.65	245.15	179.05	179	173.65	220.65	203.75	180.9	159.8	208.35	236.7	190.85	ref	0.026	0.017	-0.04	-0.205	-1.009	-0.777	-1.065	-0.783	-0.817	-0.225	-0.679	-0.679	-0.723	-0.377	-0.492	-0.664	-0.843	-0.46	-0.276	-0.586	ref
Os11t0568633-00	5.25	1	2.95	2.85	6.25	2.4	4.95	1.5	4.85	1	1.9	4	2.1	3.15	1	2.55	2.6	1.5	5.75	2.3	1	1	2.35	2.3	1.9	2.2	1	ref	0.34	0.757	0.25	-0.057	0.267	-0.126	0.459	-1.196	0.154	0.182	-0.611	1.327	0.005	-1.196	-1.196	0.037	0.005	-0.27	-0.059	-1.196	ref
Os03t0815400-01	1822.2	1931.5	4240.8	4126.7	4695.7	4248.8	4305.9	5254.3	3932.2	3981.4	1571.7	1685.8	2188	1962.9	1739.7	1642.2	888	1333.3	1639.4	854	889.6	1512.8	1135.2	778.2	1030	773.1	1413.3	ref	1.157	1.251	1.342	1.077	-0.205	0.222	0.065	-0.109	-0.192	-1.079	-0.493	-0.195	-1.135	-1.076	-0.31	-0.725	-1.269	-0.865	-1.279	-0.409	ref
Os05t0186100-01	40.05	50.5	43.85	39.8	55.85	71.35	43.65	42.8	61.2	26.3	39.9	40.8	39.5	33.6	19.9	38.35	29.1	29.3	31.1	29.75	44.8	43.35	26.05	27.9	24.9	20.7	35.5	ref	-0.106	0.489	-0.057	-0.165	-0.157	-0.187	-0.421	-1.176	-0.23	-0.628	-0.618	-0.532	-0.596	-0.006	-0.053	-0.788	-0.689	-0.853	-1.119	-0.341	ref
Os10t0165400-01	277.7	137.8	1500.1	1401.2	1138.1	1646.7	1710.5	1680.4	2054.5	2058.2	313.1	365.4	356.9	339.2	447.2	518.7	254.5	645.4	739.4	259.6	311.8	697	274.9	311.5	315.5	254	518.8	ref	2.89	2.807	3.115	3.394	0.79	0.867	0.794	1.193	1.407	0.38	1.722	1.918	0.408	0.673	1.833	0.491	0.671	0.69	0.377	1.407	ref
Os04t0117300-01	1	1	1	1.9	1	1	1	1	1	1	1	1	1	2.1	1	1	1	1	1	37.9	1	1	1	65.4	108.6	1	1	ref	0.463	0	0	0	0	0	1.07	0	0	0	0	0	5.244	0	0	0	6.031	6.763	0	0	ref
Os01t0136500-00	59.7	90.6	345.1	415.1	356	311.6	392.1	386.4	300.2	360.1	154.7	158.3	151.6	180.6	144.5	106.4	84.2	147.7	181.6	108.4	96.6	42.2	112.9	76.9	105.8	81.5	140.1	ref	2.364	2.179	2.404	2.16	1.089	1.044	1.296	0.974	0.533	0.195	1.006	1.304	0.56	0.393	-0.801	0.618	0.064	0.525	0.148	0.93	ref
Os01t0112050-01	1.8	2.6	9.8	9.4	9.7	18.9	8	11.2	3.9	1	7.6	3	7.7	5.2	5.2	3	5.1	3	7.3	15.6	5	15.5	7.3	6.3	6.5	6.7	8.9	ref	2.149	2.646	2.129	-0.132	1.142	1.832	1.265	1.265	0.472	1.237	0.472	1.755	2.85	1.209	2.841	1.755	1.542	1.587	1.631	2.041	ref
Os11t0588766-00	1	1	1	1	1	1	1	1	1	1	1	1	1	1	1	1	1	1	1	1	1	1	1	1	1	1	1	ref	0	0	0	0	0	0	0	0	0	0	0	0	0	0	0	0	0	0	0	0	ref
Os05t0198200-00	31.1	5.7	40	36.5	29.7	39.7	33.5	30.6	36.4	49.8	123.8	94.6	124.9	92.4	104.7	56.3	40.9	77.9	31.6	91.2	182.3	447.6	186.3	106	111.3	95.5	205.2	ref	1.521	1.367	1.266	1.677	3.023	3.23	2.795	2.975	2.08	1.619	2.549	1.247	2.776	3.775	5.071	3.807	2.993	3.063	2.843	3.946	ref
Os03t0300600-01	25	18.3	102.4	104.7	90.6	108.6	130.2	117.2	91.8	77.9	811.6	960.9	912.6	899	1052.6	421.5	394.7	554.3	701.3	762.9	1292.1	1486.2	1015.2	473	594.1	399.4	726.9	ref	2.275	2.213	2.53	1.983	5.368	5.415	5.393	5.621	4.301	4.206	4.696	5.035	5.157	5.917	6.119	5.569	4.467	4.796	4.223	5.087	ref
Os07t0414900-02	6.8	3.35	24.4	20.6	185.9	163.4	170.2	169.25	164.95	143.95	1	1.5	50.65	49.85	51.3	4.1	58.9	54.1	62.8	1.45	37.85	34.3	43.05	3.2	34.1	60.55	41.4	ref	2.232	5.19	5.152	5.013	-1.962	3.408	3.385	3.426	-0.219	3.625	3.503	3.718	-1.719	2.987	2.845	3.173	-0.577	2.837	3.665	3.117	ref
Os05t0117667-00	1	1	1	1	1	1	1	1	1	1	1	1	1	1	1	1	1	1	1	1	1	1	1	1	1	1	1	ref	0	0	0	0	0	0	0	0	0	0	0	0	0	0	0	0	0	0	0	0	ref
Os08t0533450-00	1	1	1	1	1	1	1	1	1	1	1	1	1	1	1	1	1	1	1	1	1	1	1	1	1	1	1	ref	0	0	0	0	0	0	0	0	0	0	0	0	0	0	0	0	0	0	0	0	ref
Os03t0239200-02	212.8	222.65	662.3	731.45	572.6	625.6	634.7	676.55	665.45	699.6	247	215.55	254.3	288.75	251.85	235.8	228.05	254.9	209.6	310.7	222.15	223.1	217.15	255.5	273.2	261.4	200.25	ref	1.677	1.459	1.59	1.648	0.084	0.224	0.408	0.21	0.115	0.067	0.228	-0.054	0.513	0.029	0.036	-0.003	0.231	0.328	0.264	-0.12	ref
Os02t0103200-00	3.3	1	12.7	8.5	3.6	3.8	4.5	6.1	9.6	12.3	1	1	2.1	1	1	1	1.8	1	4.2	123.8	5	9.5	1	104.2	130.7	7.6	1	ref	2.516	1.026	1.528	2.581	-0.861	0.209	-0.861	-0.861	-0.861	-0.013	-0.861	1.209	6.091	1.461	2.387	-0.861	5.842	6.169	2.065	-0.861	ref
Os03t0101800-02	250.65	234.4	540.95	524.9	522.55	559.95	489.7	479.2	480	521.9	156.1	163.8	186.25	170.6	187.4	219.95	250.05	219.5	187.45	237.25	306.35	421	257.9	300.95	354.55	295.45	330.9	ref	1.136	1.158	0.999	1.046	-0.6	-0.38	-0.507	-0.371	-0.14	0.045	-0.143	-0.371	-0.031	0.338	0.796	0.089	0.312	0.549	0.286	0.449	ref
Os01t0210100-00	1	1	1	1	1	1	1	1	1	1	1	1	1	1	1	1	1	1	1	1	1	1	1	1	1	1	1	ref	0	0	0	0	0	0	0	0	0	0	0	0	0	0	0	0	0	0	0	0	ref
Os07t0696100-01	24.2	27.7	154	151.5	128	95.4	99.4	116.2	158.7	111.6	42.2	37.8	36.7	58.8	35.6	53.2	32.8	59.7	57	43.9	38.9	51.8	53.8	36.3	33.2	52.7	74	ref	2.561	2.094	2.053	2.362	0.625	0.503	1.183	0.459	1.039	0.341	1.205	1.139	0.762	0.587	1.001	1.055	0.488	0.359	1.025	1.515	ref
Os11t0145400-01	1312.8	1390.7	991.3	831.9	1033.7	953.7	840.4	879.9	962.8	1047.4	1329.9	1369.2	1832.1	1716.1	1609.8	1247.3	1255.6	1581.1	1545.4	2238.6	3601.4	7324	2535.2	1611	2528.8	1656.9	3223	ref	-0.573	-0.445	-0.652	-0.428	-0.002	0.439	0.345	0.253	-0.115	-0.106	0.227	0.194	0.728	1.414	2.438	0.908	0.254	0.904	0.294	1.254	ref
Os01t0360600-01	190.4	254.9	924.5	795.95	926.7	855	955.5	841.75	1033.5	1022.55	271.35	241.45	327.95	296.65	303.2	293.65	219.9	366.2	324.2	223.5	347.2	666.15	428	238.75	240.1	254	519.25	ref	1.961	2.015	2.025	2.222	0.216	0.574	0.429	0.461	0.415	-0.003	0.733	0.557	0.021	0.656	1.596	0.958	0.116	0.124	0.205	1.237	ref
Os09t0257000-00	1	1	1	1	1	1	1	1	1	1	1	1	1	1	1	1	1	1	1	1	1	1	1	1	1	1	1	ref	0	0	0	0	0	0	0	0	0	0	0	0	0	0	0	0	0	0	0	0	ref
Os03t0409700-00	1	1	1	1	1	1	1	1	1	1	1	1	1	1	1	1	1	1	1	1	1	1	1	1	1	1	1	ref	0	0	0	0	0	0	0	0	0	0	0	0	0	0	0	0	0	0	0	0	ref
Os12t0558900-00	1	1	1	1	1	1	1	1	1	1	1	1	1	1	1	1	1	1	1	1	1	1	1	1	1	1	1	ref	0	0	0	0	0	0	0	0	0	0	0	0	0	0	0	0	0	0	0	0	ref
Os03t0241600-02	443.9	244.7	292.4	201	315.9	296.5	301.6	323.2	283	276.7	348.7	316.7	275.5	259.4	246.1	336.6	349.1	393.5	422.5	203.7	363.6	734.5	445	252.4	134.3	228.5	457.6	ref	-0.443	-0.107	-0.078	-0.236	0.012	-0.259	-0.345	-0.421	0.03	0.083	0.256	0.358	-0.694	0.142	1.156	0.433	-0.385	-1.295	-0.528	0.473	ref
Os06t0583501-00	1	1	1	1	1	1	1	1	1	1	1	1	1	1	1	1	1	1	1	1	1	1	1	1	1	1	1	ref	0	0	0	0	0	0	0	0	0	0	0	0	0	0	0	0	0	0	0	0	ref
Os10t0442532-00	1	1	1	1	1	1	1	1	1	1	1	1	1	1	1	1	1	1	1	1	1	1	1	1	1	1	1	ref	0	0	0	0	0	0	0	0	0	0	0	0	0	0	0	0	0	0	0	0	ref
Os08t0460400-00	1	1	1	4.7	1	1	2.8	3	2.9	1	1	1	1	1	1	1	1.8	1	1	1	1	1	1	1	1	1	1	ref	1.116	0	1.535	0.768	0	0	0	0	0	0.848	0	0	0	0	0	0	0	0	0	0	ref
Os06t0600301-00	1.8	1	5.9	4.7	8.8	7.6	8	7.1	7.7	6.6	6.6	5	2.1	8.4	4.1	2	3.4	2	1	7	14	8.3	3.7	2.8	3.8	3.5	4	ref	1.973	2.608	2.49	2.41	2.098	0.646	2.646	1.612	0.576	1.342	0.576	-0.424	2.383	3.383	2.629	1.464	1.061	1.502	1.383	1.576	ref
Os09t0409100-01	31.1	27.7	1	1	1	1	1	1	1	1	71.3	83.6	15.5	19.9	121.5	1	1.8	1	1	9.6	1	1	1	1	6.5	1	1	ref	-4.875	-4.875	-4.875	-4.875	1.395	-0.921	-0.561	2.049	-4.875	-4.027	-4.875	-4.875	-1.612	-4.875	-4.875	-4.875	-4.875	-2.175	-4.875	-4.875	ref
Os06t0556450-00	1	1	1	1	1	1	1	1	1	1	1	1	1	1	1	1	1	1	1	1	1	1	1	1	1	1	1	ref	0	0	0	0	0	0	0	0	0	0	0	0	0	0	0	0	0	0	0	0	ref
Os07t0625400-01	2.5	1	4.9	2.9	4.5	2.9	10.7	5.1	7.7	1	1.9	6	3.2	3.1	2	5.1	4.3	1	1	44.8	29.9	1	1	23.9	24	7.6	1	ref	1.253	1.192	2.224	0.811	1.095	1.017	0.971	0.339	1.69	1.443	-0.661	-0.661	4.824	4.241	-0.661	-0.661	3.918	3.924	2.265	-0.661	ref
Os02t0188600-00	1	1	1	1	1	1	1	1	1	1	1	1	1	1	1	1	1	1	1	184.8	1	1	1	244.5	313.6	1	1	ref	0	0	0	0	0	0	0	0	0	0	0	0	7.53	0	0	0	7.934	8.293	0	0	ref
Os04t0434800-02	154.45	126.75	352.35	374.85	388.6	393.3	249.7	271.2	215.6	219.95	97.05	101.1	159.45	133.85	161.25	90.5	142.05	74.3	53.85	258.7	328.75	290.9	224.8	282	535.25	201	282.6	ref	1.377	1.482	0.895	0.638	-0.498	0.189	-0.064	0.205	-0.629	0.022	-0.913	-1.378	0.887	1.232	1.056	0.684	1.011	1.936	0.523	1.014	ref
Os09t0307400-00	33.05	25.35	1	1	1	1	1	1	1	1	1.95	2	1	1	1	2	31.55	4.55	1	4	2.5	25.8	7.3	6.3	3.3	11.3	1.5	ref	-4.855	-4.855	-4.855	-4.855	-3.874	-4.855	-4.855	-4.855	-3.855	0.124	-2.669	-4.855	-2.855	-3.533	-0.166	-1.987	-2.2	-3.133	-1.357	-4.27	ref
Os01t0243450-00	96.1	41.9	1	1	1	1	1	1	1	1	73.2	48.8	61.3	58.8	54.4	57.3	80.1	73.8	69.7	68.9	49.8	135.4	54.7	57.5	56.2	64.2	62.1	ref	-5.988	-5.988	-5.988	-5.988	-0.086	-0.05	-0.11	-0.222	-0.147	0.336	0.218	0.135	0.119	-0.35	1.093	-0.214	-0.142	-0.175	0.017	-0.031	ref
Os11t0294901-00	1	1	1	1	1	1	1	1	1	1	1	1	1	1	1	1	1	1	1	1	1	1	1	1	1	1	1	ref	0	0	0	0	0	0	0	0	0	0	0	0	0	0	0	0	0	0	0	0	ref
Os02t0721600-03	365.1	505.65	826.55	887.1	964.95	866.35	862.3	869.75	1008.65	996.35	292.95	308.65	303.95	308.2	282.75	339.7	305.05	339.9	332.15	336.85	322.8	256.4	353.25	335.8	381.7	302.05	370.35	ref	0.995	1.089	1.011	1.222	-0.515	-0.499	-0.479	-0.604	-0.339	-0.494	-0.338	-0.371	-0.351	-0.413	-0.745	-0.283	-0.356	-0.171	-0.508	-0.214	ref
Os04t0508751-00	1	1	1	1	1	1	1	1	1	1	1	1	1	1	1	1	1	1	1	1	1	1	1	1	1	1	1	ref	0	0	0	0	0	0	0	0	0	0	0	0	0	0	0	0	0	0	0	0	ref
Os11t0138600-00	3.3	8.9	11.7	1.9	8	8.6	6.3	8.1	3.9	2.9	4.7	1	3.2	1	4.1	4.1	5.1	2	5.2	3.6	4	25.2	2.8	3.6	1	1.8	4.9	ref	-0.201	0.614	0.399	-0.688	-1.322	-0.76	-2.438	-0.403	-0.403	-0.088	-1.438	-0.06	-0.59	-0.438	2.217	-0.953	-0.59	-2.438	-1.59	-0.145	ref
Os09t0493600-01	328	304.4	857.7	753.4	843.2	804.5	808.7	842.2	642.5	673.3	818.2	730.9	1103.4	920	932.2	765.3	382.5	723.3	769	531.8	740.2	858	641.9	400.6	465.4	364.1	672.6	ref	1.347	1.382	1.385	1.058	1.291	1.804	1.542	1.561	1.276	0.276	1.195	1.283	0.751	1.228	1.441	1.023	0.342	0.559	0.205	1.09	ref
Os03t0285200-01	65.2	87.5	274.9	329.1	156.7	181.3	430.8	441.5	401.6	399.5	46	54.8	30	39.9	42.9	28.6	22.2	34.4	25.3	28.5	30.9	135.4	26.1	21.3	22.1	15	33.5	ref	1.994	1.158	2.53	2.407	-0.589	-1.332	-0.921	-0.816	-1.401	-1.767	-1.135	-1.578	-1.406	-1.289	0.842	-1.533	-1.826	-1.773	-2.332	-1.173	ref
Os04t0208332-00	1	1	1	1	1	1	1	1	1	1	1	1	1	1	1	1	1	1	1	1	1	1	1	1	1	1	1	ref	0	0	0	0	0	0	0	0	0	0	0	0	0	0	0	0	0	0	0	0	ref
Os12t0612500-01	71.7	37.15	171.05	194.5	166.75	209.2	177.25	165.7	172.6	151.5	131.75	107.5	144.35	115.5	114.65	113.55	89.45	95.05	103.45	92.5	99.6	142	108.9	65.4	97.55	58.5	94.7	ref	1.821	1.856	1.731	1.648	1.205	1.484	1.162	1.151	1.138	0.793	0.881	1.003	0.842	0.948	1.46	1.077	0.342	0.918	0.181	0.876	ref
Os04t0458900-01	1	1	1	1	1	1	1	1	1	1	1	1	1	1	1	1	1	1	1	1041.2	1	3.4	1	2544.4	6428.6	11.7	5.9	ref	0	0	0	0	0	0	0	0	0	0	0	0	10.024	0	1.766	0	11.313	12.65	3.548	2.561	ref
Os04t0640750-00	1	1	1	1	1	1	1	1	1	1	1	1	1	1	1	1	1	1	1	1	1	1	1	1	1	1	1	ref	0	0	0	0	0	0	0	0	0	0	0	0	0	0	0	0	0	0	0	0	ref
Os08t0293400-01	1	1	1	1	1	1	1	1	1	1	1	1	1	1	1	1	1	1	1	1	1	1	1	1	1	1	1	ref	0	0	0	0	0	0	0	0	0	0	0	0	0	0	0	0	0	0	0	0	ref
Os03t0137300-01	1	1	1	1	1.9	1.9	1	1	1	1	1.9	2	2.1	1	2	2	1.8	1	2.1	1	2	3.4	1	3.6	1	1	3	ref	0	0.926	0	0	0.963	1.07	0	1	1	0.848	0	1.07	0	1	1.766	0	1.848	0	0	1.585	ref
Os02t0713801-00	1	1	1.5	1	1	1	1	1.5	1	1	1	1	1.55	1	2.55	1	1	1	1	1	1	1	1	2.3	1	1.4	1	ref	0.292	0	0.292	0	0	0.632	0	1.35	0	0	0	0	0	0	0	0	1.202	0	0.485	0	ref
Os04t0689500-02	2255.1	1008.7	947.4	903	1147.7	1204.8	672.5	727	929.3	1071.8	1323.3	1420.9	967.3	533.5	823.2	978.2	1242.6	1128.9	880.9	382.4	1211.4	3434.9	1083.3	960.9	584	947.3	1226.9	ref	-0.705	-0.359	-1.109	-0.596	-0.137	-0.641	-1.499	-0.874	-0.625	-0.279	-0.418	-0.776	-1.98	-0.316	1.187	-0.477	-0.65	-1.369	-0.671	-0.298	ref
Os05t0304501-00	18	4.1	375.3	459.9	266.4	232.3	280.5	269.2	346.1	307.6	10.4	15.9	24.4	16.8	10.4	28.6	5.1	23.3	6.3	15.6	11	17.9	6.4	9.8	15.7	18.2	22.7	ref	5.596	4.856	4.999	5.247	0.582	1.506	0.968	0.276	1.735	-0.752	1.439	-0.447	0.861	0.357	1.059	-0.425	0.19	0.87	1.083	1.402	ref
Os07t0523600-01	1.8	1	3.9	1.9	3.6	2.9	4.5	4.1	3.9	3.8	1	1	1	1	1	1	1	1	1	1	1	1	1	1	1	1	1	ref	1.021	1.268	1.679	1.521	-0.424	-0.424	-0.424	-0.424	-0.424	-0.424	-0.424	-0.424	-0.424	-0.424	-0.424	-0.424	-0.424	-0.424	-0.424	-0.424	ref
Os02t0100050-00	1	1	1	1	1	1	1	1	1	1	1	1	1	1	1	1	1	1	1	1	1	1	1	1	1	1	1	ref	0	0	0	0	0	0	0	0	0	0	0	0	0	0	0	0	0	0	0	0	ref
Os01t0293900-00	2.55	1	28.8	38.4	23.2	45.35	39.7	34.15	51.15	57.25	1	1	26.15	2.05	2.05	16.35	21.4	14.65	20	33.65	61.3	99.05	46.2	45.55	27.7	95.05	44.9	ref	4.38	4.344	4.527	5.083	-0.675	4.033	0.36	0.36	3.356	3.744	3.198	3.647	4.397	5.263	5.955	4.855	4.834	4.117	5.895	4.813	ref
Os06t0158200-01	58.2	58.4	122.35	129.55	157.2	149.2	156.15	163.65	130.05	131.3	51.65	56.3	42.85	53.5	41.85	54.2	42.95	60.7	58.05	47.8	37.4	38.5	51.15	53.5	54.3	80.7	65.1	ref	1.111	1.393	1.455	1.164	-0.113	-0.444	-0.124	-0.478	-0.105	-0.441	0.058	-0.006	-0.286	-0.64	-0.599	-0.189	-0.124	-0.103	0.469	0.159	ref
Os02t0313300-00	1	1	1	1	1	1	1	1	1	1	1	1	1	1	1	1	1	1	1	1	1	1	1	1	1.9	1	1	ref	0	0	0	0	0	0	0	0	0	0	0	0	0	0	0	0	0	0.926	0	0	ref
Os02t0699433-00	192.7	267.45	9.3	10.8	6.2	6.65	6.3	8.65	6.75	2.9	10.4	11.45	10.45	8.35	10.45	16.9	134.7	6.05	10.55	21.2	29.9	39.75	10.85	54.35	32.25	58.5	4.45	ref	-4.502	-5.144	-4.943	-5.681	-4.379	-4.441	-4.765	-4.441	-3.748	-0.753	-5.23	-4.427	-3.421	-2.925	-2.514	-4.387	-2.062	-2.815	-1.956	-5.673	ref
Os09t0428900-01	70.6	54.4	143.3	165.5	181.1	116.2	113.5	139.7	128.2	120.1	82.5	66.7	73.5	82.9	68	71.6	80.9	85	95	90.3	118.6	172.9	88.7	93.6	107.7	75.7	112.4	ref	1.313	1.227	1.023	1.002	0.259	0.246	0.42	0.134	0.208	0.385	0.456	0.616	0.543	0.936	1.48	0.517	0.595	0.797	0.289	0.859	ref
Os12t0455600-00	1	1	1	1	1	1	1	1	1	1	2.9	2	1	1	1	1	1	2	1	1	1	1	1	1	1	1	1	ref	0	0	0	0	1.268	0	0	0	0	0	1	0	0	0	0	0	0	0	0	0	ref
Os02t0276200-01	16.5	23	79	78.6	62.8	84.1	19.5	17.3	59.3	42.3	132.2	115.5	83.6	73.5	60.7	95.1	73.6	145.7	53.8	196.8	390.5	463.4	256.1	245.4	464.4	203.9	357	ref	2.016	1.899	-0.085	1.362	2.665	2.101	1.916	1.64	2.287	1.918	2.903	1.466	3.337	4.325	4.572	3.717	3.655	4.575	3.388	4.196	ref
Os10t0388600-00	1	1	1	1	1	1	1	1	1	1	1	1	1	1	1	1	1	1	1	1	1	1	1	1	1	1	1	ref	0	0	0	0	0	0	0	0	0	0	0	0	0	0	0	0	0	0	0	0	ref
Os03t0765200-01	106.1	151.1	211.05	217.35	235.9	237.05	273.9	241.6	234.25	223.7	152.8	174.8	143.25	173.8	162.8	67.5	58.85	80.9	98.2	126.4	93.15	99.65	118.75	92.75	122.85	78.6	89.75	ref	0.758	0.901	1.023	0.854	0.368	0.178	0.457	0.363	-0.908	-1.105	-0.646	-0.367	-0.002	-0.443	-0.346	-0.093	-0.449	-0.044	-0.688	-0.496	ref
Os03t0147700-02	33.05	41.1	139.4	166.9	179.8	124.7	127.55	149.4	140.6	112.6	51.15	51.8	57.35	52.5	52.3	66.45	93.15	70.8	74.95	80.85	75.7	48.85	60.55	89.25	73.6	76.95	66.1	ref	2.049	2.022	1.905	1.771	0.482	0.638	0.51	0.505	0.85	1.338	0.942	1.024	1.133	1.038	0.406	0.716	1.276	0.998	1.062	0.843	ref
Os01t0834200-01	123.9	137	188.65	177.65	185.85	153.05	197.9	155.95	208.95	170.25	119.05	118	97	110.25	106.3	114.05	135.5	118.85	97.7	139.3	171.9	92.4	143.75	150.1	115.95	143.1	130.2	ref	0.491	0.372	0.431	0.534	-0.136	-0.426	-0.241	-0.294	-0.192	0.057	-0.133	-0.415	0.097	0.4	-0.496	0.142	0.204	-0.168	0.135	-0.001	ref
Os04t0415401-01	96.1	54.4	90.7	68.3	68.9	95.4	76.6	85.6	50.7	43.2	43.2	57.8	74.6	48.3	39.8	75.7	133.1	92	46.4	97.2	122.5	405.3	39.5	129.8	155.5	134.1	60.2	ref	0.122	0.165	0.163	-0.628	-0.533	0.045	-0.582	-0.861	0.066	0.88	0.348	-0.64	0.427	0.761	2.487	-0.872	0.844	1.105	0.891	-0.264	ref
Os11t0187300-00	1	1	1	1	1	1	1	1	1	1	1	1	1	1	1	1	1	1	1	1	1	1	1	1	1	1	1	ref	0	0	0	0	0	0	0	0	0	0	0	0	0	0	0	0	0	0	0	0	ref
Os08t0295200-00	1	1	1	1	1	1	1	1	1	1	1	1	1	1	1	1	1	1	1	1	1	1	1	1	1	1	1	ref	0	0	0	0	0	0	0	0	0	0	0	0	0	0	0	0	0	0	0	0	ref
Os08t0341500-00	1	1	1	1	1	1	1	1	1	1	1	1	1	1	1	1	1	1	1	1	1	1	1	1	1	1	1	ref	0	0	0	0	0	0	0	0	0	0	0	0	0	0	0	0	0	0	0	0	ref
Os01t0853800-04	395.2	298.1	1210.6	1211.4	1230.3	1457.9	1263.1	1227.7	1276.3	1236.8	1228.7	1451.8	1459.4	1340.1	1290.4	1093.8	921.4	983.3	1265.4	1635.6	1706.5	1685.9	1216.6	1389.6	1735.3	1272.5	1361	ref	1.819	1.964	1.859	1.872	1.96	2.088	1.965	1.911	1.672	1.425	1.518	1.882	2.253	2.314	2.296	1.826	2.017	2.338	1.89	1.987	ref
Os09t0460350-01	1	1	2	1	5.4	1.9	1.9	1	1	1.9	1	1	1	1	1	1	1	1	1	1	1	1	1	1	1	1	1	ref	0.5	1.679	0.463	0.463	0	0	0	0	0	0	0	0	0	0	0	0	0	0	0	0	ref
Os08t0509100-02	11	10.4	333.4	251.5	106.3	89.8	207.5	194.7	67.9	130.4	116.3	123.5	84.7	138.6	153.9	167.8	155.1	66.8	47.5	134.1	70.7	60.3	33.2	136.9	138	35.5	89.8	ref	4.759	3.191	4.232	3.137	3.486	2.985	3.696	3.847	3.972	3.858	2.643	2.151	3.648	2.725	2.495	1.634	3.678	3.69	1.731	3.07	ref
Os03t0193700-00	1	1	1	1	1	1	1	1	1	1	1	1	1	1	1	1	1	1	1	1	1	1	1	1	1	1	1	ref	0	0	0	0	0	0	0	0	0	0	0	0	0	0	0	0	0	0	0	0	ref
Os05t0197500-00	1.8	1	1	1	1	1	1	2	1	1	1	1	1	1	1	1	1	1	1	1	1	1	1	1	1	1	1	ref	-0.424	-0.424	0.076	-0.424	-0.424	-0.424	-0.424	-0.424	-0.424	-0.424	-0.424	-0.424	-0.424	-0.424	-0.424	-0.424	-0.424	-0.424	-0.424	-0.424	ref
Os08t0493600-00	1	1	1	1	1	1	1	1	1	1	1	1	1	1	1	1	1	1	1	1	1	1	1	1	1	1	1	ref	0	0	0	0	0	0	0	0	0	0	0	0	0	0	0	0	0	0	0	0	ref
Os12t0577800-02	480.3	315.4	1197.9	1143.2	1030.2	1034.9	1371.2	1388.8	1016.3	1081.2	689.8	709	775.4	858	741.5	897.3	657.2	997.4	1074.2	654.7	514.1	358.1	712.7	832	897.6	789.5	874.8	ref	1.588	1.408	1.826	1.429	0.845	0.994	1.14	0.93	1.205	0.756	1.358	1.465	0.75	0.401	-0.12	0.873	1.096	1.206	1.02	1.168	ref
Os07t0210425-00	1	1	1	1	1	1	1	1	1	1	1	1	1	1	1	1	1	1	1	1	1	1	1	1	1	1	1	ref	0	0	0	0	0	0	0	0	0	0	0	0	0	0	0	0	0	0	0	0	ref
Os07t0277600-01	45.8	23	257.3	158	222.9	197.4	192.6	224.3	189.3	193.2	68.5	82.7	61.3	84	81.7	96.2	70.3	87	101.4	56.8	61.8	112.4	84.3	83.9	53.4	84.8	84.8	ref	2.635	2.692	2.679	2.559	1.214	0.917	1.372	1.332	1.568	1.115	1.423	1.643	0.807	0.929	1.792	1.377	1.37	0.718	1.386	1.386	ref
Os01t0743800-00	91.45	104.8	244.2	247.8	271.6	266.75	256.35	330.9	288.75	289.35	99.85	101.6	76.9	102.9	100.5	246.55	98.85	274.65	245	92.5	87.2	74.85	75.75	120.95	110.9	107.8	185.9	ref	1.329	1.459	1.573	1.562	0.041	-0.348	0.072	0.038	1.333	0.014	1.488	1.323	-0.082	-0.167	-0.387	-0.37	0.305	0.18	0.139	0.925	ref
Os01t0559150-00	1	1	1	1	1	1	1	1	1	1	1	1	1	1	1	1	1	1	1	1	1	1	1	1	1	1	1	ref	0	0	0	0	0	0	0	0	0	0	0	0	0	0	0	0	0	0	0	0	ref
Os01t0114800-01	1	1	37.1	20.6	2.7	2.9	11.5	3	4.8	2.9	12.2	10	2.1	1	2	9.2	1.8	4	1	12.2	3	1	1.9	15.1	1.9	3.5	2	ref	4.789	1.485	2.554	1.9	3.465	1.07	0	1	3.202	0.848	2	0	3.609	1.585	0	0.926	3.916	0.926	1.807	1	ref
Os07t0169100-00	1	1	1	1	1	1	1	1	1	1	1	1	1	1	1	1	1	1	1	1	1	1	1	1	1	1	1	ref	0	0	0	0	0	0	0	0	0	0	0	0	0	0	0	0	0	0	0	0	ref
Os01t0914600-01	21.1	8.9	75.1	65.5	45.4	49.2	42.3	55	52.6	63.8	40.4	44.8	53.4	45.1	32.4	29.6	40.9	36.4	43.3	47.4	36.9	48.2	53.8	55.7	70	47	36.5	ref	2.356	1.786	1.815	2.08	1.634	1.962	1.719	1.241	1.111	1.578	1.409	1.66	1.79	1.429	1.814	1.973	2.023	2.353	1.778	1.413	ref
Os03t0755450-00	1	1	1	1	4.5	3.8	3.6	4.1	3.9	10.4	1	1	1	1	1	1	1	1	1	1	1	1	1	1	1	1	1	ref	0	2.048	1.942	2.671	0	0	0	0	0	0	0	0	0	0	0	0	0	0	0	0	ref
Os09t0312500-00	1	1	1	1	1	1	1	1	1	1	1	1	1	1	1	1	1	1	1	1	1	1	1	1	1	1	1	ref	0	0	0	0	0	0	0	0	0	0	0	0	0	0	0	0	0	0	0	0	ref
Os06t0105550-01	4.9	26.2	14.6	22.5	8.8	30.3	14.2	17.3	16.3	13.2	5.7	3	5.5	8.4	2	9.2	6.7	4	4.2	10.4	2	4.6	1.9	2.8	3.8	8.4	5.9	ref	0.678	0.527	0.468	0.372	-1.454	-1.043	-0.432	-2.502	-0.301	-0.758	-1.502	-1.432	-0.124	-2.502	-1.301	-2.576	-2.017	-1.576	-0.432	-0.941	ref
Os06t0317400-01	1071.6	1198.1	1523.9	1616.1	1271.65	1305.85	964.3	932.45	601.35	634.4	577.8	533.7	502	406.4	523.65	567.85	391.45	387.45	630.05	25.45	19.9	1241.7	527.4	117.9	6.05	108.15	415.75	ref	0.47	0.186	-0.257	-0.875	-1.029	-1.174	-1.479	-1.114	-0.997	-1.533	-1.548	-0.847	-5.476	-5.831	0.132	-1.103	-3.265	-7.549	-3.389	-1.446	ref
Os12t0131100-01	77.5	92.95	79.45	86.95	51	46.3	58.55	55.05	40.2	50.2	56.3	59.75	63.5	72.95	60.15	57.8	82.5	44	39.55	89.5	96.15	99.05	78	81.7	85.15	81.9	56.75	ref	-0.03	-0.805	-0.58	-0.918	-0.549	-0.419	-0.218	-0.497	-0.554	-0.041	-0.948	-1.102	0.077	0.18	0.223	-0.122	-0.055	0.005	-0.051	-0.581	ref
Os11t0544200-01	93.8	23	118	120.6	130.6	147.3	128.4	125.4	136.8	147.3	50.7	58.8	65.7	85	53.4	62.4	50.7	70.8	85.5	34.5	36.9	38.5	33.2	31.9	38.7	38.8	41.4	ref	1.361	1.578	1.45	1.612	0.233	0.5	0.872	0.201	0.426	0.126	0.608	0.88	-0.429	-0.332	-0.271	-0.484	-0.542	-0.263	-0.26	-0.166	ref
Os07t0424400-01	1551.7	1662.6	2250.6	2253.6	2633.7	2613.5	2403.1	2419.6	2260.1	2049.8	1857.5	1845.1	2041.8	1447.2	1581.6	1710.8	1523.8	1577.1	1719.6	878.9	1231.3	1290.1	2348.1	958.2	831.3	985	1830.5	ref	0.488	0.708	0.586	0.422	0.205	0.346	-0.15	-0.022	0.091	-0.076	-0.026	0.098	-0.87	-0.383	-0.316	0.548	-0.745	-0.95	-0.705	0.189	ref
Os10t0559550-00	1	1	1	1	1	1	1	1	1	1	1	1	1	1	1	1	1	1	1	1	1	1	1	1	1	1	1	ref	0	0	0	0	0	0	0	0	0	0	0	0	0	0	0	0	0	0	0	0	ref
Os10t0427900-02	19.95	19.1	118.95	124.85	110.65	110.55	131.95	127.45	140.6	122.4	55.35	61.75	40.6	60.85	51.3	31.2	24.65	17.7	49.55	26.3	16.45	28.25	32.35	24.35	23.55	28.95	34.05	ref	2.642	2.502	2.732	2.749	1.583	1.056	1.64	1.394	0.677	0.337	-0.141	1.344	0.43	-0.247	0.533	0.729	0.319	0.271	0.569	0.803	ref
Os06t0186900-01	427.7	332.7	451.3	445.45	438.2	365.45	447.05	428.75	350.4	330.1	309.35	287.75	409.95	289.3	298.5	367.8	663	377.8	366.5	378.95	596.25	949.95	386.35	465.9	537.1	518.1	504.95	ref	0.249	0.085	0.215	-0.149	-0.338	0.12	-0.383	-0.338	-0.036	0.814	0.002	-0.042	0.007	0.661	1.332	0.034	0.305	0.51	0.458	0.421	ref
Os06t0163600-01	276.95	252.55	442.5	439.4	403.8	394.7	422.9	395.6	359.5	342.3	241.35	278.3	286.65	260.95	263.9	235.85	202.4	168.9	244	272.45	203.7	211	200.6	257.7	271.35	215	194.3	ref	0.738	0.594	0.629	0.408	-0.029	0.116	-0.019	-0.003	-0.165	-0.386	-0.647	-0.116	0.043	-0.377	-0.326	-0.399	-0.037	0.037	-0.299	-0.445	ref
Os04t0611800-00	77.55	80.4	377.25	389.85	383.8	326.75	350.8	348.2	364.25	379.35	177.2	152.35	151.1	172.15	159.7	138.15	89.85	146.2	124.05	140.6	100.6	88.75	128.1	132.05	132.05	127.1	126.75	ref	2.28	2.165	2.146	2.235	1.057	0.936	1.124	1.016	0.807	0.186	0.889	0.652	0.832	0.349	0.169	0.698	0.742	0.742	0.687	0.683	ref
Os06t0723900-01	1	1	1	1	1.85	1	1	1	1	1	1	1	1	1	1.5	1	1	1	1	1.45	1	1	1	1	1	1	1	ref	0	0.444	0	0	0	0	0	0.585	0	0	0	0	0.536	0	0	0	0	0	0	0	ref
Os05t0291000-00	1	1	1	1	1	1	1	1	1	1	1	1	1	1	1	1	1	1	1	1	1	1	1	1	1	1	1	ref	0	0	0	0	0	0	0	0	0	0	0	0	0	0	0	0	0	0	0	0	ref
Os03t0578200-02	491.1	817.7	566.3	511.8	498.65	527.85	543.3	619.45	584.65	547.2	312.15	347.05	547.75	384.35	421	471.2	367.4	454.2	481.6	267.7	485.15	679.45	396.7	320.35	348.6	297.1	469.45	ref	-0.235	-0.305	-0.127	-0.164	-0.945	-0.21	-0.721	-0.59	-0.427	-0.786	-0.48	-0.396	-1.243	-0.385	0.101	-0.676	-0.984	-0.862	-1.093	-0.433	ref
Os07t0471491-00	1	1	1	1	1	1	1	1	1	1	1	1	1	1	1	1	1	1	1	1	1	1	1	1	1	1	1	ref	0	0	0	0	0	0	0	0	0	0	0	0	0	0	0	0	0	0	0	0	ref
Os06t0273700-01	17.2	7.3	12.7	16.9	7.1	25.5	20.3	17.3	23.9	22.6	6.6	9	8.8	5.2	14.6	4.1	5.9	5	19	10.4	9	25.2	25.2	5.4	5.6	2.6	10.9	ref	0.387	0.264	0.742	1.052	-0.54	-0.349	-1.108	0.382	-1.45	-0.925	-1.164	0.762	-0.108	-0.316	1.169	1.169	-1.053	-1.001	-2.108	-0.04	ref
Os09t0406400-00	1	1	1	1	1	1	1	1	1	1	1	1	1	1	1	1	1	1	1	42.2	1	1	1	40.7	59.9	1	1	ref	0	0	0	0	0	0	0	0	0	0	0	0	5.399	0	0	0	5.347	5.904	0	0	ref
Os05t0481100-01	37.75	37.95	377.7	428.2	394.7	386.7	340.25	302.8	302.15	312.75	571.25	552.65	595.75	609.65	571.35	742.8	657.25	899.8	739.35	596.7	757.65	270.35	641.95	471.2	490.7	413.75	730.8	ref	3.409	3.368	3.084	3.022	3.892	3.976	4.01	3.916	4.295	4.118	4.571	4.288	3.979	4.323	2.836	4.084	3.638	3.696	3.45	4.271	ref
Os03t0701700-01	20.3	2.6	45.8	41.2	34.1	56.7	56.4	38.7	42.1	52.6	13.2	12.9	15.5	12.6	23	11.2	12.4	8.1	10.5	11.3	13	5.8	8.2	13.4	12	9.2	9.9	ref	2.58	2.598	2.685	2.695	0.845	1.093	0.794	1.663	0.624	0.771	0.157	0.531	0.637	0.839	-0.325	0.175	0.883	0.724	0.341	0.446	ref
Os05t0506300-01	752.4	1081	2363.1	2501.75	2481	2653.2	2419.75	2420.65	2890.1	2694.95	623.75	596.95	609.65	595.45	594.35	638.45	713.1	576.1	764.75	797.3	422.4	538.45	530.5	786.6	767.9	857.3	558.75	ref	1.431	1.508	1.424	1.63	-0.564	-0.565	-0.599	-0.602	-0.498	-0.339	-0.647	-0.238	-0.178	-1.094	-0.744	-0.766	-0.197	-0.232	-0.073	-0.691	ref
Os01t0706600-00	32.7	15.1	37.1	27.2	52.3	52	33.5	60.1	46.9	32.9	23.5	35.9	41.2	15.7	28.2	16.3	9.2	24.3	22.1	25.9	60.8	88.1	28.8	28.3	57.1	11.7	29.6	ref	0.516	1.231	1.014	0.822	0.386	0.891	-0.501	0.344	-0.447	-1.272	0.129	-0.008	0.221	1.452	1.987	0.374	0.349	1.362	-0.925	0.414	ref
Os02t0732200-01	77.55	130.7	39.5	33.25	27.1	44.9	14.6	13.25	28.25	30.55	54.4	40.35	17.2	17.3	19.85	34.8	52.75	21.75	9.45	13	21.4	28.85	28.75	42	39.6	54.4	12.8	ref	-1.474	-1.529	-2.856	-1.777	-1.104	-2.549	-2.541	-2.343	-1.533	-0.932	-2.211	-3.413	-2.953	-2.234	-1.803	-1.808	-1.261	-1.346	-0.888	-2.976	ref
Os08t0471300-01	1	1	1	1	1	1	1	1	1	1	1	1	1	1	1	1	1	1	1	1	1	1	1	1	1	1	1	ref	0	0	0	0	0	0	0	0	0	0	0	0	0	0	0	0	0	0	0	0	ref
Os07t0680800-00	1	1	1	1	1	1	1	1	1	1	1	1	1	1	1	1	1	1	1	1	1	1	1	1	1	1	1	ref	0	0	0	0	0	0	0	0	0	0	0	0	0	0	0	0	0	0	0	0	ref
Os11t0107700-01	55.9	8.9	1	1.9	1	2.9	1	1	1	1	4.7	7	2.1	1	2	8.2	86.6	1	1	5.3	2	25.2	8.2	32.8	4.7	38.8	3	ref	-4.016	-3.711	-4.479	-4.479	-1.959	-3.409	-4.479	-3.479	-1.444	1.957	-4.479	-4.479	-2.073	-3.479	0.176	-1.444	0.556	-2.247	0.799	-2.894	ref
Os07t0577600-02	5449.2	1775.8	262.7	219.25	234.15	258.75	287.55	277.35	336.55	340	2391.2	2354.95	2779.4	2722.25	3169.45	2254.6	1261.35	2658.45	3323.7	2145.85	2121	2433.3	1875.95	1657.4	1885.15	1089.8	1614	ref	-3.696	-3.66	-3.461	-3.201	-0.391	-0.162	-0.192	0.027	-0.464	-1.302	-0.227	0.096	-0.536	-0.553	-0.354	-0.73	-0.908	-0.723	-1.513	-0.947	ref
Os05t0364600-01	28.1	30.9	57.5	63.6	61.9	67.1	73.9	66.3	61.2	75.1	51.6	53.8	33.4	51.4	40.8	34.8	40.1	35.4	36.9	77.4	83.7	62.7	69.9	46.9	45.1	52.7	47.4	ref	1.037	1.129	1.248	1.202	0.838	0.181	0.803	0.469	0.24	0.445	0.265	0.325	1.393	1.506	1.089	1.246	0.67	0.614	0.839	0.686	ref
Os01t0594100-00	1	1	1	1	1	1	1	1	1	1	1	1	1	1	1	1	1	1	1	1	1	1	1	1	1	1	1	ref	0	0	0	0	0	0	0	0	0	0	0	0	0	0	0	0	0	0	0	0	ref
Os11t0111800-00	35	34.8	9.25	4.75	15.4	14.7	1	1	2.45	4.8	15.05	12.9	8.8	4.2	3.1	7.1	39.3	14.7	4.2	4.45	4	96	13.95	9.8	2.8	28.5	7.9	ref	-2.396	-1.214	-5.125	-3.347	-1.325	-1.988	-3.055	-3.493	-2.297	0.171	-1.247	-3.055	-2.971	-3.125	1.46	-1.323	-1.832	-3.64	-0.292	-2.143	ref
Os04t0558700-01	56.7	21.4	79	58	44.5	52	56.4	71.4	84.2	54.4	60	47.8	80.2	70.3	76.4	59.3	27.1	79.9	92.9	62	135.5	401.6	169.3	51.3	58.9	45.4	153.9	ref	0.958	0.466	0.865	0.958	0.621	1.203	1.013	1.133	0.768	-0.362	1.198	1.415	0.832	1.96	3.527	2.281	0.558	0.758	0.382	2.143	ref
Os10t0400400-00	1	1	1	1	1	1	1	1	1	1	1	1	1	1	1	1	1	1	1	1	1	2.2	1	1	1	1	1	ref	0	0	0	0	0	0	0	0	0	0	0	0	0	0	1.138	0	0	0	0	0	ref
Os05t0543400-01	319.5	329.6	53.6	59.9	65.4	56.7	52	45.9	65.1	59.1	77.8	85.6	37.8	38.8	46	83.9	306.7	46.5	31.6	122.1	127.5	249.1	92.3	221.6	115	263.8	62.1	ref	-2.518	-2.414	-2.732	-2.387	-1.992	-3.102	-3.064	-2.819	-1.952	-0.081	-2.803	-3.36	-1.41	-1.348	-0.382	-1.814	-0.55	-1.497	-0.299	-2.386	ref
Os04t0574100-02	93.75	63.1	49.7	47.75	29.25	34.95	55.95	43.35	24.4	37.6	28.2	29.4	27.2	27.8	37.65	16.35	34.4	14.15	13.7	48.65	73.2	115.4	32.35	39.35	56.15	45.75	23.2	ref	-0.659	-1.266	-0.643	-1.344	-1.417	-1.5	-1.468	-1.031	-2.234	-1.161	-2.442	-2.489	-0.661	-0.071	0.585	-1.249	-0.967	-0.454	-0.749	-1.729	ref
Os11t0260200-00	1	1	1	1	1	1	1	1	1	1	1	1	1	1	1	1	1	1	1	1	1	1	1	1	1	1	1	ref	0	0	0	0	0	0	0	0	0	0	0	0	0	0	0	0	0	0	0	0	ref
Os03t0650400-01	37.7	81.95	55.1	48.2	40.15	49.6	42.35	41.25	45.45	33.8	29.1	25.9	31.1	26.75	23.5	16.85	32.4	16.2	14.7	33.25	33.4	50	28.3	26.55	29.95	30.95	11.35	ref	-0.109	-0.317	-0.411	-0.504	-1.018	-0.838	-1.055	-1.242	-1.722	-0.779	-1.779	-1.919	-0.741	-0.735	-0.153	-0.974	-1.066	-0.892	-0.845	-2.292	ref
Os04t0113000-03	1.4	4.15	13.2	8.95	8.85	12.85	12.4	11.2	20.6	11.35	4.75	5	5.45	4.15	6.75	6.15	5.45	3	5.75	3.6	4.5	5.85	5.05	2.75	3.8	6.35	3.5	ref	2.173	2.145	2.29	2.665	1.016	1.177	0.784	1.486	1.351	1.177	0.316	1.254	0.579	0.901	1.279	1.067	0.19	0.657	1.397	0.538	ref
Os12t0169600-01	615.9	373.55	1100.4	1003.95	1084.65	1132.6	1251.25	1316.9	1118.6	1181.05	280.3	315.7	83.05	299.8	208.9	141.2	48.3	417.25	206.45	113.5	92.65	484.55	222.1	76.85	54.35	77.8	157.3	ref	1.132	1.208	1.42	1.261	-0.689	-2.53	-0.678	-1.199	-1.764	-3.312	-0.201	-1.216	-2.079	-2.372	0.015	-1.111	-2.642	-3.142	-2.624	-1.608	ref
Os07t0193600-02	351.2	293.4	740.8	649.7	671.8	694	645.2	758.6	708.5	766.1	266.2	289.8	313.4	277.2	270.2	279.3	323.8	275.1	294.7	285.3	317.8	327.8	296.4	341.5	373.4	365.7	299.8	ref	1.112	1.089	1.124	1.199	-0.209	-0.035	-0.212	-0.249	-0.201	0.013	-0.223	-0.123	-0.17	-0.014	0.03	-0.115	0.089	0.218	0.188	-0.099	ref
Os06t0507900-01	237.5	159.8	232	195.4	273.3	235.2	236.5	253.9	303.1	344.2	79.7	89.6	79.1	48.3	70.1	123.8	144.5	124.4	86.6	122.1	113.6	130.5	107.5	207.4	147.2	218.7	155.8	ref	0.128	0.38	0.331	0.729	-1.205	-1.3	-2.012	-1.475	-0.654	-0.431	-0.647	-1.17	-0.674	-0.778	-0.578	-0.858	0.09	-0.404	0.167	-0.322	ref
Os11t0602250-00	60.5	30.9	148.2	167.4	142.8	168.1	153.1	153.9	138.7	146.3	55.4	51.8	88	92.4	73.3	86.9	54.8	71.8	86.6	43.9	30.9	42.2	36.8	42.5	44.2	51.1	80.9	ref	1.865	1.841	1.828	1.72	0.309	1.025	1.096	0.762	1.007	0.342	0.732	1.002	0.022	-0.485	-0.035	-0.233	-0.025	0.032	0.241	0.904	ref
Os05t0387200-01	895.4	710	3005	3004.1	3232.3	2871.3	2695.7	2829.5	2427.4	2686.5	1244.6	1331.3	1921.3	1739.2	1707.2	1460.1	791.8	1223	1546.4	864.3	669.5	628	942.7	668.8	1064.9	696.7	860	ref	1.914	1.934	1.792	1.679	0.691	1.269	1.125	1.098	0.873	-0.01	0.617	0.956	0.116	-0.252	-0.344	0.242	-0.254	0.417	-0.195	0.109	ref
Os01t0183100-01	71.35	122.05	79.95	81.85	70.2	55.8	57.25	62.2	54.05	63.8	66.1	54.3	67.95	55.6	68.55	64.95	80.85	56.1	76.55	65	79.7	57.25	59.2	59.65	73.65	52.35	47.85	ref	-0.206	-0.576	-0.645	-0.668	-0.639	-0.458	-0.747	-0.445	-0.523	-0.207	-0.734	-0.286	-0.522	-0.228	-0.705	-0.657	-0.646	-0.341	-0.834	-0.964	ref
Os09t0127800-01	135.9	81.95	116	121.55	109.35	112.4	98.55	106.55	105.2	118.2	98.95	112.5	79.1	58.75	60.15	83.9	104.15	43.5	63.35	113.1	82.15	55.5	86.05	119.65	94.8	111.85	54.75	ref	0.17	0.071	-0.042	0.08	0	-0.416	-0.845	-0.811	-0.331	-0.019	-1.279	-0.736	0.1	-0.361	-0.927	-0.294	0.181	-0.155	0.084	-0.947	ref
Os05t0401050-00	1	1	1	1	1	1	1	1	1	1	1	1	1	1	1	1	1	1	1	1	1	1	1	1	1	1	1	ref	0	0	0	0	0	0	0	0	0	0	0	0	0	0	0	0	0	0	0	0	ref
Os04t0252550-00	1	1	1	1	1	1	1	1	1	1	1	1	1	1	1	1	1	1	1	1	1	1	1	1	1	1	1	ref	0	0	0	0	0	0	0	0	0	0	0	0	0	0	0	0	0	0	0	0	ref
Os03t0803200-01	7.95	9.65	9.25	10.8	6.2	6.65	11.95	9.15	11.5	4.3	8.05	5.5	2.65	8.4	2.55	6.1	14.45	9.05	5.25	12.2	9.95	11.9	4.6	10.7	9.75	11.7	5.95	ref	0.19	-0.448	0.256	-0.317	-0.397	-1.725	-0.06	-1.78	-0.522	0.722	0.047	-0.738	0.478	0.184	0.442	-0.929	0.289	0.155	0.418	-0.558	ref
Os07t0574800-02	820.75	588.95	319.25	301	321.6	436.25	239.2	267.1	376.25	450.65	313.05	308.7	359.75	229.95	256.6	314.6	696	383.35	287.8	485.05	497.6	378.65	289.7	610.6	428.6	523	249.55	ref	-1.165	-0.892	-1.46	-0.756	-1.161	-0.951	-1.596	-1.438	-1.144	0.002	-0.859	-1.272	-0.519	-0.483	-0.877	-1.263	-0.187	-0.698	-0.411	-1.478	ref
Os05t0457200-01	2.5	1	1	1	1	1	1	1	1	1	1	1	1	1	1	1	1	2	2.1	1.9	5	3.4	1	4.5	9.3	1	2	ref	-0.661	-0.661	-0.661	-0.661	-0.661	-0.661	-0.661	-0.661	-0.661	-0.661	0.339	0.409	0.265	1.661	1.105	-0.661	1.509	2.556	-0.661	0.339	ref
Os04t0615550-00	39.7	15.1	187.2	194.5	186.3	179.4	124.9	151.9	138.7	109.8	41.3	51.8	80.2	44.1	23	100.3	65.4	93.1	99.2	41.4	113.6	306	106.6	61	34.1	40.4	212.1	ref	2.962	2.9	2.492	2.334	0.918	1.712	0.849	-0.09	2.034	1.417	1.927	2.018	0.758	2.214	3.644	2.122	1.317	0.478	0.723	3.115	ref
Os07t0124800-01	69	85.9	132.6	122.5	134.1	142.6	140.7	138.7	164.5	167.9	38.5	28.9	47.9	46.2	33.5	47	41.8	49.6	53.8	54.3	49.8	72.4	48.4	45.1	54.3	44.5	56.2	ref	0.727	0.845	0.86	1.11	-1.207	-0.685	-0.737	-1.2	-0.712	-0.881	-0.634	-0.517	-0.504	-0.628	-0.089	-0.67	-0.771	-0.504	-0.791	-0.454	ref
Os10t0329401-00	1	1	1	1	1	2.9	1	1	1	1	1	1	1	1	1	1	1	1	1	1	1	1	1	1	1	1	1	ref	0	0.768	0	0	0	0	0	0	0	0	0	0	0	0	0	0	0	0	0	0	ref
Os02t0332450-00	2.55	1.8	2.95	8	11	9.95	6.7	4.05	24.4	13.65	3.8	3.5	1.55	1.55	2.05	1.5	1.4	2	1.55	1.85	1	1	1	1.45	2.4	1	1.5	ref	1.181	2.288	1.282	3.091	0.767	-0.467	-0.467	-0.064	-0.514	-0.614	-0.099	-0.467	-0.212	-1.099	-1.099	-1.099	-0.563	0.164	-1.099	-0.514	ref
Os03t0857000-01	167.2	246.2	1286.6	1301.1	1406.1	1441.8	2381.1	2350.3	2132.9	2172.6	292.5	273.8	371.5	519.8	455.6	367.3	271.7	589.8	598.9	110.9	209.2	891.9	299.1	237.4	241	395.3	608.5	ref	2.673	2.811	3.543	3.407	0.48	0.873	1.357	1.167	0.856	0.421	1.54	1.562	-0.871	0.044	2.136	0.56	0.227	0.248	0.962	1.585	ref
Os03t0712800-02	1.8	2.6	1	1	1	1	1	2	1	1	1.9	1	1	1	2	2	1.8	2	2.1	30.2	68.7	2.2	1	23.1	48.8	16.6	2	ref	-1.113	-1.113	-0.613	-1.113	-0.65	-1.113	-1.113	-0.113	-0.113	-0.265	-0.113	-0.043	3.803	4.989	0.024	-1.113	3.417	4.496	2.94	-0.113	ref
Os05t0151150-00	1	1	1	1	1	1	1	1	1	1	1	1	1	1	1	1	1	1	1	1	1	1	1	1	1	1	1	ref	0	0	0	0	0	0	0	0	0	0	0	0	0	0	0	0	0	0	0	0	ref
Os12t0284000-04	374.4	477.35	2083.9	1992.8	2017.3	1950.7	2160.45	2128.05	2153.5	2138.45	597	595.95	496.45	727.8	617.4	665.05	451.4	768.3	696.05	556.75	421.4	506.35	529.6	514.9	460.75	589.95	695.8	ref	2.269	2.23	2.343	2.344	0.497	0.232	0.784	0.546	0.654	0.095	0.862	0.719	0.397	-0.005	0.26	0.325	0.284	0.124	0.481	0.719	ref
Os03t0193450-00	1	1	1	1	1	1	1	1	1	1	1	1	1	1	1	1	1	1	1	1	1	1	1	1	1	1	1	ref	0	0	0	0	0	0	0	0	0	0	0	0	0	0	0	0	0	0	0	0	ref
Os04t0634400-00	1.4	1	2.9	1	1.9	1	1.9	1	1	1.45	1	2.5	2.1	5.75	6.75	1	1	2	1	2.7	1	1	1.9	1	1	1.4	1	ref	0.525	0.22	0.22	0.025	0.418	0.828	2.281	2.512	-0.243	-0.243	0.757	-0.243	1.19	-0.243	-0.243	0.683	-0.243	-0.243	0.243	-0.243	ref
Os03t0137200-02	316.4	183.4	592.6	637.5	601.3	587.3	594.3	576.1	645.4	630.2	239	198.2	263.2	228.9	209.4	327.4	303.4	316.6	274.6	341.2	322.8	218.9	263.3	323	464.4	304.1	310.7	ref	1.351	1.303	1.28	1.405	-0.146	0.128	-0.074	-0.202	0.443	0.333	0.394	0.189	0.502	0.422	-0.138	0.128	0.423	0.947	0.336	0.367	ref
Os02t0100600-01	102.3	57.6	208.6	197.3	187.2	255	198.8	171.3	247.7	276.7	171.6	191.2	256.5	137.5	139.3	151.4	145.3	143.6	184.8	154.8	187.3	96.6	78	160.7	285.1	129.1	133.2	ref	1.402	1.509	1.265	1.77	1.239	1.74	0.841	0.86	0.98	0.921	0.904	1.267	1.012	1.287	0.332	0.023	1.066	1.893	0.75	0.795	ref
Os11t0200950-03	4.5	2.6	27.8	15.5	20.6	25.1	29.15	23.4	18.2	20.2	10.85	9.45	11.05	25.7	27.2	7.1	10.4	19.2	26.35	7	8.5	13.1	15.35	10.75	9.3	12.05	12.35	ref	2.601	2.733	2.933	2.487	1.566	1.692	2.909	2.991	1.054	1.604	2.489	2.946	1.033	1.313	1.937	2.166	1.652	1.443	1.817	1.852	ref
Os02t0722800-02	141.7	95.3	211.05	197.3	217.2	226.65	209.3	218.7	178.8	220.45	146.75	136.45	160.55	138.55	115.7	120.2	148.15	95.6	117.75	193	99.1	98.45	137.95	192	182.15	165.3	111.45	ref	0.812	0.933	0.881	0.773	0.284	0.466	0.254	-0.006	0.049	0.35	-0.282	0.019	0.732	-0.23	-0.239	0.247	0.724	0.648	0.508	-0.06	ref
Os09t0376400-00	45.8	21.4	67.3	41.2	51.5	78.4	20.3	25.5	27.8	49.8	50.7	61.7	18.9	12.6	41.8	62.4	29.5	82.9	48.5	15.6	34.9	273.3	50.2	46.9	39.6	90.5	83.8	ref	0.75	1.021	-0.46	0.249	0.837	-0.728	-1.313	0.417	0.995	-0.086	1.405	0.632	-1.005	0.157	3.126	0.681	0.583	0.339	1.531	1.42	ref
Os09t0294000-01	1668.4	1518	242.7	256.2	392.5	357.9	254.1	249.8	311.7	324.5	122.8	124.5	237.6	215.3	190.6	60.3	66.2	39.4	88.7	126.4	119.6	38.5	32.3	61.9	74.6	54.4	13.8	ref	-2.674	-2.086	-2.659	-2.323	-3.686	-2.744	-2.886	-3.062	-4.722	-4.587	-5.336	-4.165	-3.654	-3.734	-5.369	-5.623	-4.684	-4.415	-4.871	-6.85	ref
Os10t0557900-00	477.2	225.8	1410.4	1253.5	1367.8	1502.2	1553.2	1668.1	1982.8	1949.5	297.1	302.7	345.8	345.5	326.7	624.1	395.6	876	741.5	89.5	130.5	471.9	170.2	267.4	302.6	338.6	931	ref	2.018	2.127	2.294	2.582	-0.13	0.075	0.074	-0.007	0.927	0.269	1.416	1.176	-1.875	-1.331	0.524	-0.948	-0.296	-0.117	0.045	1.504	ref
Os08t0139000-02	222.45	148.8	1232	1190.85	1196	1263.85	1144.9	1230.7	1146.3	1069.05	320.55	295.75	528.25	381.75	398	546.4	565.95	596.85	595.7	597.55	937.95	1509.15	633.85	531.65	1013.85	618.7	959.15	ref	2.735	2.757	2.706	2.605	0.759	1.538	1.069	1.129	1.587	1.637	1.714	1.711	1.716	2.366	3.052	1.801	1.547	2.478	1.766	2.398	ref
Os12t0178300-00	1	1	1	1	1	1	1	1	1	1	1	1	1	1	1	1	1	1	1	53.4	2	1	1	50.4	42.4	12.5	1	ref	0	0	0	0	0	0	0	0	0	0	0	0	5.739	1	0	0	5.655	5.406	3.644	0	ref
Os07t0678100-00	1	2.6	1	1	1	1	2.8	1	1	1	1	1	3.2	2.1	1	1	1.8	1	1	1.9	1	1	1	1	1	1	2	ref	-0.689	-0.689	0.053	-0.689	-0.689	0.989	0.381	-0.689	-0.689	0.159	-0.689	-0.689	0.237	-0.689	-0.689	-0.689	-0.689	-0.689	-0.689	0.311	ref
Os06t0107266-00	2.5	2.6	4.9	4.7	1	1	1	3	1	2.9	5.7	9	5.5	3.1	5.2	5.1	1	3	2.1	1.9	9	1	1.9	1	1	1	2	ref	0.913	-1.35	-0.558	-0.582	1.49	1.109	0.282	1.028	1	-1.35	0.235	-0.28	-0.424	1.82	-1.35	-0.424	-1.35	-1.35	-1.35	-0.35	ref
Os05t0122500-00	1.8	1	1	1	1	1	1	1	1	1	1	1	1	1	1	1	4.25	1	1	3.15	1	9.45	1.9	3.2	1.9	8.4	1	ref	-0.424	-0.424	-0.424	-0.424	-0.424	-0.424	-0.424	-0.424	-0.424	1.663	-0.424	-0.424	1.231	-0.424	2.816	0.502	1.254	0.502	2.646	-0.424	ref
Os03t0185500-01	30.35	19.9	64.85	65.5	75.85	68.5	70.85	95.35	74.1	69.9	44.55	36.35	43.4	35.7	31.9	23	28.3	19.7	26.35	48.25	32.4	25.2	27.45	29.2	34.55	23.15	16.3	ref	1.407	1.552	1.742	1.55	0.711	0.82	0.539	0.376	-0.096	0.204	-0.319	0.101	0.973	0.399	0.036	0.16	0.249	0.491	-0.086	-0.592	ref
Os06t0340200-02	129.7	101.6	95.55	95.4	137.15	135.5	95.45	100.4	121	116.35	103.15	111.55	150.5	119.7	99.45	76.2	68.25	91.05	80.75	69.3	91.15	128.7	96.75	61.45	77.8	59.75	108.5	ref	-0.266	0.248	-0.23	0.048	-0.098	0.391	0.06	-0.207	-0.591	-0.75	-0.334	-0.508	-0.728	-0.333	0.165	-0.247	-0.902	-0.561	-0.942	-0.081	ref
Os04t0532800-01	1	1	1	1	1	1	1	1	1	1	1	1	1	1	1	1	1	1	1	1	1	1	1	1	1	1	1	ref	0	0	0	0	0	0	0	0	0	0	0	0	0	0	0	0	0	0	0	0	ref
Os12t0597500-02	130.9	136.95	616.5	606.7	693.5	733.2	631.6	614.3	624.35	571.55	126.15	137.4	138.25	121.8	128.8	139.6	173.4	153.75	112.95	181.35	160.4	211	134.85	158.5	222.15	151.75	158.8	ref	2.191	2.413	2.218	2.158	-0.024	0.046	-0.137	-0.056	0.06	0.373	0.2	-0.245	0.438	0.261	0.656	0.01	0.243	0.73	0.181	0.246	ref
Os04t0548400-01	17.2	2.6	12.7	23.4	15.8	13.3	8.9	14.3	18.2	19.8	17.9	12.9	11	12.6	32.4	10.2	10.8	17.2	9.5	8.7	29.9	32.5	25.2	19.5	16.6	24	18.8	ref	1.366	1.116	0.754	1.505	1.184	0.718	0.914	2.276	0.609	0.692	1.363	0.507	0.38	2.161	2.281	1.914	1.544	1.312	1.844	1.491	ref
Os04t0641200-01	1.4	1	1	1	1	1	1	1	1	1	1.95	1	1	2.6	1	1	1.4	1	1	93.35	2.5	1	1	193.75	396.4	1.4	1	ref	-0.243	-0.243	-0.243	-0.243	0.239	-0.243	1.136	-0.243	-0.243	0.243	-0.243	-0.243	6.302	1.079	-0.243	-0.243	7.355	8.388	0.243	-0.243	ref
Os08t0546700-01	848.2	617.2	959.1	1038.5	1377.4	1430.5	1047.8	1170.6	910.2	1056.8	1075	1028.6	988.5	735.1	850.5	1178.7	817	1083.4	1189.4	328.3	573.8	1164.2	884.5	542.7	441.5	581.7	968.5	ref	0.464	0.956	0.614	0.439	0.539	0.45	0.023	0.233	0.704	0.175	0.582	0.717	-1.14	-0.335	0.686	0.29	-0.415	-0.713	-0.315	0.421	ref
Os08t0451300-00	1	1	1	1	1	1	1	1	1	1	1	1	1	1	1	1	1	1	1	2.7	5	1	1	1.9	2.8	1	1	ref	0	0	0	0	0	0	0	0	0	0	0	0	1.433	2.322	0	0	0.926	1.485	0	0	ref
Os11t0497350-01	99.2	62.3	26.3	16	38.4	19.9	29.1	16.3	23	28.2	50.7	47.8	51.2	19.9	17.8	53.2	80.1	67.8	40.1	56	125.5	220.1	47.5	106.9	69	120.9	37.5	ref	-1.938	-1.508	-1.852	-1.626	-0.675	-0.619	-1.982	-2.143	-0.563	0.027	-0.214	-0.971	-0.489	0.675	1.485	-0.727	0.443	-0.188	0.621	-1.068	ref
Os11t0102600-01	65.2	95.3	4.4	3.35	5.4	3.85	5.4	1	287.35	110.7	1.9	2	20	1	44.45	4.05	7.1	4.55	64.35	3.6	2	5.8	60.95	3.6	3.75	6.3	63.1	ref	-4.36	-4.112	-5.084	1.178	-5.338	-1.979	-6.301	-0.826	-4.283	-3.473	-4.115	-0.293	-4.453	-5.301	-3.765	-0.371	-4.453	-4.394	-3.645	-0.321	ref
Os10t0335200-02	38.1	49.7	57.5	80.4	96.7	98.3	79.2	97.9	68.9	106	29.1	28.9	52.3	33.6	46	48.1	62.1	40.5	34.8	42.2	72.7	250.3	68.1	54.8	65.4	62.6	76	ref	0.644	1.164	1.017	0.974	-0.585	0.265	-0.373	0.08	0.145	0.513	-0.104	-0.322	-0.044	0.74	2.524	0.646	0.333	0.588	0.525	0.804	ref
Os12t0527800-01	75.6	162.9	159.85	151.5	134.1	166.2	173.7	172.3	181.7	168.35	65.2	64.7	64.6	87.1	63.85	97.7	91.9	95.1	71.25	63.3	50.3	51.8	64.55	65.85	63.5	66.3	67.6	ref	0.488	0.428	0.641	0.656	-0.773	-0.781	-0.349	-0.797	-0.184	-0.272	-0.223	-0.639	-0.81	-1.142	-1.099	-0.782	-0.753	-0.805	-0.743	-0.715	ref
Os09t0548900-00	1	1	1	1	1	1	1	1	1	1	1	1	1	1	1	1	1	1	1	1	1	1	1	1	1	1	1	ref	0	0	0	0	0	0	0	0	0	0	0	0	0	0	0	0	0	0	0	0	ref
Os01t0876200-01	1	1	1	4.7	1	1	1	1	1	3.8	1	4	1	1	1	1	1	1	1	1	1	1	1	1	1	1	1	ref	1.116	0	0	0.963	1	0	0	0	0	0	0	0	0	0	0	0	0	0	0	0	ref
Os09t0442800-02	65.2	87.5	148.2	136.5	137.6	143.6	165.4	144.8	130.1	124.8	92.8	86.6	91.4	100.8	89	103.3	65.4	85	103.5	40.5	52.8	79.7	80.7	44.2	34.1	52.7	79.9	ref	0.913	0.896	1.035	0.754	0.247	0.275	0.416	0.237	0.452	-0.208	0.17	0.454	-0.899	-0.517	0.078	0.095	-0.773	-1.147	-0.519	0.081	ref
Os12t0617700-00	1	1	1	1	1	1	1	1.5	1	1	1	1	1	1	1	1	1	1	1	1	1.5	1	1	2.35	1.9	1	1	ref	0	0	0.292	0	0	0	0	0	0	0	0	0	0	0.585	0	0	1.233	0.926	0	0	ref
Os03t0238800-01	144.8	217.95	75.55	78.1	95.4	96.85	61.2	63.2	72.7	95.7	95.7	101.05	62.9	47.25	67.5	65.45	166.9	69.25	38.5	125.95	128.5	100.85	71.25	128.9	99.85	125.85	41.45	ref	-1.21	-0.886	-1.514	-1.091	-0.853	-1.498	-1.911	-1.396	-1.441	-0.09	-1.359	-2.206	-0.496	-0.467	-0.817	-1.318	-0.463	-0.831	-0.497	-2.1	ref
Os12t0564000-00	1	1	1	1	1	1	1	1	1	1	1	1	1	1	1	1	1	1	1	1	1	1	1	1	1	1	1	ref	0	0	0	0	0	0	0	0	0	0	0	0	0	0	0	0	0	0	0	0	ref
Os03t0660200-00	17.2	10.4	4.9	1	4.5	2.9	1	1	4.8	1	3.8	4	9.9	7.3	4.1	1	10.8	4	3.1	15.6	66.8	32.5	14.4	12.5	96.6	7.6	24.7	ref	-2.595	-1.888	-3.741	-2.61	-1.778	-0.434	-0.874	-1.706	-3.741	-0.308	-1.741	-2.109	0.222	2.32	1.281	0.107	-0.098	2.853	-0.815	0.885	ref
Os07t0423000-01	112.3	60.7	165.7	165.5	208.1	211.6	164.5	195.8	193.2	173.5	114.4	127.5	152.8	128.1	169.6	72.6	111.9	61.7	115.1	156.5	132.5	169.2	138	153.6	211.6	134.9	104.6	ref	1.004	1.346	1.12	1.149	0.549	0.888	0.634	1.039	-0.186	0.439	-0.42	0.479	0.923	0.682	1.035	0.741	0.896	1.358	0.708	0.341	ref
Os07t0662100-00	1	1	1	1	1	1	1	1	1	1	1	1	1	1	1	1	1	1	1	1	1	1	1	1	1	1	1	ref	0	0	0	0	0	0	0	0	0	0	0	0	0	0	0	0	0	0	0	0	ref
Os02t0673600-01	319.5	329.6	464	423.5	455.2	408.9	414.1	400.7	404.4	432.3	317.8	362.5	373.7	311.9	313.1	318.2	421.7	314.6	303.1	353.2	461.3	470.6	350.1	383.9	460.8	342.7	353.1	ref	0.45	0.411	0.328	0.366	0.065	0.204	-0.057	-0.052	-0.028	0.378	-0.045	-0.098	0.122	0.507	0.536	0.11	0.242	0.506	0.079	0.122	ref
Os03t0742850-00	1	1	1	1	1	1	1	1	1	1	1	1	1	1	1	1	1	1	1	1	1	1	1	1	1	1	1	ref	0	0	0	0	0	0	0	0	0	0	0	0	0	0	0	0	0	0	0	0	ref
Os01t0767000-01	392.95	559.85	1202.3	1288.05	1274.75	1263.85	1413	1406.1	1389.15	1345.15	418.95	431.15	413.85	409.55	374.45	473.25	368.25	488.55	495.9	342.9	250.1	135.95	291.45	361.35	384	399.75	385.65	ref	1.408	1.436	1.587	1.543	-0.142	-0.181	-0.196	-0.325	0.013	-0.349	0.059	0.08	-0.452	-0.907	-1.787	-0.686	-0.376	-0.289	-0.231	-0.282	ref
Os05t0171200-01	103.05	18.3	14.65	10.8	11.45	16.1	11.15	18.85	8.65	14.6	26.3	25.9	17.75	15.2	24.55	34.25	121.25	26.8	18.45	27.2	35.35	160.2	34.15	50.4	45.15	55.6	28.6	ref	-1.788	-1.677	-1.583	-1.95	-0.735	-1.291	-1.514	-0.823	-0.342	1.481	-0.696	-1.235	-0.675	-0.297	1.883	-0.347	0.215	0.056	0.357	-0.603	ref
Os03t0670366-00	2.95	5.7	7.35	5.2	7.1	13.75	10.65	12.2	7.7	5.2	4.75	4.5	7.7	5.2	4.15	1.5	4.25	4.55	2.05	2.7	3.5	4.05	2.35	4.95	3.3	3.05	4.95	ref	0.592	1.269	1.475	0.626	0.173	0.909	0.343	0.017	-1.451	0.052	0.15	-1	-0.603	-0.228	-0.018	-0.803	0.272	-0.313	-0.427	0.272	ref
Os05t0573100-00	1.8	2.6	1	1	7.1	3.8	6.3	4.1	5.8	3.8	1	1	4.3	1	1	1	1.8	2	2.1	1.9	1	3.4	3.7	3.6	1.9	1.8	1	ref	-1.113	1.264	1.232	1.118	-1.113	0.991	-1.113	-1.113	-1.113	-0.265	-0.113	-0.043	-0.187	-1.113	0.652	0.774	0.735	-0.187	-0.265	-1.113	ref
Os08t0509600-01	66.7	62.3	19.5	27.2	17.5	24.6	18.6	30.6	24.9	27.3	24.4	26.9	13.3	15.7	11.5	21.5	148.6	14.2	16.8	51.7	21.9	379.9	32.3	53.9	24.9	180.1	32.6	ref	-1.485	-1.635	-1.434	-1.306	-1.331	-2.277	-2.038	-2.487	-1.584	1.205	-2.183	-1.94	-0.318	-1.558	2.559	-0.997	-0.258	-1.372	1.482	-0.984	ref
Os07t0102100-02	103.8	38.7	437.7	488	627.4	562.8	415.8	538.4	532.5	522.3	99.4	93.6	168.4	102.9	83.7	129.9	81.7	186.1	143.6	53.4	93.6	183.8	101.3	71.6	81	72.5	194.3	ref	2.866	3.229	2.9	3.057	0.606	1.41	0.699	0.401	1.035	0.366	1.554	1.18	-0.247	0.562	1.536	0.677	0.176	0.354	0.194	1.616	ref
Os07t0563400-01	163.7	164.5	384.5	343.55	232.4	297.9	343.8	350.7	472.8	499.85	36.6	35.35	70.75	40.95	40.8	18.4	133.5	21.75	21.05	25.5	66.75	115.35	26.5	60.55	68.1	62.6	24.2	ref	1.147	0.681	1.081	1.567	-2.19	-1.214	-2.003	-2.008	-3.157	-0.298	-2.915	-2.963	-2.686	-1.298	-0.509	-2.631	-1.438	-1.269	-1.39	-2.761	ref
Os02t0156200-00	57.4	32.4	255.4	264.6	333.3	259.7	245.3	206	205.6	266.4	121	112.5	133.8	115.5	118.3	109.5	104.5	94.1	110.9	119.5	92.7	84.5	112	113	108.6	126.7	80.9	ref	2.592	2.77	2.382	2.44	1.436	1.633	1.421	1.456	1.344	1.277	1.126	1.363	1.47	1.104	0.97	1.377	1.39	1.332	1.555	0.908	ref
Os03t0439800-02	703.7	978.8	428.9	474.9	411.7	458	394.8	470	448.4	438.9	153.8	174.3	213	205.8	186.4	279.3	328.7	276.2	270.4	129	169.4	258.8	123.6	193.3	192.3	171	214	ref	-0.879	-0.935	-0.946	-0.904	-2.342	-1.962	-2.012	-2.155	-1.571	-1.336	-1.587	-1.618	-2.686	-2.293	-1.681	-2.747	-2.102	-2.11	-2.279	-1.955	ref
Os03t0281201-01	113.1	76.5	11.7	10.3	19.3	18	11.5	21.4	9.6	5.7	23.5	37.8	5.5	4.2	4.1	25.6	104.5	19.2	3.1	45.7	14.9	277	28.8	81.3	26.7	85.6	13.8	ref	-3.083	-2.319	-2.568	-3.652	-1.642	-4.08	-4.469	-4.504	-1.861	0.168	-2.276	-4.907	-1.025	-2.642	1.574	-1.691	-0.194	-1.801	-0.12	-2.753	ref
Os11t0127600-01	8	12	36.1	30.9	21	14.2	19.5	31.6	21.1	16	5.7	12	15.5	7.3	7.3	5.1	2.6	3	8.4	6.2	7	4.6	5.5	3.6	7.4	3.5	2	ref	1.769	0.818	1.341	0.907	-0.245	0.662	-0.425	-0.425	-0.942	-1.914	-1.708	-0.222	-0.66	-0.485	-1.091	-0.833	-1.444	-0.405	-1.485	-2.292	ref
Os02t0773400-01	1	1	1	1	1	1	1	1	1	1	1	1	1	1	1	1	1	1	1	1	1	1	1	1	1	1	1	ref	0	0	0	0	0	0	0	0	0	0	0	0	0	0	0	0	0	0	0	0	ref
Os06t0128500-01	127	140.9	57.5	74.8	75	56.7	53.7	58.1	38.3	45.1	99.4	98.6	128.2	118.6	102.6	132	190.9	120.4	114	129.8	156.4	216.5	142.4	128.9	182.1	141.5	152.9	ref	-1.028	-1.037	-1.26	-1.686	-0.434	-0.061	-0.174	-0.383	-0.019	0.513	-0.152	-0.231	-0.043	0.225	0.695	0.09	-0.053	0.445	0.081	0.193	ref
Os11t0523800-01	740	819.25	673.55	675.4	655.7	746.9	653.15	713.25	819.85	860.85	284	297.25	283.85	236.25	242.4	416.95	574.1	390.45	390.25	520.25	447.3	368.35	373.4	641.05	544.45	692.6	405.35	ref	-0.207	-0.154	-0.19	0.11	-1.422	-1.456	-1.721	-1.684	-0.901	-0.44	-0.996	-0.997	-0.582	-0.8	-1.08	-1.06	-0.28	-0.516	-0.169	-0.942	ref
Os03t0158600-00	9.5	8.9	39	33.7	17.5	20.8	19.5	26.5	20.1	19.8	10.4	3	4.3	4.2	3.1	9.2	6.7	2	9.5	10.4	15.9	14.3	10	16	12	15	24.7	ref	1.979	1.053	1.306	1.117	-0.719	-1.097	-1.13	-1.569	0.001	-0.457	-2.201	0.047	0.178	0.79	0.637	0.121	0.799	0.384	0.706	1.426	ref
Os05t0160701-00	1.8	1	7.8	1	1	1.9	1	1	1	1	1	1	2.1	1	1	1	1	1	1	1	1	1	1	1	1	1	1	ref	1.058	0.039	-0.424	-0.424	-0.424	0.646	-0.424	-0.424	-0.424	-0.424	-0.424	-0.424	-0.424	-0.424	-0.424	-0.424	-0.424	-0.424	-0.424	-0.424	ref
Os04t0464750-01	584.6	527.6	498.1	540.3	602.2	546.7	478.2	449.7	688.4	723.9	197.8	218.1	566.7	307.7	292.2	343.8	526.8	468.4	494.3	695	1702.6	2145.9	857.7	900.9	1821.7	758.3	818.6	ref	-0.098	0.047	-0.26	0.346	-1.419	0.029	-0.852	-0.926	-0.692	-0.076	-0.246	-0.168	0.324	1.616	1.95	0.627	0.698	1.714	0.449	0.56	ref
Os02t0565900-00	5.25	7.3	1	1	1	1	1.45	2.5	1	1.95	1.45	1	1	1	1	1	1	1	1	1	1	1	1	1	1	1	1	ref	-2.63	-2.63	-1.701	-2.148	-2.362	-2.63	-2.63	-2.63	-2.63	-2.63	-2.63	-2.63	-2.63	-2.63	-2.63	-2.63	-2.63	-2.63	-2.63	-2.63	ref
Os01t0178000-01	115	198.3	452.3	491.25	491.7	479.2	457.15	519.5	484.25	535	250.3	229	204.65	248.35	241.4	316.15	196.65	399.55	332.7	264.75	253.55	229.15	331.75	223.75	223.55	187.5	397.95	ref	1.642	1.685	1.69	1.753	0.665	0.438	0.718	0.677	1.066	0.381	1.404	1.14	0.81	0.748	0.602	1.135	0.567	0.566	0.312	1.398	ref
Os08t0120000-01	82.9	104	90.2	71.55	94.5	100.1	81.45	82.05	69.85	78.35	60.55	74.7	91.4	73.5	73.25	64.95	42.55	37.9	48.55	123.4	109.6	101.5	73.1	106.85	154.6	87.65	45.85	ref	-0.209	0.067	-0.184	-0.328	-0.465	-0.023	-0.337	-0.342	-0.516	-1.126	-1.293	-0.935	0.41	0.239	0.128	-0.345	0.203	0.736	-0.083	-1.018	ref
Os08t0105700-01	14.9	7.3	19.5	29	25.4	25.5	2.8	5.1	6.7	3.8	11.3	11	7.7	7.3	4.1	25.6	30.3	1	3.1	31.9	21.9	19.2	15.3	3.6	9.3	5.9	4.9	ref	1.189	1.287	-1.465	-1.047	0.096	-0.438	-0.515	-1.347	1.296	1.539	-3.383	-1.75	1.613	1.07	0.88	0.553	-1.535	-0.165	-0.822	-1.09	ref
Os07t0281900-01	1	1	1	1	1	2.9	1	1	2	2.9	1	1	1	1	1	1	3.4	3	2.1	1	1	1	1.9	1	1	1	4	ref	0	0.768	0	1.268	0	0	0	0	0	1.766	1.585	1.07	0	0	0	0.926	0	0	0	2	ref
Os06t0670500-02	474.1	485.2	980.5	1160	998	1168.9	1131.3	993.1	1334.6	1042.8	264.3	309.7	297.8	314	296.4	362.2	335.2	340.9	403.5	256.1	335.7	258.8	300.9	278.9	286.1	277	347.2	ref	1.153	1.171	1.144	1.298	-0.745	-0.688	-0.611	-0.694	-0.405	-0.517	-0.493	-0.249	-0.905	-0.515	-0.89	-0.673	-0.782	-0.745	-0.792	-0.466	ref
Os04t0507950-01	42.7	62.3	24.4	16	28	18.9	36.2	25.5	23	30.1	8.5	9	13.3	16.8	23	38.9	129.8	47.5	20	459.7	1155.6	1035.9	83.4	404.2	558.2	291.8	38.5	ref	-1.384	-1.165	-0.763	-0.971	-2.56	-1.955	-1.618	-1.165	-0.407	1.331	-0.119	-1.367	3.156	4.486	4.328	0.693	2.97	3.436	2.5	-0.422	ref
Os02t0753500-01	5.25	2.6	2.45	1.95	1.45	1.95	1.45	1	1	1.95	5.7	5	2.65	2.1	2.05	1.5	5.9	3	1	4.9	6.5	14.3	10.85	8.95	32.25	1.8	1.5	ref	-0.757	-1.136	-1.617	-1.404	0.531	-0.479	-0.815	-0.85	-1.3	0.675	-0.3	-1.885	0.407	0.815	1.953	1.554	1.276	3.126	-1.037	-1.3	ref
Os07t0150500-01	85.25	51.3	130.65	159.9	161.1	146.9	157.9	151.9	150.15	124.3	78.8	74.7	75.75	65.05	67.5	96.15	92.3	121.9	96.6	77	64.25	61.5	87.85	80.85	94.35	94.65	84.35	ref	1.128	1.218	1.228	1.047	0.214	0.196	-0.024	0.03	0.54	0.481	0.882	0.547	0.22	-0.042	-0.105	0.41	0.29	0.513	0.517	0.351	ref
Os02t0273300-00	1	1	16.6	11.3	11.4	8.6	15.9	14.3	13.4	13.2	4.7	6	4.3	3.1	5.2	5.1	13.2	13.1	10.5	4.4	5	5.8	7.3	5.4	4.7	5.9	8.9	ref	3.776	3.308	3.914	3.733	2.409	2.104	1.632	2.379	2.35	3.722	3.711	3.392	2.138	2.322	2.536	2.868	2.433	2.233	2.561	3.154	ref
Os01t0596300-01	1	1	1	1	1	1	1	1	1	1	1	1	1	1	1	1	1	1	1	1	1	1	1	1	1	1	1	ref	0	0	0	0	0	0	0	0	0	0	0	0	0	0	0	0	0	0	0	0	ref
Os07t0421866-00	201.2	211.7	906.5	903	812.7	791.3	983.6	1014.5	869.1	1028.7	381.5	395.3	396	511.4	495.4	266	134.7	221.5	324.2	207.2	88.7	79.7	180	165.1	146.3	123.4	150.9	ref	2.132	1.958	2.275	2.196	0.912	0.94	1.309	1.263	0.366	-0.616	0.102	0.652	0.006	-1.218	-1.373	-0.197	-0.322	-0.496	-0.742	-0.452	ref
Os03t0593200-01	121.6	162.9	373.3	376.7	379.5	419.3	376.3	389.5	324.1	353.6	233.4	232	255.4	245.7	161.3	199.5	146.1	179	175.3	173.7	124.5	117.2	125.4	147.4	164.7	157.9	140.1	ref	1.414	1.503	1.444	1.266	0.725	0.86	0.804	0.197	0.503	0.054	0.347	0.317	0.304	-0.177	-0.264	-0.167	0.067	0.227	0.166	-0.007	ref
Os05t0121750-00	4.1	1	5.9	26.2	14.9	22.7	6.3	17.3	17.3	15.1	3.8	5	6.6	4.2	4.1	2	2.6	1	3.1	7	4	2.2	3.7	7.2	4.7	2.6	3	ref	2.618	3.183	2.366	2.997	1.106	1.705	1.053	1.018	-0.018	0.361	-1.018	0.614	1.79	0.982	0.12	0.87	1.83	1.215	0.361	0.567	ref
Os03t0691900-00	1	1	1	1	1	1	1	1	1	1	1.45	1	1	1	1	1	1	1	1	1	1	1	1	1	1	1	1	ref	0	0	0	0	0.268	0	0	0	0	0	0	0	0	0	0	0	0	0	0	0	ref
Os03t0652600-00	1	1	1	1	1	1	1	1	1	1	1	1	1	1	1	1	1	1	1	1	1	1	1	1	1	1.8	1	ref	0	0	0	0	0	0	0	0	0	0	0	0	0	0	0	0	0	0	0.848	0	ref
Os05t0250500-00	1	1	1	1	1	1	1	1	1	1	1	1	1	1	1	1	1	1	1	1	1	1	1	1	1	1	1	ref	0	0	0	0	0	0	0	0	0	0	0	0	0	0	0	0	0	0	0	0	ref
Os05t0125050-00	1	1	1	1	1	1	1	1	1	1	1	1	1	1	1	1	1	1	1	1	1	1	1	1	1	1	1	ref	0	0	0	0	0	0	0	0	0	0	0	0	0	0	0	0	0	0	0	0	ref
Os03t0744650-00	862.9	680.1	951.3	995.5	1095.5	997.1	931.8	922.8	1170.2	1111.2	652.3	641.3	475.2	434.8	472.3	568.9	746.9	416.8	421.4	735.4	615.7	369	468.3	792.3	654.8	792.8	299.8	ref	0.345	0.448	0.276	0.574	-0.244	-0.689	-0.817	-0.698	-0.429	-0.037	-0.878	-0.862	-0.059	-0.315	-1.054	-0.71	0.049	-0.226	0.049	-1.353	ref
Os04t0459200-01	215.9	148	250.05	226.25	258.5	311.65	224.25	214.1	271.6	349.8	98.95	102.05	89.15	73.45	94.2	112.55	118.8	85.5	107.65	122.95	164.4	266.65	103.95	164.2	96.6	163.25	129.7	ref	0.412	0.667	0.294	0.786	-0.831	-1.004	-1.283	-0.924	-0.667	-0.589	-1.064	-0.732	-0.54	-0.121	0.577	-0.782	-0.123	-0.888	-0.131	-0.463	ref
Os04t0450825-00	1	1	1	1	1	1	1	1	1	1	1	1	1	1	1	1	1	1	1	1	1	1	1	1	1	1	1	ref	0	0	0	0	0	0	0	0	0	0	0	0	0	0	0	0	0	0	0	0	ref
Os05t0466800-01	133.95	164.45	364.6	371.15	367.25	343.7	413.2	410.9	379.55	387.8	152.8	154.8	182.35	170.05	169.1	159.1	151	207.4	166.3	140.55	166.9	200.15	183.6	165.95	204.65	161.6	221.4	ref	1.309	1.259	1.473	1.37	0.051	0.297	0.196	0.188	0.1	0.025	0.483	0.164	-0.079	0.169	0.431	0.307	0.161	0.463	0.123	0.577	ref
Os02t0822800-01	57.05	65.45	98.45	112.25	108	118.1	110.4	111.1	100.4	100.85	85.35	88.6	61.25	72.45	80.6	75.15	77.2	68.8	54.9	95.05	93.15	63.35	86.9	92.3	73.65	81.1	97.15	ref	0.783	0.886	0.858	0.72	0.509	0.003	0.246	0.399	0.298	0.337	0.171	-0.155	0.637	0.608	0.052	0.508	0.595	0.269	0.408	0.669	ref
Os10t0437300-00	1	1	1	1	1	1	1	1	1	1	1	1	1	1	1	1	1	1	1	1	1	1	1	1	1	1	1	ref	0	0	0	0	0	0	0	0	0	0	0	0	0	0	0	0	0	0	0	0	ref
Os11t0155100-01	270.8	153.5	121.9	116	123.7	130.4	78.3	108.1	120.5	129.5	130.3	178.2	225.3	133.3	166.5	106.4	139.6	150.7	163.7	30.2	52.8	296.3	163.9	34.5	49.7	42.1	171.6	ref	-0.778	-0.683	-1.148	-0.707	-0.42	0.144	-0.613	-0.292	-0.938	-0.546	-0.436	-0.317	-2.755	-1.949	0.539	-0.315	-2.563	-2.036	-2.276	-0.249	ref
Os02t0583200-00	1	1	1	1	1	1	1	1	1	1	1	1	1	1	1	1	1	1	1	1	1	1	1	1	1	1	1	ref	0	0	0	0	0	0	0	0	0	0	0	0	0	0	0	0	0	0	0	0	ref
Os04t0618900-00	1	1	1	1	1	1	1	1	1	1	1	1	1	1	1	1	1	2	1	1	1	1	1	1	1	1	1	ref	0	0	0	0	0	0	0	0	0	0	1	0	0	0	0	0	0	0	0	0	ref
Os05t0432400-03	542.1	748.5	1265.15	1374.5	1386.1	1389.4	1430.1	1397.45	1455.1	1363.9	563.3	543.2	646.5	665.3	624.2	468.6	530.9	525	494.85	525	573.35	737.55	548.85	560.3	730.65	576.4	541	ref	1.05	1.123	1.15	1.145	-0.204	0.021	0.063	-0.029	-0.443	-0.263	-0.279	-0.364	-0.279	-0.152	0.211	-0.215	-0.185	0.198	-0.144	-0.236	ref
Os03t0659266-00	1	1	1	1	1	1	1	1	2	1	1	1	1	1	1	1	1	1	1	1	1	1	1	1	1	1	1	ref	0	0	0	0.5	0	0	0	0	0	0	0	0	0	0	0	0	0	0	0	0	ref
Os01t0698300-01	65.55	57.6	112.6	115.05	114.95	117.1	129.75	102.95	98.05	114.45	45.05	39.3	41.15	36.7	53.4	51.65	57.25	58.65	62.3	41.35	34.9	47.6	53.8	53.1	47.9	69.15	39.95	ref	0.889	0.917	0.911	0.786	-0.546	-0.578	-0.744	-0.202	-0.251	-0.102	-0.067	0.02	-0.571	-0.816	-0.368	-0.192	-0.211	-0.359	0.17	-0.621	ref
Os06t0212600-00	36.6	15.1	11.7	10.3	2.7	1	6.3	1	6.7	10.4	24.4	27.9	12.2	10.5	18.8	12.3	15.7	24.3	13.7	24.2	58.8	89.4	38.6	26.6	24.9	23.2	41.4	ref	-1.099	-3.839	-3.227	-1.494	0.15	-0.946	-1.163	-0.322	-0.935	-0.582	0.048	-0.779	0.042	1.323	1.927	0.715	0.178	0.083	-0.019	0.816	ref
Os10t0558850-00	34.2	23	215.4	181.4	209.8	165.3	246.2	217.2	160.7	168.8	42.2	71.7	70.2	59.8	116.2	91	65.4	68.8	94	50	37.9	140.2	39.5	73.3	114.1	39.6	107.5	ref	2.817	2.731	3.044	2.554	0.972	1.324	1.092	2.051	1.698	1.221	1.295	1.745	0.834	0.434	2.322	0.494	1.386	2.024	0.498	1.938	ref
Os09t0554200-01	32.7	16.7	41.9	28.1	42.8	50.1	19.5	40.8	38.3	34.8	108.8	140.4	159.4	127	153.9	151.4	124.9	124.4	159.4	106.7	177.3	204.3	80.7	178.3	244.7	114.4	116.4	ref	0.554	0.987	0.271	0.644	2.403	2.77	2.442	2.719	2.696	2.418	2.412	2.77	2.191	2.924	3.128	1.788	2.932	3.388	2.291	2.316	ref
Os01t0538650-00	1	1	1	1	1	1	1	1	1	1	1	1	1	1	1	1	1	1	1	1	1	1	1	1	1	1	1	ref	0	0	0	0	0	0	0	0	0	0	0	0	0	0	0	0	0	0	0	0	ref
Os10t0541500-00	7.55	6.5	1	1	1	1	1	1	1	1	1	1	1	1	1	1	5.1	1	1	1	1.5	6.45	1	3.6	1.9	1.8	1	ref	-2.808	-2.808	-2.808	-2.808	-2.808	-2.808	-2.808	-2.808	-2.808	-0.458	-2.808	-2.808	-2.808	-2.223	-0.119	-2.808	-0.96	-1.882	-1.96	-2.808	ref
Os09t0434100-01	264.6	387.75	510.25	531.45	482.55	491.5	536.7	552.15	469.95	527.5	301.8	300.2	261	350.2	298.45	257.3	204.8	286.75	255	252.25	221.65	225.5	275.8	256.85	207.9	229.35	214.5	ref	0.701	0.604	0.765	0.636	-0.09	-0.295	0.129	-0.102	-0.316	-0.645	-0.16	-0.329	-0.345	-0.531	-0.506	-0.216	-0.319	-0.624	-0.482	-0.578	ref
Os01t0543400-00	1	1	6.35	4.75	1.45	3.85	4.5	2	6.25	5.7	1	1	2.1	1	1	1	1	1	2.6	1.85	1	1	1.45	3.65	1.45	1.8	2	ref	2.457	1.24	1.585	2.577	0	1.07	0	0	0	0	0	1.379	0.888	0	0	0.536	1.868	0.536	0.848	1	ref
Os10t0130200-00	1	1	1	1	1	1	1	1	1	1	1	1	1	1	1	1	1	1	1	1	1	1	1	1	1	1	1	ref	0	0	0	0	0	0	0	0	0	0	0	0	0	0	0	0	0	0	0	0	ref
Os01t0237100-01	97.6	106.3	1025.4	1011.4	1046.8	1023.5	1202.5	1229.7	1152	1173.1	968.1	1016.7	1242.9	1296	1255.8	1061	610	1352.5	1461.9	827.3	830.9	896.7	1054.6	623.8	802.8	696.7	1120.4	ref	3.322	3.345	3.578	3.513	3.284	3.609	3.669	3.624	3.381	2.582	3.731	3.843	3.022	3.028	3.138	3.372	2.615	2.978	2.774	3.459	ref
Os12t0123500-01	233.65	253.3	388.9	318.3	774.05	794.55	748.5	739.75	663.5	706.6	137.8	129.95	372.6	245.75	158.1	168.25	607.9	420.8	297.3	613.45	670.45	684.85	615.55	523.25	567.4	614.15	570.05	ref	0.532	1.689	1.613	1.493	-0.862	0.615	0.015	-0.622	-0.532	1.321	0.791	0.289	1.334	1.463	1.493	1.339	1.105	1.222	1.336	1.228	ref
Os06t0622000-01	16.45	15.9	5.9	12.2	16.7	9.5	9.35	13.2	12.95	15.5	7.1	9	9.35	10.5	10.95	8.2	32	13.1	8.95	24.65	11	34.9	17.55	21.75	21.65	54	19.25	ref	-0.931	-0.361	-0.542	-0.191	-1.017	-0.791	-0.623	-0.563	-0.98	0.985	-0.304	-0.854	0.608	-0.556	1.11	0.118	0.427	0.421	1.739	0.251	ref
Os11t0555866-00	5.6	2.6	1	1	174.1	142.6	177.7	126.4	176	181	1	1	17.7	26.2	27.2	1	11.6	20.2	23.2	1	20.9	1	25.2	1	13	7.6	15.8	ref	-1.932	5.368	5.296	5.548	-1.932	2.214	2.78	2.834	-1.932	1.604	2.404	2.604	-1.932	2.453	-1.932	2.723	-1.932	1.768	0.994	2.05	ref
Os03t0708900-01	39.65	52.05	61.45	63.15	42.3	36.4	48.45	37.7	25.9	23.5	50.2	46.3	86.35	71.9	66.45	83.9	77.25	63.2	77.05	88.2	98.65	86.35	76.65	69.4	116.4	78.65	79.9	ref	0.455	-0.211	-0.088	-0.881	0.086	0.927	0.662	0.549	0.885	0.766	0.476	0.762	0.957	1.119	0.927	0.755	0.611	1.357	0.792	0.815	ref
Os10t0532901-00	1	1	1	1	1	1	1	1	1	1.95	1	1	1	1	1	1	1	1	1	1	1	1	1	1	1	1	1	ref	0	0	0	0.482	0	0	0	0	0	0	0	0	0	0	0	0	0	0	0	0	ref
Os05t0313900-00	11.8	18.3	24.4	37.5	34.1	31.2	31.8	26.5	31.6	22.6	20.7	21.9	25.5	32.5	19.9	26.6	20.6	16.2	19	39.7	16.9	17.9	36.8	32.8	36.9	29.7	21.7	ref	1.042	1.15	0.982	0.863	0.535	0.795	1.145	0.437	0.856	0.487	0.141	0.371	1.434	0.202	0.285	1.324	1.158	1.328	1.015	0.562	ref
Os04t0165300-01	199.7	175.5	227.1	213.2	217.6	230.4	191.7	215.1	189.3	222.3	142.5	130.4	141.6	142.8	126.7	106.4	155.9	110.3	123.5	113.5	159.4	122	96.8	127.2	161	112.7	127.2	ref	0.233	0.258	0.117	0.132	-0.458	-0.403	-0.391	-0.563	-0.815	-0.264	-0.763	-0.6	-0.722	-0.232	-0.618	-0.952	-0.558	-0.218	-0.732	-0.558	ref
Os04t0357100-00	1	1	1	1	1	1	1	1	1	1	1	1	1	1	1	1	1	1	1	1	1	1	1	1	1	1	1	ref	0	0	0	0	0	0	0	0	0	0	0	0	0	0	0	0	0	0	0	0	ref
Os01t0349600-01	742.3	493	2670.6	2576.1	2661.5	3138.5	3260.9	2958	3704.6	3852	739.5	691.1	1128	929.4	1063.1	1086.6	568.4	1261.5	1546.4	333.4	478.2	1368.8	678.6	495	638.2	542.3	1451.8	ref	2.116	2.256	2.36	2.643	0.241	0.899	0.62	0.813	0.845	-0.09	1.06	1.354	-0.86	-0.339	1.178	0.166	-0.289	0.077	-0.158	1.263	ref
Os02t0131300-02	923.6	948.15	1026.35	953	1218.15	1233.6	984.95	1080.35	998.15	1144.45	484.55	461.5	486.95	419.55	403.75	493.65	663.35	470.4	440.4	768.9	946.9	1309.45	658.95	806	955.5	774.35	683	ref	0.08	0.39	0.141	0.192	-0.985	-0.942	-1.157	-1.213	-0.923	-0.496	-0.992	-1.087	-0.283	0.017	0.485	-0.506	-0.215	0.03	-0.273	-0.454	ref
Os01t0809300-01	1157.8	1579.35	2288.55	2359.2	2333.1	2291.55	2189.05	2031.15	2210.4	2054.95	1106.85	1065.95	1108.45	935.75	940.5	1208.4	1371	1200.8	926.9	1045.1	1726.45	1903.75	1317.8	1185.4	1519.15	1284.45	1525.2	ref	0.781	0.774	0.641	0.656	-0.316	-0.287	-0.531	-0.524	-0.162	0.02	-0.171	-0.545	-0.372	0.352	0.493	-0.037	-0.19	0.168	-0.074	0.174	ref
Os03t0764300-02	1	1	1	1	1	1	1	1	1	1	1	1	1	1	1	1	1	1	1	1	1	1	1	1	1	1	1	ref	0	0	0	0	0	0	0	0	0	0	0	0	0	0	0	0	0	0	0	0	ref
Os05t0140300-00	176.5	101.6	221.3	166.4	216.8	237	174.1	207	260.1	313.2	67.5	90.6	127.1	79.8	94.2	78.8	55.6	133.5	158.4	66.3	96.6	157.1	103.9	42.5	45.1	54.4	130.2	ref	0.519	0.759	0.503	1.092	-0.776	-0.075	-0.747	-0.507	-0.765	-1.268	-0.004	0.242	-1.014	-0.471	0.23	-0.366	-1.656	-1.57	-1.3	-0.041	ref
Os01t0712900-00	1	2.6	1	1.9	1	3.8	2.8	2	4.8	4.8	1	1	3.2	2.1	1	1	1	2	1	1	1	1	3.7	1.9	1	1	1	ref	-0.226	0.274	0.553	1.574	-0.689	0.989	0.381	-0.689	-0.689	-0.689	0.311	-0.689	-0.689	-0.689	-0.689	1.198	0.237	-0.689	-0.689	-0.689	ref
Os03t0589300-01	1.8	2.6	44.9	41.2	36.7	33.1	29.1	32.6	21.1	21.6	7.6	8	3.2	8.4	5.2	5.1	5.9	5	5.2	10.4	5	10.7	6.4	9.8	4.7	12.5	11.8	ref	4.313	4.01	3.832	3.303	1.85	0.565	1.957	1.265	1.237	1.447	1.209	1.265	2.265	1.209	2.306	1.565	2.18	1.119	2.531	2.447	ref
Os06t0522100-00	1	1	3.9	4.7	1	1	2.8	3	1	1	25.4	29.9	9.9	3.1	1	1	2.6	1	1	1	1	1	1	1	1	1.8	1	ref	2.098	0	1.535	0	4.784	3.307	1.632	0	0	1.379	0	0	0	0	0	0	0	0	0.848	0	ref
Os11t0107850-00	1	1	1	1	1	1	1	1	1	1	1	1	1	1	1	1	1	1	1	1	1	1	1	1	1	1	1	ref	0	0	0	0	0	0	0	0	0	0	0	0	0	0	0	0	0	0	0	0	ref
Os02t0707900-03	1	1	1	1	1	1	1	1	1	1	1	1	1	1	1	1	1	1	1	1	1	1	1	1	1	1	1	ref	0	0	0	0	0	0	0	0	0	0	0	0	0	0	0	0	0	0	0	0	ref
Os11t0594900-00	1	8.9	4.9	1	4.5	2.9	1	1	1	1.9	1.9	4	2.1	5.2	1	7.1	1	2	2.1	2.7	1	1	2.8	6.3	2.8	1	3	ref	-0.431	0.276	-1.577	-1.114	-0.114	-0.507	0.802	-1.577	1.251	-1.577	-0.577	-0.507	-0.144	-1.577	-1.577	-0.091	1.078	-0.091	-1.577	0.008	ref
Os09t0376900-01	53.6	70.2	82.9	91.7	113.2	99.2	81	93.8	105.2	78.8	43.2	41.8	47.9	32.5	41.8	46	58.9	51.6	48.5	154.8	165.4	66.4	59.2	106.9	149	63.4	44.4	ref	0.507	0.789	0.507	0.57	-0.53	-0.357	-0.916	-0.553	-0.415	-0.059	-0.249	-0.339	1.335	1.431	0.114	-0.051	0.801	1.28	0.048	-0.466	ref
Os01t0668100-01	3379.1	1228.8	1452.3	1517.1	2491.9	2910.9	1076.8	947.2	2186.5	2407.1	3048.6	3248.2	1783	714.1	1499.9	2600	2913.8	2314.5	2393.6	588.5	1375.8	2930.2	1495	2194.2	797.3	2120.2	1749.6	ref	-0.457	0.402	-1.013	0.171	0.627	-0.193	-1.513	-0.442	0.352	0.516	0.184	0.232	-1.792	-0.567	0.524	-0.447	0.107	-1.354	0.057	-0.22	ref
Os03t0237267-00	1	1	1	1	1	1	1	1	1	1	1	1	1	1	1	1	1	1	1	1	1	1	1	1	1	1	1	ref	0	0	0	0	0	0	0	0	0	0	0	0	0	0	0	0	0	0	0	0	ref
Os06t0666500-00	73.7	16.7	32.2	16	32.3	36.9	29.1	38.7	19.2	34.8	36.6	43.8	60.1	58.8	67	31.7	15.7	37.4	41.1	22.5	23.9	55.5	17.1	20.4	24	19.1	40.4	ref	-0.628	-0.023	-0.064	-0.441	0.191	0.777	0.745	0.933	-0.146	-1.16	0.092	0.228	-0.641	-0.554	0.662	-1.037	-0.782	-0.548	-0.877	0.204	ref
Os09t0380450-01	90.7	81.2	201.8	251.5	304.6	253.1	253.2	227.4	341.3	285.1	78.8	66.7	43.4	55.6	63.8	66.5	85	93.1	86.6	63.7	61.8	80.9	80.7	91.9	69	147.2	89.8	ref	1.392	1.694	1.483	1.862	-0.243	-0.984	-0.626	-0.428	-0.368	-0.014	0.117	0.013	-0.43	-0.474	-0.085	-0.089	0.099	-0.315	0.778	0.065	ref
Os01t0591000-01	123.15	32.45	212	194.05	144.55	152.05	94.6	89.7	150.6	168.4	60.5	60.75	59.05	40.9	40.25	41.9	27.5	15.7	25.3	33.65	33.9	18.55	20.7	36.7	33.2	21.95	16.3	ref	1.682	1.23	0.543	1.333	-0.06	-0.098	-0.628	-0.651	-0.593	-1.201	-2.01	-1.321	-0.91	-0.899	-1.769	-1.611	-0.785	-0.929	-1.526	-1.955	ref
Os03t0371350-00	44.3	31.65	269.05	235.65	259.4	236.1	185.15	171.3	175.45	192.75	75.95	81.15	130.4	156.45	173.3	173.9	95.95	126.95	194.3	171.1	226.15	169.85	243.6	105.55	233.65	136.1	321.55	ref	2.749	2.724	2.25	2.296	1.068	1.8	2.063	2.21	2.215	1.358	1.761	2.375	2.192	2.594	2.181	2.702	1.495	2.642	1.862	3.102	ref
Os02t0607850-00	1	1	1	1	1	1	1	1	1	1	1	1	1	1	1	1	1	1	1	1	1	1	1	1	1	1	1	ref	0	0	0	0	0	0	0	0	0	0	0	0	0	0	0	0	0	0	0	0	ref
Os02t0579800-01	88.4	70.2	1053.6	1039.4	916.3	1095.3	878.2	974.8	1044	1117.8	316.8	317.7	454	575.5	422.1	478.8	393.9	434	439.4	391	474.2	602.6	400.2	478.3	676.9	399.4	752.5	ref	3.732	3.669	3.554	3.777	2.01	2.527	2.869	2.422	2.604	2.322	2.462	2.48	2.311	2.59	2.935	2.345	2.602	3.103	2.342	3.256	ref
Os03t0568800-01	1	1	1	1	1	1	1	1	1	1	1	1	1	1	1	1	1	1	1	1.9	1	1	1	1.9	2.8	1	1	ref	0	0	0	0	0	0	0	0	0	0	0	0	0.926	0	0	0	0.926	1.485	0	0	ref
Os04t0599000-01	38.9	54.4	253.4	309.4	261.1	227.6	226.9	264.1	274.4	228.9	98.5	94.6	108.1	99.7	95.3	85.9	65.4	93.1	105.6	62.8	62.8	37.3	50.2	71.6	82.8	62.6	80.9	ref	2.606	2.406	2.412	2.446	1.069	1.233	1.116	1.051	0.901	0.508	1.017	1.199	0.449	0.449	-0.303	0.126	0.638	0.848	0.444	0.814	ref
Os03t0126300-04	422.3	299.7	708.6	631.9	769.2	745	795.5	929.9	558.4	648	416.2	427.2	551.1	488.3	430.4	377.5	285.5	377.3	415.1	179.7	182.3	162	208.7	140.4	203.3	167.7	226.8	ref	0.911	1.089	1.274	0.758	0.245	0.631	0.457	0.275	0.086	-0.317	0.085	0.223	-0.985	-0.965	-1.135	-0.769	-1.341	-0.807	-1.085	-0.649	ref
Os05t0302300-01	61.3	54.4	153	130	166.3	141.7	207.5	174.3	137.7	143.5	106	84.6	94.7	75.6	86.9	99.2	71.1	82.9	67.5	97.2	61.8	50.6	88.7	98	78.2	77.4	66.1	ref	1.288	1.41	1.72	1.283	0.714	0.714	0.389	0.59	0.781	0.3	0.522	0.225	0.751	0.098	-0.191	0.619	0.763	0.437	0.423	0.195	ref
Os05t0462200-00	18	8.9	3.9	4.7	8	6.7	8	9.2	8.6	8.5	12.2	12	17.7	9.4	16.7	5.1	12.4	15.2	10.5	24.2	33.9	26.4	19.8	22.2	34.1	7.6	14.8	ref	-1.564	-0.79	-0.561	-0.566	-0.065	0.484	-0.429	0.4	-1.311	-0.03	0.264	-0.27	0.935	1.421	1.061	0.646	0.811	1.43	-0.736	0.226	ref
Os02t0219100-00	1	1	1	1	1	1	1	1	1	1	1	1	1	1	1	1	1	1	1	1	6	1	1	1	1	1	1	ref	0	0	0	0	0	0	0	0	0	0	0	0	0	2.585	0	0	0	0	0	0	ref
Os03t0795300-01	12.55	10.4	30.25	13.6	22.75	18.95	19.9	21.35	11.5	19.25	13.15	8	18.25	11	10.95	11.75	9.55	7.05	6.3	3.55	3.5	4.6	4.15	4.1	2.85	4.25	6.9	ref	0.828	0.862	0.851	0.381	-0.156	0.676	-0.055	-0.061	0.041	-0.259	-0.696	-0.859	-1.686	-1.707	-1.312	-1.461	-1.478	-2.003	-1.427	-0.727	ref
Os04t0336801-00	1	1	1	1	1	1	1	1	1	1	1	1	1	1	1	1	1	1	1	1	1	1	1	1	1	1	1	ref	0	0	0	0	0	0	0	0	0	0	0	0	0	0	0	0	0	0	0	0	ref
Os01t0166100-01	139.4	162.9	127.7	130.9	144.6	113.4	122.3	146.8	154	142.6	121	106.6	121.5	86.1	91.1	132	121.7	112.3	111.9	91.2	110.6	95.4	117.4	107.7	107.7	102	128.2	ref	-0.221	-0.235	-0.169	-0.024	-0.408	-0.311	-0.808	-0.726	-0.191	-0.308	-0.424	-0.429	-0.725	-0.446	-0.66	-0.36	-0.485	-0.485	-0.563	-0.233	ref
Os09t0498400-01	4.1	1	7.8	5.7	10.6	3.8	11.5	18.3	6.7	4.8	3.8	6	1	1	2	2	1	2	3.1	6.2	14	3.4	2.8	3.6	3.8	7.6	3	ref	1.719	1.648	2.841	1.486	1.238	-1.018	-1.018	-0.018	-0.018	-1.018	-0.018	0.614	1.614	2.79	0.748	0.468	0.83	0.908	1.908	0.567	ref
Os06t0636800-00	4.1	1	2.9	1	4.5	2.9	1	2	1	1	5.7	6	8.8	1	1	3	1	2	3.1	305.9	11	2.2	1.9	412.1	429.5	1.8	2	ref	-0.25	0.835	-0.518	-1.018	1.53	2.12	-1.018	-1.018	0.567	-1.018	-0.018	0.614	7.239	2.442	0.12	-0.092	7.669	7.729	-0.17	-0.018	ref
Os01t0360200-01	1	1	1	1	1	1	1	1	1	1	1	1	1	1	1	1	1	1	1	1	1	1	1	1	1	1	1	ref	0	0	0	0	0	0	0	0	0	0	0	0	0	0	0	0	0	0	0	0	ref
Os06t0323550-00	1	1	1	1	1	1	1	1	1	1	1	1	1	1	1	1	1	1	1	1	1	1	1	1	1	1	1	ref	0	0	0	0	0	0	0	0	0	0	0	0	0	0	0	0	0	0	0	0	ref
Os09t0459800-04	1	1	1	1	1	1	1	1	1	1	1	1	1	1	1	1	1	1	1	1	1	1	1	1	1	1	1	ref	0	0	0	0	0	0	0	0	0	0	0	0	0	0	0	0	0	0	0	0	ref
Os06t0107650-00	1	1	1	1	1	1	1	1	1	1	1	1	1	1	1	1	1	1	1	1	1	1	1	1	1	1	1	ref	0	0	0	0	0	0	0	0	0	0	0	0	0	0	0	0	0	0	0	0	ref
Os06t0160800-01	3.3	8.9	11.7	3.8	7.1	6.7	7.2	7.1	6.7	15.1	5.7	4	8.8	8.4	9.4	12.3	10.8	21.2	11.6	4.4	9	8.3	13.5	4.5	1.9	7.6	13.8	ref	0.299	0.348	0.4	0.892	-0.183	0.699	0.632	0.795	1.182	0.995	1.968	1.098	-0.301	0.732	0.615	1.317	-0.268	-1.512	0.488	1.348	ref
Os01t0889101-00	1	1	1	1	1	1	1	1	1	1	1	1	1	1	1	1	1	1	1	1	8	1	1	1	1	1	1	ref	0	0	0	0	0	0	0	0	0	0	0	0	0	3	0	0	0	0	0	0	ref
Os06t0208800-01	174.2	147.2	180.3	195.4	174.1	181.3	125.8	152.9	145.4	175.4	55.4	60.7	101.4	71.4	64.9	101.3	204	100.1	71.8	140.2	189.3	292.7	103.9	171.3	179.4	221.1	116.4	ref	0.229	0.15	-0.207	-0.004	-1.465	-0.659	-1.165	-1.303	-0.661	0.349	-0.678	-1.157	-0.192	0.241	0.87	-0.624	0.097	0.164	0.465	-0.46	ref
Os08t0310500-00	1.4	1	1	1	1.85	1	1	1	1	1.45	1	1	1	1	1	1	1	1	1	1	1	1	1	1	1	1	1	ref	-0.243	0.201	-0.243	0.025	-0.243	-0.243	-0.243	-0.243	-0.243	-0.243	-0.243	-0.243	-0.243	-0.243	-0.243	-0.243	-0.243	-0.243	-0.243	-0.243	ref
Os02t0138200-02	82.95	78	163.75	147.3	152.85	167.65	150.45	156.5	171.65	162.75	63.3	58.25	63.5	71.35	53.4	71.6	84.95	81.95	88.15	66.25	70.75	64.55	87.8	52.15	92.5	70	78.4	ref	0.949	0.993	0.932	1.055	-0.406	-0.341	-0.173	-0.591	-0.168	0.079	0.027	0.132	-0.28	-0.185	-0.317	0.126	-0.625	0.202	-0.201	-0.037	ref
Os08t0464000-02	324.9	400.3	263.2	289.8	252.4	254	255	291.6	288.8	235.4	212.8	223.1	271	248.9	257.6	169.8	217.8	187.1	189	291.3	460.3	463.4	247.2	219.8	249.3	221.1	229.8	ref	-0.385	-0.51	-0.403	-0.468	-0.727	-0.412	-0.535	-0.485	-1.087	-0.728	-0.947	-0.932	-0.308	0.352	0.362	-0.545	-0.714	-0.533	-0.706	-0.65	ref
Os08t0320100-02	14.55	4.95	14.65	7.1	14.5	5.7	12	12.2	5.3	8.95	11.3	9.45	8.8	6.25	9.4	11.75	7.95	14.15	10.5	8.3	12.45	12.5	13.55	10.25	12.95	10.85	21.7	ref	0.265	0.099	0.512	-0.301	0.284	0.052	-0.441	0.147	0.469	-0.094	0.738	0.307	-0.032	0.553	0.559	0.675	0.272	0.61	0.354	1.354	ref
Os03t0808000-00	8.7	7.3	7.3	6.15	14.45	13.3	9.8	7.1	11.55	11.8	4.7	8	6	4.7	7.25	56.8	9.55	17.2	8.95	19.45	329.25	38.55	31.9	18.2	38.25	19.05	23.2	ref	-0.25	0.799	0.066	0.551	-0.378	-0.409	-0.762	-0.136	2.833	0.261	1.11	0.167	1.287	5.369	2.274	2.001	1.191	2.263	1.257	1.542	ref
Os09t0473050-00	1	1	1	1	1	1	1	1	1	1	1	1	1	1	1	1	1	1	1	1	1	1	1	1	1	1	1	ref	0	0	0	0	0	0	0	0	0	0	0	0	0	0	0	0	0	0	0	0	ref
Os05t0386700-02	27.25	40.3	52.2	58.45	71.05	77	62.95	81.55	99.95	108.4	22.1	22.9	32.25	29.9	22.45	48.6	27.9	28.8	42.75	38.35	45.8	40.95	29.2	28.35	19.4	22.35	42.9	ref	0.737	1.158	1.112	1.651	-0.559	-0.039	-0.148	-0.562	0.552	-0.248	-0.202	0.367	0.211	0.467	0.305	-0.183	-0.225	-0.772	-0.568	0.372	ref
Os01t0367400-01	1	1	2	3.8	3.6	1.9	5.4	4.1	3.9	5.7	1	1	1	1	1	1	1.8	5	1	1	1	1	2.8	1.9	1	1.8	2	ref	1.463	1.387	2.234	2.237	0	0	0	0	0	0.848	2.322	0	0	0	0	1.485	0.926	0	0.848	1	ref
Os06t0641932-00	1	1	1	2.85	1	1	1	1	1	1.95	1	1.5	1	1	1	1	1	2	1	2.3	2.5	1	1	1	1.9	1	1	ref	0.755	0	0	0.482	0.292	0	0	0	0	0	1	0	1.202	1.322	0	0	0	0.926	0	0	ref
Os06t0552700-01	1.4	2.6	23.9	10.35	11.05	9	10.25	9.65	6.75	5.25	2.4	1.5	2.65	3.65	2.05	1	2.6	1.5	1.55	1	3	1.6	2.35	1	3.3	1	2	ref	3.043	2.386	2.382	1.642	-0.008	0.474	0.936	0.104	-0.932	0.447	-0.347	-0.3	-0.932	0.653	-0.254	0.301	-0.932	0.79	-0.932	0.068	ref
Os04t0577375-00	1	1	1	1	1	1	1	2	1	1	1	1	2.1	1	1	2	1	1	1	1	1	1	1	1	1.9	1	1	ref	0	0	0.5	0	0	1.07	0	0	1	0	0	0	0	0	0	0	0	0.926	0	0	ref
Os06t0630300-01	63.6	82.7	123.8	125.3	119.3	142.6	138.1	152.9	104.3	149.2	61.9	57.8	69.1	67.2	58.6	77.7	67.8	78.9	64.4	81.7	113.6	125.7	86	83	85.6	93.8	113.4	ref	0.78	0.847	1.003	0.782	-0.278	-0.07	-0.11	-0.308	0.099	-0.097	0.122	-0.171	0.172	0.647	0.793	0.246	0.195	0.239	0.371	0.645	ref
Os11t0491850-00	2.5	2.6	157.9	187	188.9	220	198.8	135.6	186.5	196	27.2	23.9	72.4	59.8	96.3	90	78.4	74.8	59.1	129.8	62.8	37.3	72.6	99.8	185.8	80.7	126.3	ref	6.075	6.321	6.009	6.229	3.322	4.828	4.552	5.239	5.142	4.943	4.875	4.535	5.67	4.622	3.871	4.832	5.291	6.187	4.984	5.63	ref
Os07t0287250-00	1.8	5.7	22.4	7.5	16.7	15.2	16.8	11.2	23.9	14.1	2.9	2	1	2.1	1	1	1	1	3.1	1	1	1	1.9	2.8	1	2.6	4.9	ref	2.017	2.314	2.098	2.519	-0.411	-1.679	-0.609	-1.679	-1.679	-1.679	-1.679	-0.047	-1.679	-1.679	-1.679	-0.753	-0.194	-1.679	-0.301	0.613	ref
Os04t0527700-01	16.45	20.65	105.75	82.75	67.1	71.35	121.4	109.6	85.15	71.3	58.2	53.75	70.75	65.05	52.35	42.95	32	32.9	22.65	48.65	69.75	66.95	63.65	46	59.35	26.05	45.4	ref	2.344	1.908	2.646	2.08	1.602	1.941	1.819	1.506	1.221	0.796	0.836	0.297	1.4	1.92	1.861	1.788	1.32	1.687	0.499	1.301	ref
Os05t0285900-02	18.8	16.7	41	41.2	44.5	47.3	43.2	44.8	44	45.1	15.1	14.9	21.1	15.7	21.9	25.6	23.8	22.2	17.9	29.3	16.9	14.3	29.6	31	34.1	28.9	16.8	ref	1.214	1.373	1.312	1.33	-0.24	0.252	-0.175	0.306	0.531	0.426	0.325	0.015	0.726	-0.068	-0.309	0.74	0.807	0.944	0.706	-0.077	ref
Os09t0488000-01	198.1	70.2	157.9	130.9	122.8	171.9	125.8	141.7	129.1	135.1	79.7	80.7	94.7	59.8	79.6	98.2	127.4	78.9	94	99.8	142.5	503.3	95	138.6	157.3	91.4	119.3	ref	0.286	0.301	0.179	0.163	-0.556	-0.316	-0.98	-0.567	-0.264	0.111	-0.58	-0.327	-0.241	0.273	2.094	-0.312	0.233	0.416	-0.368	0.017	ref
Os06t0636700-01	320.3	210.1	41.9	32.8	110.6	144.5	19.5	10.2	91.8	96.6	152.8	193.2	124.9	61.9	155	125.8	215.4	195.2	227.1	30.2	542.9	266.1	164.8	72.5	46.1	59.3	207.1	ref	-2.807	-1.037	-4.201	-1.462	-0.594	-1.054	-2.067	-0.743	-1.044	-0.268	-0.41	-0.192	-3.103	1.065	0.037	-0.655	-1.839	-2.492	-2.129	-0.325	ref
Os01t0153950-00	1	1	3.9	1	1	1	1	1	1	1	1	1	1	1	1	1	1	1	1	1.45	1	1	1	1	1	1	1	ref	0.982	0	0	0	0	0	0	0	0	0	0	0	0.536	0	0	0	0	0	0	0	ref
Os05t0302200-00	1	1	1	1	1	1	1	1	1	1	1	1	1	1	1	1	1	1	1	1	1	1	1	1	1	1	1	ref	0	0	0	0	0	0	0	0	0	0	0	0	0	0	0	0	0	0	0	0	ref
Os12t0428700-01	14.1	7.3	84.8	34.6	68	93.5	49.3	72.4	60.3	97.6	17.9	28.9	31.1	31.5	31.4	34.8	24.6	37.4	43.3	14.7	25.9	114.8	28.8	25.7	20.3	23.2	69.1	ref	2.417	2.974	2.558	2.919	1.165	1.616	1.635	1.63	1.778	1.278	1.882	2.094	0.535	1.352	3.5	1.505	1.341	1.001	1.193	2.768	ref
Os11t0271100-01	1.4	1	1	1.45	1	1.95	1	1.5	2.45	1	1	1	1	1	1	1	1	1	1	1.45	1	1	1	1.45	1	1	1	ref	0.025	0.239	0.05	0.404	-0.243	-0.243	-0.243	-0.243	-0.243	-0.243	-0.243	-0.243	0.293	-0.243	-0.243	-0.243	0.293	-0.243	-0.243	-0.243	ref
Os12t0110866-00	2.5	1	2.9	1	1	1	1	1	1	1	1	1	1	1	1	1	1	1	1	1	1	1	1	1	1	1	1	ref	0.107	-0.661	-0.661	-0.661	-0.661	-0.661	-0.661	-0.661	-0.661	-0.661	-0.661	-0.661	-0.661	-0.661	-0.661	-0.661	-0.661	-0.661	-0.661	-0.661	ref
Os03t0841200-00	1	1	1	1	1	1	1	1	1	1	1	1	1	1	1	1	1	1	1	1	1	1	1	1	1	1	1	ref	0	0	0	0	0	0	0	0	0	0	0	0	0	0	0	0	0	0	0	0	ref
Os01t0622500-01	136.65	129.9	443	466	379.05	361.2	416.25	368.05	360.45	341.35	169.2	145.9	183.45	192.15	165.45	162.65	154.25	158.3	205.4	169.8	147.45	161.35	181.85	164.65	142.6	190.7	154.35	ref	1.77	1.474	1.555	1.397	0.238	0.461	0.528	0.312	0.288	0.211	0.249	0.624	0.35	0.146	0.276	0.449	0.305	0.098	0.517	0.212	ref
Os01t0339500-01	1	1	1	1	1	1	1	1	1	1	1	1	1	1	1	1	1	1	1	1	1	1	1	1	1	1	1	ref	0	0	0	0	0	0	0	0	0	0	0	0	0	0	0	0	0	0	0	0	ref
Os09t0336775-00	1	1	1	1	1	1	1	1	1	1	1	1	1	1	1	1	1	1	1	1	1	1	1	1	1	1	1	ref	0	0	0	0	0	0	0	0	0	0	0	0	0	0	0	0	0	0	0	0	ref
Os10t0389100-01	4.9	2.6	22.4	24.4	30.6	28.4	22.1	18.3	28.7	41.3	12.2	11	12.2	13.6	12.5	5.1	6.7	4	3.1	6.2	13	9.5	10	11.6	10.2	8.4	11.8	ref	2.711	3.046	2.494	3.27	1.698	1.773	1.93	1.808	0.515	0.909	0.164	-0.203	0.797	1.865	1.412	1.486	1.7	1.515	1.235	1.725	ref
Os03t0357600-00	2.5	1	1	1	1	1	1	1	1	2.9	1.9	1	1	1	1	1	1.8	1	2.1	1.9	2	2.2	1.9	6.3	1.9	1	1	ref	-0.661	-0.661	-0.661	0.107	-0.198	-0.661	-0.661	-0.661	-0.661	0.187	-0.661	0.409	0.265	0.339	0.477	0.265	1.994	0.265	-0.661	-0.661	ref
Os06t0570566-00	1	1	2	1	1.9	3.8	1	2	1	1	1	1	1	1	2	1	1	1	1	1.9	2	1	1	4.5	1	1	1	ref	0.5	1.426	0.5	0	0	0	0	1	0	0	0	0	0.926	1	0	0	2.17	0	0	0	ref
Os11t0212801-00	1	1	1	1	1	1	1	1	1	1	1	1	1	1	1	1	1.8	1	1	1	2	3.4	1	1	1	1	1	ref	0	0	0	0	0	0	0	0	0	0.848	0	0	0	1	1.766	0	0	0	0	0	ref
Os03t0435800-00	1	1	1	1	1	1	1	1	1	1	1	1	1	1	1	1	1	1	1	1	1	1	1	1	1	1	1	ref	0	0	0	0	0	0	0	0	0	0	0	0	0	0	0	0	0	0	0	0	ref
Os07t0241866-00	1	1	1	1	1	1	1	1	1	1	1	1	1	1	1	1	1	1	1	1	1	1	1	1	1	1	1	ref	0	0	0	0	0	0	0	0	0	0	0	0	0	0	0	0	0	0	0	0	ref
Os09t0341801-00	1	1	1	1	1	1	1	1	1	1	1	1	1	1	1	1	1	1	1	1	1	1	1	1	1	1	1	ref	0	0	0	0	0	0	0	0	0	0	0	0	0	0	0	0	0	0	0	0	ref
Os05t0106500-01	10.25	19.9	25.85	17.8	21.45	22.25	25.2	27.55	26.85	32.45	8.5	7.5	12.75	12.05	9.4	14.3	11.6	7.55	13.15	17.35	12	15.5	7.3	12.05	16.15	15.8	8.35	ref	0.587	0.613	0.884	1.047	-0.839	-0.164	-0.245	-0.603	0.002	-0.3	-0.92	-0.119	0.281	-0.251	0.118	-0.968	-0.245	0.177	0.146	-0.774	ref
Os08t0336401-00	1	1	1	1	1	1	1	1	2.45	1	1	1	1	1	1	1	1	1	1	1	1	1	1	1	1	1	1	ref	0	0	0	0.646	0	0	0	0	0	0	0	0	0	0	0	0	0	0	0	0	ref
Os04t0307200-02	1383.1	1070	2823.7	2654.6	3055.7	2873.2	2732.7	2825.5	2916.9	2814.9	977.5	1016.7	1180.4	1061.8	1094.5	986.4	1010.2	789	1081.6	930.4	709.3	682.5	851.4	960.9	1075.9	1004.8	865.9	ref	1.17	1.284	1.192	1.236	-0.287	-0.043	-0.196	-0.152	-0.303	-0.268	-0.625	-0.17	-0.387	-0.778	-0.834	-0.515	-0.34	-0.177	-0.276	-0.49	ref
Os05t0115200-01	1.4	1	6.8	2.4	1.85	6.65	4.95	3.55	2.9	5.25	2.4	2	2.1	3.65	3.1	3.05	3.45	5.05	2.6	4.45	4.5	4.6	2.35	5.85	6.05	2.25	4.45	ref	1.772	1.568	1.825	1.721	0.889	0.828	1.625	1.39	1.366	1.544	2.094	1.136	1.911	1.927	1.959	0.99	2.306	2.354	0.927	1.911	ref
Os01t0738600-03	19.95	13.6	237.35	223.9	238.95	246.45	221.15	216.65	248.6	243.85	64.25	64.75	62.35	67.7	68.55	71.05	43.4	50.05	56.45	89.5	81.7	66.95	58.75	76.85	112.25	72.45	76.95	ref	3.807	3.881	3.732	3.902	1.969	1.92	2.039	2.057	2.109	1.398	1.603	1.777	2.442	2.31	2.023	1.835	2.222	2.769	2.137	2.224	ref
Os05t0568100-01	31.9	10.4	198.9	171.1	156.7	126.6	146.9	155	139.6	124.8	65.7	59.7	78	77.7	105.7	53.2	42.6	45.5	46.4	93.8	154.4	220.1	95	79.5	129.7	65.9	97.7	ref	3.34	2.951	3.05	2.857	1.782	2.098	2.093	2.537	1.546	1.226	1.321	1.349	2.365	3.084	3.595	2.383	2.126	2.832	1.855	2.423	ref
Os04t0609200-01	42.35	35.6	97.5	103.8	94.5	89.75	80.95	102.45	98.55	106.05	56.3	35.4	53.45	49.85	35.6	51.15	57.2	53.1	52.2	48.7	65.75	34.25	47.5	67.6	82.35	58.5	53.75	ref	1.373	1.246	1.23	1.397	0.201	0.461	0.36	-0.125	0.398	0.559	0.452	0.427	0.327	0.76	-0.181	0.291	0.8	1.085	0.591	0.469	ref
Os10t0351200-00	1.4	1.8	18.5	29.05	37.5	43.5	1.9	6.1	4.8	2.9	1.45	2.5	12.15	1	1.5	8.15	29.95	1	1.55	14.75	43.85	2.2	1.9	10.25	25.4	1	1.5	ref	3.868	4.669	1.101	1.233	0.262	2.936	-0.667	-0.082	2.36	4.238	-0.667	-0.034	3.216	4.788	0.471	0.259	2.691	4	-0.667	-0.082	ref
Os12t0133300-00	1	1	2.9	1	2.7	2.9	5.4	1	2.9	2.9	1	1	3.2	1	1	1	1.8	3	1	1	1	1	1.9	1	1.9	1	2	ref	0.768	1.485	1.216	1.536	0	1.678	0	0	0	0.848	1.585	0	0	0	0	0.926	0	0.926	0	1	ref
Os11t0488500-02	36.6	16.75	45.35	51.95	58	50.1	37.45	32.6	24.4	23.5	36.6	31.9	42.85	42.5	42.35	33.25	41.35	38.95	42.75	35.8	30.4	45.75	49.3	31	28.1	41.65	39.45	ref	0.971	1.122	0.497	-0.048	0.465	0.791	0.779	0.774	0.425	0.74	0.654	0.788	0.532	0.296	0.886	0.994	0.324	0.183	0.75	0.672	ref
Os11t0108600-00	1	1	1	1	1	1	1	1.5	1	1	1	1	1	1	1	1	1	1	1.55	4.45	1.5	1	1	1.45	1.45	1	1	ref	0	0	0.292	0	0	0	0	0	0	0	0	0.632	2.154	0.585	0	0	0.536	0.536	0	0	ref
Os12t0629300-00	1	1	1	1	2.7	2.9	4.5	1	1	1	1	1	3.2	9.4	8.3	1	1	1	2.1	1	2	1	1	1	41.5	1	1	ref	0	1.485	1.085	0	0	1.678	3.233	3.053	0	0	0	1.07	0	1	0	0	0	5.375	0	0	ref
Os12t0545900-01	3.35	1.8	8.8	7.5	7.1	5.7	4.5	6.1	9.6	11.3	4.3	5.5	2.65	3.65	5.15	3.55	3.85	3	3.65	5.7	2	8.25	3.7	3.2	5.15	3.45	6.4	ref	1.726	1.373	1.093	2.085	0.986	0.11	0.572	1.068	0.532	0.649	0.289	0.572	1.215	-0.296	1.748	0.591	0.382	1.068	0.491	1.382	ref
Os01t0589300-02	262.3	216.4	632.6	564.6	565.6	601.5	578.4	576.1	547.8	629.2	254	265.9	275.5	327.6	286.9	336.6	243.9	350	340.1	264.7	404.5	739.4	343	286	301.7	291.8	446.8	ref	1.327	1.292	1.277	1.301	0.125	0.21	0.459	0.268	0.499	0.034	0.555	0.513	0.152	0.764	1.634	0.526	0.264	0.341	0.293	0.907	ref
Os02t0145951-00	1	1	1	1	1	1	1	1	1	1	1	1	4.3	1	1	1	1	1	1	1	1	1	1	1	1	1	1	ref	0	0	0	0	0	2.104	0	0	0	0	0	0	0	0	0	0	0	0	0	0	ref
Os01t0939550-01	4.1	1	33.2	28.1	34.9	36.9	37	43.8	21.1	16.9	6.6	6	45.6	24.1	23	23.5	15.7	18.2	26.4	34.5	31.9	34.9	22.5	35.4	47	9.2	20.7	ref	3.915	4.148	4.313	3.221	1.636	4.493	3.573	3.506	3.537	2.955	3.168	3.705	4.091	3.978	4.107	3.474	4.128	4.537	2.184	3.354	ref
Os10t0145901-00	4.9	2.6	2.9	1	1	1	1	1	1	2.9	1	2	2.1	1	1	1	1	1	3.1	1.9	1	1	2.8	1.9	1	1	1	ref	-1.068	-1.836	-1.836	-1.068	-1.336	-0.765	-1.836	-1.836	-1.836	-1.836	-1.836	-0.203	-0.91	-1.836	-1.836	-0.35	-0.91	-1.836	-1.836	-1.836	ref
Os05t0104900-01	48.9	71.7	214.5	239.3	230.7	264.4	229.5	237.6	299.3	317.9	111.6	83.6	50.1	70.3	107.8	76.7	71.1	100.1	89.7	53.4	68.7	97.8	70.8	68.9	40.5	74.9	98.6	ref	1.936	2.06	1.98	2.381	0.706	-0.241	0.248	0.864	0.373	0.264	0.757	0.599	-0.149	0.214	0.724	0.258	0.219	-0.548	0.339	0.736	ref
Os06t0239700-01	35	29.3	92.6	83.3	101.9	83.1	84.5	100.9	84.2	93.8	74.1	66.7	81.3	69.3	72.2	44	44.2	51.6	69.7	74	56.8	43.4	70.8	62.8	75.5	42.9	54.3	ref	1.456	1.523	1.528	1.473	1.134	1.344	1.114	1.173	0.458	0.465	0.688	1.122	1.208	0.827	0.439	1.145	0.972	1.237	0.422	0.762	ref
Os03t0824300-00	19.6	12.75	58.5	52.9	59.75	60.95	49.75	47.4	46.9	48.35	30.5	29.4	26.65	32.55	37.15	51.65	24.25	50.55	46.4	44.35	31.4	30.65	47.55	23.5	30.9	41.65	50.3	ref	1.815	1.933	1.619	1.591	0.922	0.753	1.042	1.233	1.708	0.617	1.677	1.553	1.488	0.99	0.955	1.589	0.572	0.967	1.398	1.67	ref
Os03t0162800-01	10.3	4.1	4.9	6.6	4.5	3.8	1.9	1	1	2.9	2.9	4	7.7	1	5.2	17.4	7.5	3	7.3	5.3	15.9	22.8	8.2	10.7	13	7.6	6.9	ref	-0.192	-0.652	-2.237	-1.932	-0.932	0.245	-2.7	-0.322	1.421	0.207	-1.115	0.168	-0.294	1.291	1.811	0.336	0.719	1	0.226	0.086	ref
Os01t0865800-00	28.8	16.7	6.8	6.6	6.2	12.3	1	1	2.9	1	6.6	11	4.3	1	1	15.3	17.3	13.1	6.3	13.9	132.5	63.9	12.6	18.6	18.5	19.9	12.8	ref	-1.711	-1.328	-4.455	-3.687	-1.364	-2.351	-4.455	-4.455	-0.519	-0.342	-0.743	-1.8	-0.658	2.595	1.543	-0.8	-0.238	-0.245	-0.14	-0.777	ref
Os05t0571000-02	316.4	365.7	874.3	748.7	891.9	810.2	966.9	932	1024.9	928.4	174.4	196.2	185.1	169	167.5	147.3	129.8	177	162.6	170.2	101.6	78.5	145.1	149.2	207	129.1	134.1	ref	1.25	1.321	1.481	1.52	-0.879	-0.878	-1.009	-1.022	-1.207	-1.39	-0.942	-1.065	-0.999	-1.743	-2.115	-1.229	-1.189	-0.717	-1.398	-1.343	ref
Os06t0101000-01	121.2	195.15	408.9	440.75	420.8	419.7	415.85	408.85	276.8	290.3	111.1	110.5	87.45	108.1	90	113	98.8	92.05	86.55	119.55	76.7	91.2	85.15	103.75	100.8	118.05	89.75	ref	1.465	1.45	1.423	0.882	-0.473	-0.814	-0.509	-0.773	-0.445	-0.638	-0.74	-0.829	-0.363	-1.004	-0.754	-0.853	-0.568	-0.609	-0.382	-0.777	ref
Os01t0283000-01	23.4	19.9	17.6	20.6	16.7	23.7	21.2	20.4	20.1	21.6	16	16.9	15.5	9.4	11.5	11.2	19.7	16.2	15.8	18.2	21.9	22.8	16.2	21.3	24	24	23.7	ref	-0.181	-0.117	-0.053	-0.051	-0.392	-0.477	-1.199	-0.908	-0.946	-0.131	-0.414	-0.45	-0.246	0.021	0.079	-0.414	-0.019	0.153	0.153	0.135	ref
Os04t0582600-01	3.7	4.1	7.8	6.6	11.4	7.1	14.15	8.1	7.2	8.5	4.25	5.5	7.7	6.8	5.2	11.75	7.1	9.6	12.1	10.45	7	8.3	6.4	8.1	7.45	9.2	11.35	ref	0.881	1.208	1.459	1.006	0.312	0.983	0.804	0.417	1.593	0.866	1.301	1.635	1.424	0.846	1.092	0.716	1.056	0.936	1.24	1.543	ref
Os04t0195832-00	1	1	1	1	1	1	1	1	1	1	1	1	1	1	1	1	1	1	1	1	1	1	1	1	1	1	1	ref	0	0	0	0	0	0	0	0	0	0	0	0	0	0	0	0	0	0	0	0	ref
Os07t0424400-06	1598.45	1676	2295.4	2355.45	2678.05	2644.65	2448.8	2427.8	2330.35	2134.2	1882.35	1863.05	2109.9	1503.4	1589.45	1764	1559.25	1639.3	1741.3	902.95	1248.75	1329.45	2484.65	973.65	867.2	986.25	1910.85	ref	0.507	0.701	0.575	0.446	0.194	0.366	-0.123	-0.042	0.108	-0.07	0.002	0.089	-0.858	-0.39	-0.3	0.602	-0.749	-0.916	-0.731	0.223	ref
Os08t0133000-01	146.3	108.7	565.35	551.55	627	598.2	545.05	600.6	496.65	508.3	186.1	197.15	271	248.9	217.8	301.8	153.85	259.45	272.45	155.15	260	399.25	299.55	154.05	217.1	179.65	411.75	ref	2.147	2.28	2.182	1.994	0.603	1.104	0.981	0.788	1.259	0.287	1.041	1.111	0.299	1.044	1.663	1.248	0.289	0.784	0.511	1.707	ref
Os10t0363100-02	77.55	41.1	218.35	223.9	225	239.4	189.05	232.45	180.25	224.6	125.65	93.1	94.75	99.75	91.6	108.45	93.1	82.45	119.35	90.35	63.8	77.25	78.45	101.15	94.8	93	99.65	ref	1.97	2.039	1.893	1.833	0.938	0.747	0.821	0.698	0.942	0.722	0.546	1.08	0.678	0.176	0.452	0.475	0.841	0.748	0.72	0.82	ref
Os05t0445500-01	2526.85	3595.45	2193.55	1928.75	2183.9	1991.35	1884.9	2285.55	1472.35	1646.1	1359.9	1315.4	1432.6	971.95	1104.45	1337.8	1957.1	1287.75	1512.6	1377.1	2441.25	3194.05	1922.95	1394.9	2012.95	1375.2	1661.35	ref	-0.551	-0.531	-0.538	-0.953	-1.172	-1.073	-1.633	-1.448	-1.172	-0.623	-1.227	-0.995	-1.13	-0.304	0.084	-0.648	-1.112	-0.582	-1.132	-0.859	ref
Os02t0256900-00	1	1	1	1	1	1	1	1	1	1	1	1	1	1	1	1	1	1	1	1	1	1	1	1	1	2.6	1	ref	0	0	0	0	0	0	0	0	0	0	0	0	0	0	0	0	0	0	1.379	0	ref
Os03t0627900-01	1	1	1	1	1	1	1	1	1	1	1	1	1	1	1	1	1	1	1	1	1	1	1	1	1	1	1	ref	0	0	0	0	0	0	0	0	0	0	0	0	0	0	0	0	0	0	0	0	ref
Os04t0680400-01	108.05	126.75	189.6	207.55	191.55	197.85	202.25	185.55	164.95	177.3	284.95	302.75	216.35	297.15	271.25	365.3	337.3	472.95	237.65	291.3	375.1	405.3	436.05	301.4	248.35	383.35	425.1	ref	0.761	0.734	0.727	0.547	1.328	0.887	1.344	1.213	1.642	1.527	2.015	1.022	1.316	1.68	1.792	1.898	1.365	1.086	1.712	1.861	ref
Os01t0316900-01	55.1	48.2	318.7	333.7	374.2	314.5	345.5	343.6	440.8	393.9	78.8	86.6	75.8	84	81.7	66.5	28.7	105.2	66.5	38.8	45.8	36.1	38.6	35.4	54.3	42.1	39.5	ref	2.662	2.735	2.741	3.015	0.681	0.557	0.705	0.665	0.368	-0.844	1.03	0.368	-0.409	-0.17	-0.514	-0.417	-0.542	0.075	-0.292	-0.384	ref
Os04t0631300-01	1.8	1	1	1	1	1	1	1	1	1	1	1	1	1	1	1	1	1	1	1	1	1	1	1	1	1	1	ref	-0.424	-0.424	-0.424	-0.424	-0.424	-0.424	-0.424	-0.424	-0.424	-0.424	-0.424	-0.424	-0.424	-0.424	-0.424	-0.424	-0.424	-0.424	-0.424	-0.424	ref
Os05t0472200-01	1	1	1	1	1.9	1.9	1.9	1	1	1	1	1	1	1	1	1	1	1	1	1	1	1	1	1	1	1	1	ref	0	0.926	0.463	0	0	0	0	0	0	0	0	0	0	0	0	0	0	0	0	0	ref
Os04t0563300-01	21.1	19.9	76.1	56.1	95	79.4	66	73.4	64.1	90.1	22.6	27.9	28.9	35.7	21.9	45	32.8	51.6	40.1	29.3	32.9	32.5	11.7	30.1	36.9	31.4	42.4	ref	1.673	2.084	1.764	1.891	0.293	0.496	0.801	0.096	1.135	0.679	1.332	0.969	0.516	0.683	0.665	-0.808	0.555	0.849	0.616	1.049	ref
Os01t0168100-02	603.2	459.2	1465	1487.6	1173.8	1036.75	974.4	936.55	1233.8	1235.9	615.3	623.35	660.45	445.8	532.05	362.7	729.8	469.9	443.6	758.6	1237.3	796.85	1094	575.75	543.5	707.4	596.2	ref	1.488	1.068	0.86	1.23	0.235	0.328	-0.239	0.016	-0.537	0.472	-0.164	-0.247	0.527	1.233	0.598	1.056	0.13	0.046	0.427	0.18	ref
Os07t0558300-01	481.8	90.6	247.6	187	274.2	250.3	519.6	600.6	525.9	568.3	147.2	148.4	186.2	186.9	173.8	49.1	45.8	66.8	68.6	28.5	62.8	70	86.9	30.1	13.9	37.1	40.4	ref	0.043	0.326	1.419	1.388	-0.499	-0.166	-0.161	-0.266	-2.089	-2.19	-1.645	-1.607	-2.874	-1.734	-1.578	-1.266	-2.795	-3.91	-2.494	-2.371	ref
Os03t0183300-02	572.3	244.7	2046.8	1396.5	1742.8	1711.8	1903.8	2327.9	1911.1	2224.2	223.1	213.1	290	265.7	316.3	379.6	302.6	462.3	488	224.3	278	505.7	196.1	383.9	548.1	263	456.6	ref	2.176	2.206	2.492	2.462	-0.779	-0.368	-0.494	-0.243	0.021	-0.306	0.305	0.383	-0.738	-0.429	0.434	-0.932	0.037	0.551	-0.509	0.287	ref
Os07t0511301-00	2.5	1	1	1	5.4	1	1.9	1	1	1.9	4.7	5	2.1	1	1	1	1.8	2	2.1	1	1	1	1	2.8	1	1	1	ref	-0.661	0.556	-0.198	-0.198	1.616	0.409	-0.661	-0.661	-0.661	0.187	0.339	0.409	-0.661	-0.661	-0.661	-0.661	0.824	-0.661	-0.661	-0.661	ref
Os11t0307300-01	16.85	15.95	1	1	1	1	1	1	1	1	1	1	1	1	1	1	73.95	1	1	5.75	34.9	25.25	1	1.9	33.65	8.4	1	ref	-4.035	-4.035	-4.035	-4.035	-4.035	-4.035	-4.035	-4.035	-4.035	2.173	-4.035	-4.035	-1.512	1.09	0.623	-4.035	-3.109	1.037	-0.965	-4.035	ref
Os08t0261000-01	3.3	12	132.6	145.9	125.4	127.5	153.1	149.9	43.1	26.3	31.9	37.8	30	35.7	6.2	39.9	22.2	39.4	17.9	9.6	14	11.9	9.1	17.8	13	19.1	7.9	ref	4.466	4.329	4.589	2.42	2.464	2.253	2.504	-0.021	2.665	1.819	2.646	1.508	0.609	1.154	0.919	0.532	1.5	1.047	1.602	0.328	ref
Os02t0683500-01	4.9	4.1	18.5	22.5	10.6	11.4	16.8	17.3	16.3	18.8	1	9	2.1	1	2	8.2	10.8	2	10.5	1.9	5	9.5	3.7	5.4	10.2	5.9	7.9	ref	2.186	1.294	1.927	1.966	-0.579	-1.094	-2.164	-1.164	0.871	1.269	-1.164	1.228	-1.238	0.158	1.084	-0.277	0.269	1.186	0.397	0.818	ref
Os08t0486933-00	2.5	5.7	6.8	5.7	15.8	16.1	9.8	10.2	7.7	6.6	4.7	2	2.1	4.2	3.1	2	2.6	6.1	3.1	2.7	3	9.5	4.6	3.6	4.7	2.6	4	ref	0.722	2.079	1.405	0.917	-0.3	-0.846	0.154	-0.284	-0.916	-0.538	0.692	-0.284	-0.483	-0.331	1.331	0.285	-0.068	0.316	-0.538	0.084	ref
Os03t0841800-02	80.25	20.65	107.75	116.45	175.45	139.3	109.55	121.3	95.15	126.15	62.85	50.8	56.25	45.15	48.15	45	55.25	42.5	39.05	46.55	37.85	50.65	39.95	40.25	54.35	59.3	31.6	ref	1.46	1.941	1.502	1.428	0.473	0.467	0.149	0.242	0.145	0.441	0.062	-0.06	0.193	-0.105	0.315	-0.027	-0.016	0.417	0.543	-0.365	ref
Os01t0786000-01	20.3	54.4	1	1	6.2	1	1	3	2.9	1	8.5	4	1	1	1	5.1	9.2	6.1	1	1.9	1	22.8	2.8	2.8	1.9	15.8	2	ref	-5.054	-3.738	-4.262	-4.286	-2.511	-5.054	-5.054	-5.054	-2.704	-1.853	-2.446	-5.054	-4.128	-5.054	-0.544	-3.569	-3.569	-4.128	-1.073	-4.054	ref
Os02t0128000-00	250.7	131.5	345.1	371.1	504.7	540.1	412.3	445.6	589.9	607.7	266.2	299.7	594.6	470.5	429.4	380.6	247.2	354	364.4	369.5	604.7	335.1	195.3	338	778	243.3	285	ref	0.979	1.524	1.239	1.721	0.638	1.711	1.374	1.242	1.068	0.445	0.963	1.005	1.025	1.736	0.884	0.105	0.897	2.099	0.422	0.65	ref
Os03t0170900-02	403.75	304.4	801.65	641.7	662.65	593.9	641.25	690.8	615.2	701.9	277	267.4	246.5	342.35	282.75	302.85	201.55	292.35	294.15	313.65	267.95	226.75	142	325.65	383.1	198.15	202.65	ref	1.033	0.84	0.925	0.906	-0.365	-0.508	-0.034	-0.31	-0.211	-0.799	-0.262	-0.253	-0.161	-0.388	-0.629	-1.304	-0.106	0.128	-0.823	-0.791	ref
Os05t0383000-02	163.3	139.3	331.4	296.4	273.3	295.6	254.1	319.1	282.1	292.6	172.5	177.2	186.2	214.2	179.1	180.1	183.6	186.1	169	178.8	185.3	297.6	175.6	173.9	239.2	179.2	204.2	ref	1.055	0.914	0.917	0.93	0.213	0.304	0.506	0.248	0.256	0.284	0.303	0.164	0.245	0.297	0.981	0.219	0.205	0.665	0.249	0.437	ref
Os02t0184000-01	79.1	85.9	259.3	277.7	257.7	244.6	242.7	241.6	258.2	240.1	108.8	93.6	108.1	95.5	112	120.7	101.3	134.5	108.7	104.9	100.6	77.3	99.5	110.4	111.3	97.9	116.4	ref	1.703	1.607	1.555	1.595	0.292	0.391	0.212	0.442	0.55	0.297	0.706	0.399	0.348	0.287	-0.093	0.272	0.422	0.433	0.248	0.498	ref
Os03t0131333-00	1	1	1	1	1	1	1	1	1	1	1	1	1	1	1	1	1	1	1	1	1	1	1	1	1	1	1	ref	0	0	0	0	0	0	0	0	0	0	0	0	0	0	0	0	0	0	0	0	ref
Os03t0729600-01	168	71.7	79.9	63.6	84.5	107.7	33.5	21.4	67	77.9	100.3	102.6	150.5	51.4	69.1	72.6	60.5	62.7	79.2	21.6	23.9	159.6	69.9	47.8	25.8	35.5	104.6	ref	-0.623	-0.202	-2.035	-0.603	-0.114	0.456	-1.094	-0.667	-0.596	-0.859	-0.808	-0.471	-2.345	-2.199	0.54	-0.651	-1.199	-2.089	-1.628	-0.069	ref
Os06t0332150-00	1	1	1	1	1	1	1	1	1	1	1	1	1	1	1	1	1	1	1	1	1	1	1	1	1	1	1	ref	0	0	0	0	0	0	0	0	0	0	0	0	0	0	0	0	0	0	0	0	ref
Os04t0648800-01	1	1	1	1	1	1	1	1	1	1	1	1	1	1	1	1	1	1	1	1	1	1	1	1	1	1	1	ref	0	0	0	0	0	0	0	0	0	0	0	0	0	0	0	0	0	0	0	0	ref
Os05t0411600-01	1399	1569.9	5127.3	4801.1	5182	5204.8	5177.75	5390.9	4844.7	5068.15	1077.8	1102.85	1284.75	1213.05	1156.3	1263.15	1097.9	1385.85	1421.25	1665.25	1651.25	1773.05	1639.15	1485.75	1946.3	1641.75	1806.3	ref	1.743	1.809	1.834	1.741	-0.443	-0.206	-0.289	-0.358	-0.231	-0.433	-0.097	-0.06	0.168	0.156	0.259	0.145	0.004	0.393	0.148	0.286	ref
Os08t0110650-00	1	1	1	1	1	1	1	1	1	1	1	1	1	1	1	1	1	1	1	1	1	1	1	1	1	1	1	ref	0	0	0	0	0	0	0	0	0	0	0	0	0	0	0	0	0	0	0	0	ref
Os05t0123150-00	2.5	4.1	2.9	1	1	1.9	2.8	3	1	1.9	3.8	2	2.1	1	1	1	1	1	2.1	1	2	2.2	1.9	1.9	1	1	2	ref	-0.911	-1.216	-0.144	-1.216	-0.216	-0.608	-1.679	-1.679	-1.679	-1.679	-1.679	-0.608	-1.679	-0.679	-0.541	-0.753	-0.753	-1.679	-1.679	-0.679	ref
Os03t0193075-01	95.3	136.2	194	207.6	222	230.4	193.5	217.2	250.5	221.4	120	128.5	147.2	118.6	102.6	126.9	151.8	144.6	113	146.2	195.3	401.6	139.8	139.5	208.8	154.6	221.9	ref	0.817	0.989	0.848	1.048	0.124	0.37	0.058	-0.151	0.156	0.414	0.344	-0.012	0.36	0.778	1.818	0.295	0.292	0.874	0.44	0.962	ref
Os05t0498851-00	1	1	1	1	1	1	1	1	1	1	1	1	1	1	1	1	1	1	1	1	1	1	1	1	1	1	1	ref	0	0	0	0	0	0	0	0	0	0	0	0	0	0	0	0	0	0	0	0	ref
Os09t0466900-01	253.8	225.8	330.4	305.7	402.1	406.1	348.2	415	463.7	476.4	246.5	222.1	287.8	260.4	215.7	224.1	292.8	292.3	250.3	336.9	450.3	470.6	380.6	263	323.8	359.1	288	ref	0.409	0.755	0.667	0.973	-0.033	0.266	0.121	-0.15	-0.095	0.291	0.288	0.064	0.493	0.912	0.975	0.669	0.136	0.436	0.585	0.267	ref
Os10t0530400-01	2698.4	1349	3244.2	2667.65	2841.65	2967.1	2887.35	3154.3	3045.45	3478.35	535.65	616.4	999.7	842.25	668.2	529	646.2	869.95	700.8	397.4	769.6	1684.65	746.7	353.45	339.4	433.85	694.85	ref	0.625	0.606	0.662	0.771	-1.731	-0.932	-1.18	-1.514	-1.851	-1.562	-1.133	-1.445	-2.263	-1.31	-0.18	-1.353	-2.432	-2.491	-2.137	-1.457	ref
Os12t0554400-01	183.45	228.95	418.15	445.45	426.05	418.3	393	354.8	449.35	404.65	190.3	194.65	143.25	171.65	174.9	190.8	196.65	161.3	137.25	214	183.3	106.3	178.7	221.1	175.25	198.95	109.45	ref	1.074	1.043	0.866	1.057	-0.091	-0.517	-0.256	-0.229	-0.103	-0.06	-0.345	-0.578	0.062	-0.161	-0.947	-0.198	0.109	-0.226	-0.043	-0.905	ref
Os08t0280200-03	10.7	13.55	9.75	17.35	16.25	16.6	10.7	8.65	10.55	14.6	11.3	14.45	6.6	3.65	3.1	15.85	17.3	9.1	8.95	9.15	10.45	17.35	11.3	14.65	6.05	18.25	12.85	ref	0.111	0.448	-0.324	0.044	0.086	-0.867	-1.722	-1.958	0.397	0.523	-0.404	-0.428	-0.396	-0.204	0.527	-0.092	0.283	-0.993	0.6	0.094	ref
Os05t0462600-02	91.4	68.6	272	283.3	276.8	301.2	298.1	313	332.7	339.5	125.6	113.5	76.9	121.8	143.4	121.7	78.4	104.2	123.5	113.5	78.7	93	124.5	85.7	64.4	102.9	112.4	ref	1.81	1.867	1.948	2.086	0.592	-0.042	0.621	0.857	0.62	-0.014	0.396	0.641	0.519	-0.009	0.232	0.653	0.114	-0.298	0.378	0.505	ref
Os05t0403000-01	1	4.1	29.3	15	4.5	10.4	15.1	23.4	6.7	11.3	1	1	2.1	1	1	1	5.1	1	1	2.7	1	1	1	2.8	2.8	1	1	ref	3.372	1.756	3.215	2.103	-1.018	0.053	-1.018	-1.018	-1.018	1.333	-1.018	-1.018	0.415	-1.018	-1.018	-1.018	0.468	0.468	-1.018	-1.018	ref
Os01t0152600-00	21.1	18.25	41.45	45.4	87.55	81.3	63	69.8	85.15	64.75	27.7	28.9	43.4	24.15	41.85	30.65	39.35	28.8	31.65	54.7	34.4	24	47.1	53.05	40.05	33.05	41.45	ref	1.144	2.104	1.757	1.92	0.528	1.145	0.299	1.093	0.643	1.004	0.553	0.69	1.479	0.81	0.29	1.263	1.435	1.029	0.752	1.079	ref
Os06t0619400-00	1	1	1	1	1	1	1	1	1	2.9	1	1	1	1	1	1	1	1	1	1	1	1	1	1.9	4.7	1	1	ref	0	0	0	0.768	0	0	0	0	0	0	0	0	0	0	0	0	0.926	2.233	0	0	ref
Os03t0612301-00	1	1	1	1	1	1	1	1	1	1	1	1	1	1	1	1	1	1	1	1	1	1	1	1	1	1	1	ref	0	0	0	0	0	0	0	0	0	0	0	0	0	0	0	0	0	0	0	0	ref
Os09t0465800-01	110.8	131.5	84.8	59	86.3	95.4	68.7	67.3	54.5	60.1	51.6	54.8	62.4	52.5	40.8	48.1	95.6	46.5	34.8	93.8	155.4	266.1	93.2	98.9	103.1	110.2	93.7	ref	-0.771	-0.412	-0.828	-1.077	-1.183	-0.952	-1.201	-1.565	-1.327	-0.336	-1.376	-1.794	-0.364	0.364	1.14	-0.373	-0.287	-0.227	-0.131	-0.365	ref
Os07t0418150-01	25	23	41	63.6	47.1	48.2	50.2	40.8	42.1	35.7	27.2	21.9	32.2	24.1	27.2	40.9	31.2	36.4	38	37.9	28.9	48.2	44	35.4	33.2	29.7	27.6	ref	1.091	0.991	0.916	0.693	0.025	0.425	0.007	0.182	0.77	0.38	0.602	0.664	0.66	0.269	1.007	0.876	0.562	0.469	0.309	0.203	ref
Os02t0229400-01	1	1	1	1	1	1	1	1	1	1	1	1	1	1	1	1	1	1	1	1	1	1	1	1	1	1	1	ref	0	0	0	0	0	0	0	0	0	0	0	0	0	0	0	0	0	0	0	0	ref
Os11t0686900-00	1	1	1	1	1	1	1	1	1	1	1	1	1	1	2	2	3.4	2	3.1	1	1	1	1	1	1	2.6	6.9	ref	0	0	0	0	0	0	0	1	1	1.766	1	1.632	0	0	0	0	0	0	1.379	2.787	ref
Os05t0190000-00	302.5	112.6	1038.1	1033.8	865.8	1069.8	1053.1	985	1411.1	1616.6	344	359.5	430.6	404.3	585.5	328.4	151.8	232.7	452.1	158.2	148.4	371.4	201.5	193.3	184.9	170.2	384.6	ref	2.489	2.383	2.464	3.033	0.93	1.222	1.131	1.666	0.831	-0.282	0.334	1.293	-0.222	-0.315	1.009	0.127	0.067	0.003	-0.117	1.059	ref
Os02t0470200-00	1	1	1	1	1	1	1	1	1	1	1	1	1	1	1	1	1	1	1	1	1	1	1	1	1	1	1	ref	0	0	0	0	0	0	0	0	0	0	0	0	0	0	0	0	0	0	0	0	ref
Os09t0429400-00	2.5	2.6	12.7	11.3	18.4	11.4	16.8	16.3	15.3	23.5	6.6	8	9.9	5.2	11.5	3	5.1	5	4.2	13	7	4.6	2.8	4.5	4.7	5.1	4	ref	2.232	2.506	2.698	2.895	1.511	1.957	1.028	2.173	0.235	1	0.972	0.72	2.35	1.457	0.851	0.135	0.82	0.882	1	0.65	ref
Os01t0705750-00	1	1	1	1	1	1	1	1	1	1	1	1	1	1	1	1	1	1	1	1	1	1	1	1	1	1	1	ref	0	0	0	0	0	0	0	0	0	0	0	0	0	0	0	0	0	0	0	0	ref
Os03t0748900-01	178	241.5	116	102.9	101.9	104.85	81.45	92.75	102.85	96.65	83	81.7	49	36.2	49.7	66.5	131.45	63.7	68.05	64.55	90.2	110.5	73.05	84.8	62.6	109	70.55	ref	-0.924	-1.004	-1.254	-1.056	-1.332	-2.081	-2.518	-2.061	-1.641	-0.657	-1.703	-1.607	-1.683	-1.201	-0.908	-1.505	-1.29	-1.728	-0.928	-1.555	ref
Os11t0649900-00	1	1	1	1	1	1	1	1	1	1	1	1	1	1	1	1	1	1	1	1	1	1	1	1	1	1	1	ref	0	0	0	0	0	0	0	0	0	0	0	0	0	0	0	0	0	0	0	0	ref
Os10t0398100-01	1	1	1	1.9	1	1	1	1	1	1.9	3.8	4	2.1	2.1	4.1	5.1	2.6	3	1	5.3	5	4.6	1.9	3.6	2.8	1.8	2	ref	0.463	0	0	0.463	1.963	1.07	1.07	2.036	2.35	1.379	1.585	0	2.406	2.322	2.202	0.926	1.848	1.485	0.848	1	ref
Os01t0937900-00	425.4	243.1	114.1	108.5	205.5	200.2	26.5	20.4	60.3	60.1	308.4	307.7	78	23.1	79.6	376.5	380.1	221.5	159.4	68	44.8	606.2	241.8	308.9	70	322.2	179.5	ref	-1.531	-0.665	-3.79	-2.417	-0.062	-2.044	-3.799	-2.014	0.227	0.241	-0.538	-1.013	-2.242	-2.844	0.915	-0.411	-0.058	-2.2	0.003	-0.841	ref
Os12t0146750-00	1	1	1	1	1	1	1	1	1	1	1	1	1	1	1	1	1	1	1	1	1	1	1	1	1	1	1	ref	0	0	0	0	0	0	0	0	0	0	0	0	0	0	0	0	0	0	0	0	ref
Os05t0156300-01	721.05	797.25	383.05	404.3	342.45	387.65	324.45	333.9	298.35	294.45	528.65	539.7	546.65	533.45	521.05	492.15	727.35	464.8	381.25	687.3	721.25	472.45	549.3	718.25	780.75	671.25	432.5	ref	-0.946	-1.057	-1.204	-1.355	-0.505	-0.472	-0.507	-0.541	-0.623	-0.06	-0.706	-0.992	-0.142	-0.072	-0.682	-0.465	-0.078	0.042	-0.176	-0.81	ref
Os02t0209201-00	90.7	162.9	148.2	135.6	112.4	154.9	109.1	147.8	109	137.9	143.4	149.4	99.2	108.1	115.2	118.7	141.2	105.2	92.9	127.3	112.6	56.7	101.3	140.4	113.2	102.9	87.8	ref	0.222	0.118	0.063	0.012	0.268	-0.293	-0.169	-0.077	-0.034	0.216	-0.208	-0.388	0.067	-0.11	-1.1	-0.263	0.208	-0.103	-0.24	-0.469	ref
Os01t0571166-00	54.3	89	74.1	101	109.8	93.5	117	94.8	136.8	111.6	50.7	47.8	76.9	63	65.9	20.4	32.8	52.6	39	19.9	35.9	44.6	51.1	12.5	24	17.4	72	ref	0.315	0.544	0.599	0.83	-0.498	0.146	-0.142	-0.077	-1.769	-1.084	-0.402	-0.834	-1.805	-0.953	-0.64	-0.444	-2.475	-1.534	-1.998	0.051	ref
Os03t0612800-00	1	1	1	1	1	1	1	1	1	1	1	1	1	1	1	1	1	1	1	1	1	1	1	1	1	1	1	ref	0	0	0	0	0	0	0	0	0	0	0	0	0	0	0	0	0	0	0	0	ref
Os02t0720900-02	147.1	184.95	870.9	913.25	832.75	855.95	1093.05	1064	816.95	858	152.35	171.25	200.75	183.2	173.8	226.1	152.65	207.85	252.95	61.55	67.75	146.85	172	83.9	41	77.35	175.55	ref	2.435	2.356	2.709	2.344	-0.03	0.283	0.151	0.075	0.455	-0.112	0.334	0.617	-1.422	-1.284	-0.168	0.06	-0.975	-2.008	-1.092	0.09	ref
Os06t0341801-00	1	1	1	1	1	1	1	1	1	1	1	1	1	1	1	1	1	1	1	1	1	1	1	1	1	1	1	ref	0	0	0	0	0	0	0	0	0	0	0	0	0	0	0	0	0	0	0	0	ref
Os04t0682050-01	1	1	1	1	1	1	1	1	1	1	1	1	1	1	1	1	1	1	1	1	1	1	1	1	1	1	1	ref	0	0	0	0	0	0	0	0	0	0	0	0	0	0	0	0	0	0	0	0	ref
Os02t0302500-00	59.7	29.3	447.4	527.2	477.8	417.4	555.6	486.4	580.3	585.2	157.5	201.1	168.4	269.9	211.5	189.3	106.2	182.1	258.7	137.6	61.8	141.4	169.3	120.1	85.6	148.9	208.1	ref	3.538	3.417	3.636	3.8	2.089	2.01	2.69	2.338	2.178	1.344	2.122	2.629	1.718	0.563	1.757	2.017	1.522	1.033	1.832	2.315	ref
Os09t0386600-01	128.55	118.9	117.45	126.7	135.4	137.9	135.95	133.55	173.6	150.1	83.9	78.7	54.55	56.15	53.9	101.8	151	89	83.9	89.05	108.6	106.3	101.7	122.75	99.4	135.3	97.15	ref	-0.019	0.144	0.124	0.385	-0.605	-1.18	-1.139	-1.198	-0.28	0.289	-0.474	-0.559	-0.473	-0.187	-0.218	-0.282	-0.01	-0.315	0.13	-0.348	ref
Os01t0124900-00	1	1	1	1	1	1	1	1	1	1	1	1	1	1	1	1	1	1	1	1	1	1	1	1	1	1	1	ref	0	0	0	0	0	0	0	0	0	0	0	0	0	0	0	0	0	0	0	0	ref
Os09t0536100-01	1	1	1	1	1.9	1	1	1	1	1	1	1	1	1	1	1	1	1	1	1	1	1	1	1	1	1	1	ref	0	0.463	0	0	0	0	0	0	0	0	0	0	0	0	0	0	0	0	0	0	ref
Os11t0615800-01	36.6	54.4	20.5	25.3	1	1.9	3.6	1	1	2.9	19.7	18.9	1	2.1	1	5.1	11.6	1	1	19.9	2	4.6	2.8	25.7	3.8	13.3	2	ref	-0.97	-5.017	-4.556	-4.712	-1.209	-5.48	-4.409	-5.48	-3.129	-1.944	-5.48	-5.48	-1.165	-4.48	-3.278	-3.994	-0.796	-3.554	-1.746	-4.48	ref
Os04t0530900-01	131.25	102.4	169.65	163.65	165.85	195.05	186	185.55	160.2	189.5	115.35	98.6	109.75	106.05	95.8	101.25	80.05	122.4	86.05	41.8	85.65	213.4	131.7	73.8	41.45	90.95	127.25	ref	0.523	0.634	0.68	0.588	-0.12	-0.079	-0.129	-0.275	-0.195	-0.534	0.078	-0.43	-1.472	-0.437	0.88	0.184	-0.652	-1.484	-0.35	0.134	ref
Os03t0109350-00	1	2.6	3.9	2.85	4.05	1	4.05	4.05	2.45	1.95	1	1.5	1	1.55	1	1	1.4	2.5	1.55	2.7	1	1	1	2.8	1.9	1.4	1.5	ref	1.048	0.32	1.329	0.439	-0.397	-0.689	-0.057	-0.689	-0.689	-0.204	0.633	-0.057	0.744	-0.689	-0.689	-0.689	0.796	0.237	-0.204	-0.104	ref
Os02t0778700-01	1	1	1	1	1	1	1	1	1	1	1	1	1	1	1	1	1	1	1	1	1	1	1	1	1	1	1	ref	0	0	0	0	0	0	0	0	0	0	0	0	0	0	0	0	0	0	0	0	ref
Os08t0248700-01	27.3	45	35.1	25.3	17.5	17.1	17.7	10.2	7.7	13.2	31.9	33.9	30	11.5	19.9	26.6	19.7	22.2	19	19	46.8	51.8	26.1	19.5	11.1	20.7	30.6	ref	-0.234	-1.019	-1.383	-1.798	-0.092	-0.224	-1.608	-0.817	-0.398	-0.831	-0.659	-0.883	-0.883	0.417	0.564	-0.425	-0.846	-1.659	-0.76	-0.196	ref
Os08t0106801-00	1	1	1	1	1	1	1	1	1	1	1	1	1	1	1	1	1	1	1	1	1	1	1	1	1	1	1	ref	0	0	0	0	0	0	0	0	0	0	0	0	0	0	0	0	0	0	0	0	ref
Os08t0474600-01	209.7	103.2	456.2	585.2	587.4	563.7	487	492.5	574.6	533.6	211.9	213.1	185.1	187.9	192.7	204.6	258.6	210.4	203.8	205.4	315.8	401.6	292.8	253.3	206.1	290.1	307.7	ref	1.812	1.968	1.735	1.912	0.531	0.331	0.353	0.389	0.476	0.814	0.516	0.47	0.482	1.102	1.449	0.993	0.784	0.486	0.98	1.065	ref
Os11t0641800-01	164.9	98.5	312.9	299.2	356	395.7	565.3	551.6	258.2	257.9	186.6	187.2	311.2	254.1	237.7	82.9	182.8	149.7	136.2	12.2	25.9	129.3	83.4	23.9	3.8	5.1	55.2	ref	1.264	1.558	2.131	1.018	0.552	1.288	0.996	0.899	-0.62	0.52	0.232	0.096	-3.385	-2.299	0.021	-0.612	-2.415	-5.068	-4.643	-1.207	ref
Os06t0685300-00	1	1	1	1	1.45	1	1	1.5	1.5	1.95	1	1	1	1	1	1	1	1	1	1	1	1	1	1	1	1	1	ref	0	0.268	0.292	0.774	0	0	0	0	0	0	0	0	0	0	0	0	0	0	0	0	ref
Os03t0100250-00	1	1	1	1	1	1	1	1	1	1	1	1	1	1	1	1	1	1	1	1	1	1	1	1	1	1	1	ref	0	0	0	0	0	0	0	0	0	0	0	0	0	0	0	0	0	0	0	0	ref
Os01t0894300-02	479.5	395.55	268.05	254.75	272.9	288.5	229.55	255.9	264.4	268.7	150.45	140.4	163.35	125.45	118.85	177.55	342.95	178	133	177.1	273	597.75	201.05	257.7	195.5	233.85	182.95	ref	-0.737	-0.634	-0.846	-0.708	-1.583	-1.415	-1.796	-1.874	-1.294	-0.345	-1.291	-1.711	-1.298	-0.674	0.457	-1.115	-0.757	-1.156	-0.897	-1.251	ref
Os02t0469600-01	2346.35	1937.75	8409	7453.7	8427.6	8676.1	7164.1	8028.8	7548.3	8717.55	5138	5434.35	7989.7	6402.95	6699.25	5109.4	4713.35	6326.05	5942.3	6250.85	6458.55	4972.2	4030.6	5712	9170.7	4064.05	5269	ref	1.893	2.004	1.831	1.928	1.309	1.906	1.586	1.652	1.261	1.144	1.569	1.479	1.552	1.599	1.221	0.919	1.422	2.105	0.931	1.305	ref
Os01t0164700-01	109.25	113.4	192.05	218.35	255.5	244.1	216.75	197.8	237.65	209.65	86.75	95.6	88.6	106.55	97.4	81.35	78.45	67.8	80.2	87.75	61.8	51.8	76.65	82.6	80.1	71.25	57.7	ref	0.88	1.166	0.896	1.004	-0.29	-0.329	-0.063	-0.193	-0.452	-0.505	-0.715	-0.473	-0.343	-0.849	-1.104	-0.538	-0.43	-0.475	-0.644	-0.948	ref
Os05t0116800-00	1	1	1	1	1	1	1	1	1	1	1	1	1	1	1	1	1	1	1	1	1	1	1	1	1	1	1	ref	0	0	0	0	0	0	0	0	0	0	0	0	0	0	0	0	0	0	0	0	ref
Os02t0555900-00	1	1	1	1	1	1	1	1	1	1	1	1	1	1	1	1	1	1	1	1	1	1	1	1	1	1	1	ref	0	0	0	0	0	0	0	0	0	0	0	0	0	0	0	0	0	0	0	0	ref
Os03t0198200-01	96.9	112.6	76.1	69.2	68	66.1	72.2	73.4	69.8	83.5	41.3	21.9	43.4	36.7	20.9	49.1	58.9	49.6	78.1	19	25.9	78.5	28.8	17.8	17.6	23.2	40.4	ref	-0.525	-0.64	-0.521	-0.452	-1.796	-1.267	-1.509	-2.321	-1.089	-0.827	-1.074	-0.419	-2.459	-2.012	-0.412	-1.859	-2.553	-2.569	-2.171	-1.37	ref
Os11t0555600-01	8.7	7.3	1	1	46.2	50.1	40.6	56.1	74.6	86.3	1	1	31.1	18.9	24	1	5.9	17.2	29.5	1	14	7.1	15.3	1	6.5	16.6	14.8	ref	-2.994	2.594	2.582	3.332	-2.994	1.964	1.246	1.591	-2.994	-0.434	1.11	1.888	-2.994	0.813	-0.167	0.941	-2.994	-0.294	1.059	0.893	ref
Os08t0203400-01	11	12	19	19.25	13.65	14.2	11.1	13.2	6.7	8.5	175.35	166.8	56.8	103.4	123.05	14.8	159.95	70.8	57.5	13.9	9	4.6	10	7.2	12	12.9	9.4	ref	0.735	0.277	0.075	-0.606	3.896	2.306	3.17	3.421	0.365	3.799	2.623	2.323	0.275	-0.352	-1.321	-0.2	-0.674	0.063	0.167	-0.29	ref
Os07t0548500-01	27.3	24.6	9.8	11.3	9.7	10.4	3.6	9.2	14.4	3.8	14.1	20.9	20	23.1	18.8	13.3	19.7	10.1	16.8	41.4	27.9	31.3	34.1	37.2	35.9	31.4	30.6	ref	-1.3	-1.367	-2.171	-1.809	-0.594	-0.374	-0.166	-0.463	-0.962	-0.396	-1.359	-0.625	0.676	0.106	0.272	0.396	0.522	0.47	0.277	0.24	ref
Os10t0388200-01	319.85	370.4	607.25	558.05	655.25	610	638.2	689.25	645.8	702.35	174.85	186.2	225.3	170.1	179.05	243	206.05	264	238.15	191.7	305.85	278.8	284.35	187.15	240.55	215.35	328.9	ref	0.758	0.877	0.946	0.968	-0.932	-0.611	-1.017	-0.943	-0.502	-0.74	-0.383	-0.531	-0.844	-0.17	-0.304	-0.276	-0.879	-0.517	-0.677	-0.066	ref
Os02t0655300-02	122.4	195.9	172.5	202.9	145.4	151.1	162.7	162.1	169.3	206.3	107.8	105.6	131.6	103.9	123.5	118.7	98	136.6	147.8	142.7	185.3	434.3	162.1	142.2	197.8	113.5	173.6	ref	0.273	-0.063	0.069	0.271	-0.537	-0.235	-0.576	-0.326	-0.384	-0.66	-0.181	-0.067	-0.118	0.259	1.488	0.066	-0.123	0.353	-0.448	0.165	ref
Os09t0383300-01	82.55	83.55	3.4	1.9	4.05	2.4	2.8	1	1.5	2.4	8.5	4.5	8.25	3.15	3.1	4.6	97.6	4	2.6	9.15	6.5	20.4	6.85	35.4	9.3	48.2	2.5	ref	-5.03	-4.735	-5.633	-5.452	-3.747	-3.331	-4.721	-4.744	-4.174	0.233	-4.376	-4.997	-3.182	-3.675	-2.025	-3.6	-1.23	-3.159	-0.785	-5.054	ref
Os12t0631150-00	1	1	1.95	1.45	6.2	5.25	11.55	12.75	12	9.9	1.45	1	5.5	2.6	3.1	1.5	2.2	9.1	6.3	1	3.5	10.7	3.25	1	1.45	2.65	3.95	ref	0.75	2.512	3.601	3.446	0.268	2.459	1.379	1.632	0.585	1.138	3.186	2.655	0	1.807	3.42	1.7	0	0.536	1.406	1.982	ref
Os04t0309600-01	1.75	1.8	4.9	2.9	3.6	5.7	4.5	9.2	4.8	4.8	1	2.5	1	1	1	2	2.65	1	1	1	1	2.8	1	1	1	1.4	1	ref	1.087	1.352	1.858	1.435	-0.167	-0.828	-0.828	-0.828	0.172	0.578	-0.828	-0.828	-0.828	-0.828	0.658	-0.828	-0.828	-0.828	-0.342	-0.828	ref
Os02t0136000-00	6.4	13.6	13.7	6.6	8.8	7.6	7.2	8.1	6.7	14.1	1.9	2	2.1	1	2	1	2.6	2	2.1	2.7	5	1	1	2.8	5.6	2.6	1	ref	0.027	-0.19	-0.289	0.059	-2.259	-2.151	-3.222	-2.222	-3.222	-1.843	-2.222	-2.151	-1.789	-0.9	-3.222	-3.222	-1.736	-0.736	-1.843	-3.222	ref
Os07t0178950-00	1	1	1	1	1	1	1	1	1	1	1	1	1	1	1	1	1	1	1	1	1	1	1	1	1	1	1	ref	0	0	0	0	0	0	0	0	0	0	0	0	0	0	0	0	0	0	0	0	ref
Os10t0533150-00	51.25	34.8	20	24.4	24.1	21.3	8.45	13.75	16.75	17.85	46.45	46.3	32.25	16.8	19.85	47.05	37.7	33.9	35.85	22.9	157.9	83.3	46.25	38.5	13	28.9	37.5	ref	-0.935	-0.898	-1.97	-1.288	0.135	-0.389	-1.33	-1.089	0.156	-0.164	-0.317	-0.236	-0.883	1.903	0.98	0.131	-0.133	-1.7	-0.547	-0.171	ref
Os07t0673200-01	86	63.1	375.8	411.3	386.4	386.25	595.6	543.95	629.55	579.5	40.8	44.8	46.2	34.1	36.65	58.8	36.5	81.4	77.55	51.65	38.4	33.7	38.6	74.2	57.1	50.7	48.85	ref	2.416	2.391	2.95	3.036	-0.785	-0.673	-1.111	-1.007	-0.325	-1.013	0.144	0.074	-0.512	-0.94	-1.128	-0.932	0.01	-0.367	-0.539	-0.593	ref
Os10t0181600-02	2105.1	1269.6	270	237.5	218.5	269.1	250.6	264.1	238.1	181	626.1	658.2	623.6	741.4	542.5	565.8	283.1	545.2	809.1	494	523	417.4	478.1	263.9	311.8	238.4	426.1	ref	-2.691	-2.753	-2.668	-2.977	-1.349	-1.39	-1.141	-1.591	-1.531	-2.53	-1.584	-1.015	-1.727	-1.644	-1.97	-1.774	-2.631	-2.39	-2.778	-1.94	ref
Os01t0956600-01	21.9	21.4	23.4	29	29.7	18.9	23	21.4	16.3	17.9	14.1	18.9	15.5	15.7	14.6	17.4	46.7	13.1	9.5	22.5	25.9	31.3	17.1	30.1	19.4	42.1	20.7	ref	0.267	0.13	0.035	-0.342	-0.407	-0.482	-0.464	-0.568	-0.315	1.109	-0.725	-1.188	0.056	0.259	0.532	-0.34	0.475	-0.158	0.96	-0.065	ref
Os08t0558700-01	278.9	284	536.55	496.85	539.55	522.65	467.7	597.5	513.4	557.05	156.55	145.9	163.35	175.85	171.2	156.5	176.25	184.6	222.85	148.7	200.25	202.55	186.75	154.5	181.65	144.75	196.8	ref	0.875	0.916	0.909	0.926	-0.897	-0.785	-0.678	-0.717	-0.847	-0.675	-0.608	-0.337	-0.92	-0.491	-0.475	-0.592	-0.865	-0.632	-0.959	-0.516	ref
Os01t0856500-02	1	1	1	1	1	1	1	1	1	1	1	1	1	1	1	1	1	1	1	1	1	1	1	1	1	1	1	ref	0	0	0	0	0	0	0	0	0	0	0	0	0	0	0	0	0	0	0	0	ref
Os09t0505850-00	1	1	1	1	1	1	1	1	1	1	1	1	1	1	1	1	1	1	1	1	1	1	1	1	1	1	1	ref	0	0	0	0	0	0	0	0	0	0	0	0	0	0	0	0	0	0	0	0	ref
Os09t0278700-00	679.7	241.5	730.1	596.4	412.5	627	652.3	707.6	817.4	905.9	209	235	237.6	219.5	214.7	300.8	155.9	366.2	371.8	86	127.5	470.6	149.6	106	73.6	189.1	262.4	ref	0.704	0.328	0.746	1.087	-0.87	-0.77	-0.884	-0.916	-0.43	-1.378	-0.146	-0.124	-2.236	-1.668	0.216	-1.437	-1.934	-2.461	-1.099	-0.627	ref
Os09t0553600-01	93	113.4	417.2	415.1	387.75	405.1	474.75	416	419.25	439.35	297.6	267.85	326.85	356	343.55	221.5	171.8	226.05	308.4	221.35	185.8	171.65	215.4	181.4	235.95	165.3	182.45	ref	2.019	1.948	2.114	2.063	1.459	1.67	1.794	1.742	1.109	0.742	1.138	1.586	1.108	0.855	0.741	1.069	0.821	1.2	0.687	0.829	ref
Os05t0527900-01	105.4	48.2	16.6	12.2	7.1	18	30.9	21.4	40.2	24.4	31.9	25.9	41.2	18.9	21.9	4.1	6.7	9.1	4.2	31.1	78.7	107.5	51.1	13.4	15.7	9.2	17.8	ref	-2.324	-2.656	-1.471	-1.186	-1.31	-0.791	-1.915	-1.702	-4.12	-3.411	-2.969	-4.085	-1.197	0.143	0.593	-0.48	-2.411	-2.183	-2.954	-2.002	ref
Os05t0456925-00	1	1	1	1	1	1	1	1	1	1	1	1	1	1	1	1	1	1	1	1	1	1	1	1	1	1	1	ref	0	0	0	0	0	0	0	0	0	0	0	0	0	0	0	0	0	0	0	0	ref
Os05t0456900-01	1	1	1	1	1	1	1	1	1	1	1	1	1	1	1	1	1	1	1	1	1	1	1	1	1	1	1	ref	0	0	0	0	0	0	0	0	0	0	0	0	0	0	0	0	0	0	0	0	ref
Os03t0205150-01	25.7	16.7	148.2	156.2	141.9	177.6	129.3	126.4	143.4	158.5	19.7	27.9	33.4	31.5	30.3	49.1	35.2	51.6	57	68	45.8	34.9	42.2	43.3	41.5	42.9	67.1	ref	2.877	2.938	2.625	2.863	0.178	0.689	0.605	0.549	1.245	0.765	1.317	1.46	1.715	1.145	0.752	1.026	1.064	1.002	1.05	1.696	ref
Os12t0151750-00	27.3	27.7	1	2.9	18.4	8.6	2.8	5.1	44	22.6	8.5	9	3.2	3.1	6.2	16.3	11.6	24.3	13.7	1	3	14.3	3.7	8.1	7.4	7.6	10.9	ref	-4.013	-1.128	-2.863	0.198	-1.653	-3.103	-3.149	-2.149	-0.755	-1.245	-0.178	-1.005	-4.781	-3.196	-0.943	-2.894	-1.763	-1.894	-1.855	-1.335	ref
Os10t0490100-01	5.6	4.1	407.4	287	138.5	180.4	205.8	180.5	134.8	128.5	101.3	118.5	178.4	185.8	120.4	178	171.4	160.8	83.4	169.4	169.4	215.2	87.8	299.2	425.8	163.6	222.9	ref	6.157	5.044	5.33	4.78	4.515	5.218	5.277	4.651	5.215	5.161	5.069	4.121	5.144	5.144	5.489	4.196	5.964	6.474	5.094	5.54	ref
Os01t0296700-01	28.45	12.8	13.2	4.75	20.15	26.5	23.85	14.75	23.95	22.55	18.35	24.9	12.7	10.45	10.45	9.7	14.05	13.65	11.55	3.15	8.45	23.4	8.15	6.75	5.15	12.5	7.9	ref	-1.269	0.276	-0.025	0.284	0.164	-0.587	-0.869	-0.869	-0.976	-0.442	-0.483	-0.724	-2.599	-1.175	0.294	-1.227	-1.499	-1.89	-0.61	-1.272	ref
Os07t0496700-01	18.8	8.9	11.7	6.6	1	4.8	8	5.1	1	5.7	29.1	26.9	62.4	16.8	33.5	15.3	45	24.3	21.1	32.8	96.6	169.2	46.7	45.1	84.7	42.1	71	ref	-0.558	-2.562	-1.018	-2.438	1.113	2.27	0.377	1.373	0.242	1.799	0.91	0.706	1.342	2.901	3.709	1.852	1.802	2.711	1.703	2.457	ref
Os09t0456150-00	1.8	1	1	1	1	1	1	1	1	1	1.9	1	1	1	1	1	1	1	1	1	1	1	1	2.8	1	1	1	ref	-0.424	-0.424	-0.424	-0.424	0.039	-0.424	-0.424	-0.424	-0.424	-0.424	-0.424	-0.424	-0.424	-0.424	-0.424	-0.424	1.061	-0.424	-0.424	-0.424	ref
Os07t0490700-01	31.9	49.75	52.15	73.9	80.65	87.4	80.55	70.85	88	91.5	38	39.85	37.25	35.65	37.1	36.3	45.45	52.6	33.25	30.25	37.85	52.45	41.3	49.1	30.85	42.1	48.85	ref	0.64	1.076	0.923	1.172	-0.034	-0.097	-0.16	-0.103	-0.134	0.19	0.401	-0.261	-0.397	-0.074	0.397	0.052	0.302	-0.369	0.08	0.294	ref
Os01t0351251-00	1	1	1	1	1	1	1	1	1	1	1	1	1	1	1	1	1	1	1	1	1	1	1	1	1	1	1	ref	0	0	0	0	0	0	0	0	0	0	0	0	0	0	0	0	0	0	0	0	ref
Os07t0499851-00	1	1	1	1	1	1	1	1	1	1.9	1	1	1	1	1	1	1	1	1	1	1	1	1	1	1.9	1	1	ref	0	0	0	0.463	0	0	0	0	0	0	0	0	0	0	0	0	0	0.926	0	0	ref
Os04t0272400-01	3.3	1	1	2.9	1	1	1	1	2.9	1	1	1	1	3.1	1	1	1	1	1	55.1	1	1	1	93.6	109.5	1	1	ref	-0.093	-0.861	-0.861	-0.093	-0.861	-0.861	0.771	-0.861	-0.861	-0.861	-0.861	-0.861	4.923	-0.861	-0.861	-0.861	5.687	5.914	-0.861	-0.861	ref
Os07t0666900-01	183.4	203	33.2	32.75	37.95	27.9	34.4	38.7	39.25	37.55	42.2	33.9	20.55	23.1	26.1	34.8	71.5	41.5	26.85	61.15	52.8	55.5	53.8	62.35	41	101.2	28.6	ref	-2.549	-2.568	-2.403	-2.329	-2.351	-3.231	-3.062	-2.886	-2.471	-1.432	-2.217	-2.845	-1.658	-1.87	-1.798	-1.843	-1.63	-2.235	-0.931	-2.754	ref
Os08t0260200-00	1	1	1	1	1	1	1	1	1	1	1	1	1	1	1	1	1	1	1	1	1	1	1	1	1	1	1	ref	0	0	0	0	0	0	0	0	0	0	0	0	0	0	0	0	0	0	0	0	ref
Os03t0661300-01	331.1	136.2	186.2	167.4	242	225.7	120.5	149.9	218	252.3	238.1	227	201.8	129.1	147.6	120.7	199.1	237.7	166.8	171.1	320.8	382.3	189	213.6	257.6	130	157.8	ref	-0.266	0.138	-0.66	0.143	0.131	-0.074	-0.718	-0.525	-0.815	-0.093	0.163	-0.348	-0.312	0.595	0.848	-0.168	0.008	0.279	-0.708	-0.428	ref
Os12t0218600-02	3.7	1	1	1	1	1	1	1	1	1	1	1	1	1	1	1	1	1	1	1	1	1	1	1	1	1	1	ref	-0.944	-0.944	-0.944	-0.944	-0.944	-0.944	-0.944	-0.944	-0.944	-0.944	-0.944	-0.944	-0.944	-0.944	-0.944	-0.944	-0.944	-0.944	-0.944	-0.944	ref
Os03t0214000-01	80.6	46.6	134.5	136.5	157.6	149.2	117.9	124.4	132	137	68.5	69.7	61.3	57.7	55.5	60.3	92.3	71.8	53.8	80	101.6	97.8	69.9	72.5	87.4	83.1	66.1	ref	1.145	1.323	0.983	1.134	0.173	0	-0.087	-0.143	-0.023	0.591	0.228	-0.188	0.384	0.729	0.674	0.19	0.242	0.512	0.439	0.109	ref
Os05t0494600-01	2.5	1	1	5.7	1.9	1	2.8	5.1	5.8	1	7.6	7	4.3	10.5	7.3	4.1	4.3	7.1	3.1	38.8	34.9	66.4	34.1	16.9	13	15	28.6	ref	0.595	-0.198	1.257	0.607	2.206	1.443	2.731	2.207	1.375	1.443	2.167	0.971	4.617	4.464	5.392	4.431	3.418	3.039	3.246	4.177	ref
Os03t0326200-01	1.8	1	6.85	8	4.5	1.95	7.15	11.7	3.4	6.15	2.4	4	3.8	4.7	7.3	3.55	6.75	4.05	6.25	6.15	8	2.8	1.9	9.8	12.95	6.75	6.9	ref	2.464	1.143	2.769	1.769	1.208	1.502	1.809	2.444	1.404	2.331	1.594	2.22	2.197	2.576	1.061	0.502	2.869	3.271	2.331	2.363	ref
Os12t0274200-01	16.5	13.6	2.9	1.9	2.7	5.7	1	1	2	2.9	46.9	55.8	2.1	3.1	9.4	53.2	34.4	33.4	31.6	9.6	5	62.7	42.2	36.3	1	28.1	38.5	ref	-2.674	-1.933	-3.905	-2.637	1.772	-2.835	-2.273	-0.672	1.828	1.199	1.157	1.077	-0.642	-1.583	2.065	1.494	1.277	-3.905	0.908	1.362	ref
Os05t0350900-01	37.3	60.7	19.5	31.8	34.9	40.7	38.8	25.5	26.8	39.4	40.4	35.9	37.8	29.4	28.2	49.1	55.6	46.5	38	19	70.7	137.8	64.6	26.6	14.8	48.6	78.9	ref	-0.934	-0.336	-0.597	-0.55	-0.321	-0.332	-0.695	-0.755	0.045	0.225	-0.033	-0.324	-1.324	0.571	1.534	0.441	-0.839	-1.685	0.031	0.73	ref
Os09t0237900-01	181.5	197.5	519.05	505.7	530	533.05	365.3	426.2	526.8	572.05	201.1	181.7	153.3	207.4	193.7	212.3	135.5	169.45	180.05	181.35	187.8	396.2	244.45	174.8	145.35	210.85	373.8	ref	1.436	1.489	1.059	1.536	0.014	-0.305	0.132	0.033	0.165	-0.483	-0.16	-0.073	-0.062	-0.012	1.065	0.369	-0.115	-0.381	0.155	0.981	ref
Os06t0701300-02	99.9	118.9	535.1	537.5	428.2	444.8	596	551.6	426.4	459.5	194.1	210.1	210.8	238.4	201.1	183.1	118.4	151.7	153.1	208	124.5	122	166.6	194.2	231.8	152.1	156.8	ref	2.299	2.002	2.395	2.022	0.89	0.952	1.129	0.884	0.748	0.12	0.477	0.49	0.932	0.192	0.163	0.612	0.833	1.089	0.481	0.525	ref
Os05t0326800-00	1	1	1	1	1	1	1	1	1	1	1	1	1	1	1	1	1	1	1	1	1	1	1	1	1	1	1	ref	0	0	0	0	0	0	0	0	0	0	0	0	0	0	0	0	0	0	0	0	ref
Os01t0706900-01	82.9	30.9	9.8	11.3	23.6	24.6	13.3	23.4	22	21.6	1.9	3	5.5	7.3	6.2	2	2.6	1	8.4	47.4	8	10.7	3.7	153.6	362.4	2.6	2	ref	-2.266	-1.071	-1.521	-1.215	-4.406	-3.202	-2.794	-3.029	-4.661	-4.283	-5.661	-2.591	-0.095	-2.661	-2.242	-3.774	1.602	2.84	-4.283	-4.661	ref
Os06t0115800-01	1101.4	1227.2	2277.4	2311.1	2760.3	2714.05	2355.6	2340.1	2500.55	2445	626.55	610.4	714	776.6	694.4	622.1	709	783.45	623.75	850.95	970.8	1020.8	754.3	788.8	1263.55	711.1	719	ref	0.981	1.235	1.014	1.089	-0.911	-0.703	-0.582	-0.744	-0.902	-0.713	-0.569	-0.898	-0.45	-0.26	-0.188	-0.624	-0.56	0.12	-0.709	-0.693	ref
Os01t0500750-00	4.45	9.65	12.2	5.2	6.25	6.7	4.55	5.6	12	10.4	3.3	8	10.45	7.85	15.7	1	1	1.5	1	1	3.5	2.2	3.25	1.45	2.8	1	3	ref	0.281	-0.018	-0.377	0.77	-0.351	0.673	0.261	1.261	-2.712	-2.712	-2.127	-2.712	-2.712	-0.905	-1.575	-1.012	-2.176	-1.227	-2.712	-1.127	ref
Os06t0114000-02	1	1	1	1	1	1	1	1	1	1	1	1	1	1	1	1	1	1	1	1	1	1	1	1	1	1	1	ref	0	0	0	0	0	0	0	0	0	0	0	0	0	0	0	0	0	0	0	0	ref
Os06t0611600-00	1	1	1	1	1	1	1	1	1	1	1	1	1	1	1	1	1	1	1	1	1	1	1	1	1	1	1	ref	0	0	0	0	0	0	0	0	0	0	0	0	0	0	0	0	0	0	0	0	ref
Os08t0395300-01	236.4	357.9	286.1	266.9	193.25	185.6	226.85	261.55	236.2	224.15	184.7	218.6	183.45	194.8	144.5	224.05	181.55	218	148.9	224.75	290.9	888.25	215.35	277.6	254.35	234.25	317.05	ref	-0.074	-0.619	-0.256	-0.338	-0.534	-0.665	-0.578	-1.009	-0.377	-0.68	-0.416	-0.966	-0.372	0	1.611	-0.434	-0.067	-0.194	-0.312	0.124	ref
Os02t0159000-00	11.45	5.7	5.4	3.35	4.05	2.4	4.1	7.6	7.2	9.95	1.95	2.5	1.55	3.65	2.05	3.55	4.7	4.55	4.2	1.45	2	13.7	2.8	1.45	3.75	2.2	3.5	ref	-0.926	-1.374	-0.533	0.067	-1.871	-2.382	-1.146	-1.978	-1.186	-0.781	-0.828	-0.944	-2.478	-2.014	0.762	-1.529	-2.478	-1.107	-1.877	-1.207	ref
Os01t0207400-01	1697	395.6	812.9	636.6	896.3	1101.9	710.3	785.1	961.8	1017.4	556.7	578.5	618	272	433.6	549.4	567.6	520	563	144.4	284.9	657	385	363.6	245.6	357.5	420.2	ref	-0.188	0.278	-0.134	0.272	-0.53	-0.407	-1.591	-0.918	-0.577	-0.53	-0.656	-0.541	-2.504	-1.524	-0.319	-1.09	-1.172	-1.738	-1.197	-0.963	ref
Os06t0493801-00	63.6	74.9	213.5	196.3	203.7	211.6	219.8	166.2	184.6	168.8	79.7	92.6	120.4	123.9	103.6	86.9	108.6	85	123.5	127.3	105.6	97.8	115.6	121.9	108.6	106.1	131.2	ref	1.569	1.589	1.469	1.355	0.316	0.803	0.844	0.586	0.332	0.654	0.3	0.839	0.883	0.614	0.503	0.744	0.821	0.654	0.62	0.927	ref
Os02t0100200-01	14.5	9.65	48.25	53.8	54.1	53.9	59.45	48.9	63.6	61.45	14.6	9.95	13.8	12.55	10.95	12.25	16.9	10.6	20	19.5	15.95	15.5	14.45	11.6	14.3	14.55	14.8	ref	2.107	2.191	2.188	2.402	0.027	0.222	0.085	-0.111	0.05	0.515	-0.158	0.758	0.721	0.431	0.39	0.289	-0.028	0.274	0.299	0.323	ref
Os02t0831900-01	1	1	3.9	4.7	2.7	5.7	8	3	4.8	3.8	1	1	3.2	4.2	1	1	1	2	1	1.9	1	1	1	1.9	1	1.8	1	ref	2.098	1.972	2.292	2.095	0	1.678	2.07	0	0	0	1	0	0.926	0	0	0	0.926	0	0.848	0	ref
Os02t0527300-01	82.2	65.45	632.55	697.35	297.65	310.7	498.9	461.35	505.3	560.3	331.8	311.2	343.55	331.8	361.3	340.2	167.3	308.5	403.5	345	247.55	260.65	329.55	231.3	247.9	271.65	311.2	ref	3.179	2.052	2.709	2.859	2.131	2.228	2.177	2.3	2.214	1.19	2.072	2.46	2.234	1.755	1.829	2.168	1.657	1.757	1.889	2.085	ref
Os05t0537001-00	1.8	1	2.9	1	1	1	3.6	2	1	1	1.9	1	1	2.1	1	1	1	1	1	2.7	1	1	1.9	1	3.8	2.6	1	ref	0.344	-0.424	1	-0.424	0.039	-0.424	0.646	-0.424	-0.424	-0.424	-0.424	-0.424	1.009	-0.424	-0.424	0.502	-0.424	1.502	0.955	-0.424	ref
Os03t0164700-01	212.8	151.9	471.8	505.7	456.9	405.1	548.6	530.2	415.9	404.2	274.6	229	379.3	280.4	267	238.4	204	249.9	317.9	233.8	294.9	410.1	299.1	173	238.2	188.3	272.2	ref	1.442	1.259	1.585	1.189	0.48	1.077	0.641	0.571	0.407	0.182	0.475	0.822	0.379	0.714	1.19	0.734	-0.056	0.406	0.067	0.598	ref
Os07t0591202-00	1	1	1	1	1	1	1	1	1	1	1	1	1	1	1	1	1	1	1	1	1	1	1	1	1	1	1	ref	0	0	0	0	0	0	0	0	0	0	0	0	0	0	0	0	0	0	0	0	ref
Os01t0913400-01	28.05	21.4	37.55	22.95	24.95	32.65	30.4	30.55	29.2	31	21.15	15.4	32.8	24.15	17.8	20.4	36.45	16.2	25.3	32.8	36.35	23.4	27.4	27.9	27.2	29.75	24.65	ref	0.261	0.22	0.315	0.296	-0.441	0.421	-0.021	-0.461	-0.264	0.573	-0.597	0.046	0.421	0.569	-0.066	0.161	0.187	0.151	0.28	0.009	ref
Os01t0543800-00	1	1	1	1	1	1	1	1	1	1	1	1	1	1	1	1	1	1	1	1	1	1	1	1	1	1	1	ref	0	0	0	0	0	0	0	0	0	0	0	0	0	0	0	0	0	0	0	0	ref
Os09t0545525-00	1	1	1	1	1	1	1	1	1	1	1	1	1	1	1	1	1	1	1	1	1	1	1	1	1	1	1	ref	0	0	0	0	0	0	0	0	0	0	0	0	0	0	0	0	0	0	0	0	ref
Os05t0495801-00	1	1	1	1	1	1	1	1	1	1	1	1	1	1	1	1	1	1	1	1	1	1	1	1	1	1	1	ref	0	0	0	0	0	0	0	0	0	0	0	0	0	0	0	0	0	0	0	0	ref
Os03t0168800-00	2.55	2.55	3.9	3.35	2.7	2.9	2.3	2	2.45	3.8	1.45	2.5	1	1	2.05	2.5	1.4	1.5	3.65	2.7	2	1	1	4.1	1	1	2	ref	0.503	0.134	-0.25	0.259	-0.422	-1.35	-1.35	-0.315	-0.029	-0.865	-0.766	0.517	0.082	-0.35	-1.35	-1.35	0.685	-1.35	-1.35	-0.35	ref
Os01t0937012-00	1	1	1	1	1	1	1	1	1	1	1	1	1	1	1	1	1	1	1	1	1	1	1	1	1	1	1	ref	0	0	0	0	0	0	0	0	0	0	0	0	0	0	0	0	0	0	0	0	ref
Os05t0514350-01	71.3	19.9	124.8	119.7	205.5	176.6	134.6	131.5	135.8	139.8	114.4	108.5	142.7	90.3	79.6	132	68.7	96.1	123.5	18.2	33.9	256.4	133.5	43.3	2.8	20.7	184.4	ref	1.698	2.338	1.82	1.871	1.564	1.922	1.261	1.079	1.809	0.867	1.351	1.713	-1.049	-0.152	2.767	1.825	0.201	-3.75	-0.864	2.291	ref
Os01t0964266-00	1	1	1	1	1	1	1	1	1	1	1	1	1	1	1	1	1	1	1	1	1	1	1	1	1	1	1	ref	0	0	0	0	0	0	0	0	0	0	0	0	0	0	0	0	0	0	0	0	ref
Os05t0121725-00	1	1	1	1	1	1	1	1	1	1	1	1	1	1	1	1	1	1	1	1	1	1	1	1	1	1	1	ref	0	0	0	0	0	0	0	0	0	0	0	0	0	0	0	0	0	0	0	0	ref
Os04t0624701-00	27.3	4.1	5.9	2.9	2.7	1	1	1	1	8.5	1.9	5	2.1	2.1	7.3	1	6.7	1	1	6.2	5	11.9	8.2	8.9	3.8	9.2	2	ref	-1.355	-2.687	-3.403	-1.859	-1.779	-2.333	-2.333	-0.535	-3.403	-0.659	-3.403	-3.403	-0.771	-1.081	0.17	-0.368	-0.249	-1.477	-0.202	-2.403	ref
Os04t0597800-01	1	1	2.95	1	2.7	1.9	4.05	2	2	1.45	8.5	11.95	3.2	2.1	4.65	3.55	9.15	5.05	1	1.9	2	1	1	1.9	2.4	1.8	3	ref	0.78	1.179	1.509	0.768	3.333	1.678	1.07	2.217	1.828	3.194	2.336	0	0.926	1	0	0	0.926	1.263	0.848	1.585	ref
Os04t0127550-00	1	1	1	1	1	1	1	1	1	1	1	1	1	1	1	1	1	1	1	1	1	1	1	1.9	1	1	1	ref	0	0	0	0	0	0	0	0	0	0	0	0	0	0	0	0	0.926	0	0	0	ref
Os05t0442900-00	1	1	1	1	1	1	1	1	1	1	1	1	1	1	1	1	1	1	1	1	1	1	1	1	1	1	1	ref	0	0	0	0	0	0	0	0	0	0	0	0	0	0	0	0	0	0	0	0	ref
Os03t0248300-01	3.3	2.6	30.2	11.3	31.5	18.9	13.3	14.3	8.6	2.9	3.8	2	5.5	2.1	5.2	8.2	6.7	8.1	3.1	4.4	1	1	1.9	6.3	1	1.8	7.9	ref	2.657	3.058	2.235	0.77	-0.087	0.909	-0.48	0.828	1.485	1.194	1.467	0.082	0.587	-1.55	-1.55	-0.624	1.105	-1.55	-0.702	1.431	ref
Os09t0416250-00	1	1	1	1	1	1	1	1	1	1	1	1	1	1	1	1	1	1	1	1	1	1	1	1	1	1	1	ref	0	0	0	0	0	0	0	0	0	0	0	0	0	0	0	0	0	0	0	0	ref
Os03t0136700-01	28.8	27.7	165.7	182.3	210.7	173.8	206.7	209	103.3	115.4	215.6	180.2	242	252	216.8	159.6	62.1	116.3	178.5	148.7	139.5	118.4	159.4	109.5	164.7	114.4	129.2	ref	2.621	2.76	2.879	1.951	2.803	3.099	3.157	2.94	2.498	1.137	2.042	2.66	2.396	2.304	2.068	2.497	1.955	2.544	2.018	2.194	ref
Os07t0611400-00	6.4	2.6	1	1	1	1	1	1	1	1	1	1	1	1	1	1	1	1	1	1	1	1	1	1	1	1	1	ref	-2.028	-2.028	-2.028	-2.028	-2.028	-2.028	-2.028	-2.028	-2.028	-2.028	-2.028	-2.028	-2.028	-2.028	-2.028	-2.028	-2.028	-2.028	-2.028	-2.028	ref
Os01t0593600-01	10.3	1	69.2	77.6	59.3	76.5	57.3	51	77.5	88.2	8.5	9	6.6	13.6	11.5	9.2	4.3	10.1	13.7	10.4	4	4.6	6.4	8.9	1.9	12.5	9.9	ref	4.513	4.391	4.074	4.687	1.446	1.04	2.083	1.841	1.519	0.422	1.654	2.094	1.696	0.318	0.519	0.996	1.472	-0.756	1.962	1.625	ref
Os07t0519100-01	3.7	8.1	1.95	2.4	5.4	5.75	4.95	2	6.25	1	1	1.5	2.1	2.1	3.05	6.65	3.85	3.5	4.15	2.3	2.5	5.25	1.9	3.2	1.9	5.5	1.5	ref	-1.339	0.026	-0.799	-1.131	-2.16	-1.382	-1.382	-0.844	0.281	-0.508	-0.645	-0.4	-1.251	-1.131	-0.06	-1.527	-0.775	-1.527	0.007	-1.868	ref
Os10t0156600-00	1	1	1	1	1	1	1	1	1	1	1	1	1	1	1	1	1	1	1	1	1	1	1	1	1	1	1	ref	0	0	0	0	0	0	0	0	0	0	0	0	0	0	0	0	0	0	0	0	ref
Os12t0417000-01	2.9	1.8	126.25	127.2	83.25	105.35	116.15	99.4	91.35	87.7	77.85	88.1	67.95	78.2	62.3	88	95.55	72.35	68.6	96.75	52.8	81.5	75.3	83.5	38.2	102.85	77.45	ref	5.794	5.357	5.555	5.292	5.18	4.894	5.097	4.769	5.267	5.386	4.985	4.908	5.404	4.53	5.157	5.043	5.192	4.063	5.492	5.083	ref
Os09t0298600-00	1	1	1	1	1	1	1	1	1	1	1	1	1	1	1	1	1	1	1	1.9	1	1	1	1	1	1	1	ref	0	0	0	0	0	0	0	0	0	0	0	0	0.926	0	0	0	0	0	0	0	ref
Os04t0410400-01	61.65	40.3	16.55	17.35	18.4	21.3	4.1	10.2	12.45	14.6	11.3	16.95	32.8	9.95	14.6	10.2	24.65	14.65	18.95	18.6	12.45	13.7	7.25	8.95	18	6.75	14.3	ref	-1.557	-1.332	-2.946	-1.886	-1.849	-0.604	-2.325	-1.771	-2.289	-1.016	-1.767	-1.395	-1.422	-2.001	-1.863	-2.781	-2.477	-1.469	-2.884	-1.801	ref
Os03t0239200-03	215.9	243.1	703.7	771.2	598.7	632.7	659.3	705.6	685.5	741.8	262.5	226	258.8	306.6	254.5	236.3	246.4	256.9	224.9	313.7	234.1	234.6	220.3	266.5	274.1	276.2	212.1	ref	1.685	1.426	1.574	1.638	0.088	0.176	0.42	0.152	0.045	0.105	0.165	-0.027	0.453	0.031	0.034	-0.056	0.218	0.259	0.27	-0.111	ref
Os12t0415800-00	1	1	1	1	1	1	1	1	1	1	1	1	1	1	1	1	1	1	1	1	1	1	1	1	1	1	1	ref	0	0	0	0	0	0	0	0	0	0	0	0	0	0	0	0	0	0	0	0	ref
Os07t0249900-01	98.8	49.75	947.4	934.7	977.2	982.9	1003	897.3	1104.2	1172.1	172.05	157.35	274.35	228.9	226.75	108.95	79.25	108.75	148.9	147.05	133.95	126.25	96.8	122.75	204.25	74.95	133.65	ref	3.747	3.805	3.758	4.02	1.231	1.968	1.707	1.693	0.636	0.177	0.633	1.087	1.069	0.934	0.849	0.465	0.808	1.543	0.096	0.931	ref
Os03t0246500-03	349.6	397.95	420.1	346.4	387.75	391.9	295.85	315.55	283.5	339.5	259.65	263.9	178.4	139.65	146.55	328.95	228.85	220.55	247.65	122.95	168.85	190.45	193.45	185.85	128.4	221.15	201.25	ref	0.032	0.064	-0.288	-0.266	-0.511	-1.064	-1.417	-1.348	-0.181	-0.705	-0.758	-0.591	-1.601	-1.143	-0.97	-0.947	-1.005	-1.539	-0.754	-0.89	ref
Os10t0130066-00	1	1	1	1	1	1	1	1	1	1	1	1	1	1	1	1	1	1	1	1	1	1	1	1	1	1	1	ref	0	0	0	0	0	0	0	0	0	0	0	0	0	0	0	0	0	0	0	0	ref
Os04t0388601-00	143.2	48.2	195.9	246.8	186.3	214.4	213.7	196.8	239	257	68.5	88.6	127.1	82.9	89	116.6	107.8	147.7	137.3	80.9	101.6	162	105.7	87.5	122.4	97.1	161.8	ref	1.404	1.266	1.304	1.577	-0.093	0.613	-0.003	0.099	0.489	0.376	0.83	0.725	-0.038	0.29	0.963	0.347	0.075	0.559	0.225	0.962	ref
Os03t0661700-01	1	1	2.95	1	1	1.95	1.9	2.55	2.9	1.95	1.45	1.5	1.55	1.55	1	1	1.4	1.5	1	1.45	2.5	1	1	1.9	2.4	1.8	1.5	ref	0.78	0.482	1.138	1.25	0.561	0.632	0.632	0	0	0.485	0.585	0	0.536	1.322	0	0	0.926	1.263	0.848	0.585	ref
Os03t0686000-00	11.8	13.6	43.9	55.2	50.6	54.8	47.6	44.8	65.1	43.2	18.8	12	17.7	13.6	27.2	32.7	18.9	19.2	31.6	16.5	17.9	7.1	21.6	24.8	28.6	15	27.6	ref	1.958	2.055	1.866	2.066	0.246	0.483	0.102	1.102	1.368	0.577	0.6	1.319	0.381	0.499	-0.835	0.77	0.969	1.175	0.244	1.123	ref
Os01t0144800-01	1.8	2.6	16.6	6.6	1	1	8	3	1	1	23.5	32.9	4.3	5.2	2	25.6	10.8	12.1	5.2	44.8	38.9	26.4	5.5	43.3	58.9	15.8	23.7	ref	2.275	-1.113	1.179	-1.113	3.684	0.991	1.265	-0.113	3.565	2.32	2.484	1.265	4.372	4.168	3.609	1.346	4.323	4.767	2.869	3.454	ref
Os01t0264200-00	1	1	6.8	1	1	2.9	2.8	4.1	4.8	3.8	1	1	2.1	1	1	2	2.6	1	1	1.9	6	3.4	1	1	1.9	1	5.9	ref	1.383	0.768	1.761	2.095	0	1.07	0	0	1	1.379	0	0	0.926	2.585	1.766	0	0	0.926	0	2.561	ref
Os10t0437000-03	119.3	100	444.5	402.9	329.9	372.1	393	396.6	404.4	455.8	241.8	244	355.8	305.6	254.5	215.9	166.5	210.4	212.3	170.2	232.1	415	275.8	162.4	172	191.6	273.2	ref	1.954	1.682	1.854	1.975	1.153	1.704	1.484	1.22	0.983	0.608	0.946	0.959	0.64	1.087	1.926	1.336	0.572	0.655	0.811	1.323	ref
Os05t0188100-01	838.2	486.8	7350.1	6623.2	5185.5	6022	6916.3	7288.5	5302.1	5846.4	1336.4	1380.1	2174.6	1862.1	2199.5	4604.4	2578.7	4940.6	6673.8	1557.5	1896.8	2241.5	1543.4	2991.7	4259.4	3473.1	4812.9	ref	3.449	3.129	3.474	3.124	1.088	1.767	1.544	1.784	2.85	2.013	2.951	3.385	1.286	1.57	1.811	1.273	2.228	2.737	2.443	2.914	ref
Os09t0274700-00	1	1	1	1	1	1	1	1	1	1	1	1	1	1	1	1	1	1	1	1	7	1	1	1	1	1.8	1	ref	0	0	0	0	0	0	0	0	0	0	0	0	0	2.807	0	0	0	0	0.848	0	ref
Os09t0543100-01	127	235.2	64.4	69.2	88	69	44.1	78.5	58.4	56.3	70.3	60.7	51.2	33.6	43.9	39.9	40.9	36.4	50.6	33.6	23.9	19.2	56.5	73.3	76.4	39.6	42.4	ref	-1.372	-1.149	-1.555	-1.592	-1.404	-1.755	-2.363	-1.977	-2.115	-2.079	-2.247	-1.772	-2.363	-2.854	-3.17	-1.613	-1.237	-1.178	-2.126	-2.027	ref
Os06t0340600-02	253.8	324.8	758.3	680.5	464.7	443.8	562.6	605.7	485.7	497	609.2	613.4	571.2	586	621.1	435.9	323.8	559.4	546.1	500.1	475.2	473.1	519.3	386.5	563.8	380.5	454.7	ref	1.323	0.661	1.024	0.775	1.09	0.992	1.029	1.113	0.602	0.173	0.962	0.928	0.801	0.727	0.721	0.855	0.429	0.974	0.406	0.663	ref
Os08t0121275-00	1.8	4.1	1	1	2.7	1	1	1	4.8	2.9	5.7	4	2.1	1	2	2	8.3	1	3.1	1	1	3.4	4.6	1.9	2.8	6.7	3	ref	-1.442	-0.725	-1.442	0.458	0.814	-0.371	-1.442	-0.442	-0.442	1.611	-1.442	0.19	-1.442	-1.442	0.324	0.76	-0.516	0.044	1.302	0.143	ref
Os02t0436000-00	1	1	1	1	1	1	1	1	1	1	1	1	1	1	1	1	1	1	1	1	6	1	1	1.9	1	1	1	ref	0	0	0	0	0	0	0	0	0	0	0	0	0	2.585	0	0	0.926	0	0	0	ref
Os03t0297000-02	48.9	52.9	508.8	448.7	290.7	373.9	363.1	417	353.8	363.9	75	62.7	85.8	97.6	106.8	67.5	71.9	73.8	85.5	121.3	119.6	189.8	85.1	75.1	114.1	55.2	128.2	ref	3.232	2.696	2.936	2.819	0.431	0.754	0.94	1.07	0.408	0.499	0.537	0.749	1.254	1.234	1.9	0.743	0.562	1.166	0.118	1.334	ref
Os03t0638250-00	1	1	1	1	1	1	1	1	1	1	1	1	1	1	1	1	1	1	1	1	1	1	1	1	1	1	1	ref	0	0	0	0	0	0	0	0	0	0	0	0	0	0	0	0	0	0	0	0	ref
Os01t0279800-02	124.7	179.4	181.8	147.75	131.5	153.05	132.85	155.95	165.9	150.1	96.1	88.15	120.95	80.8	119.9	110.5	145.7	105.7	122.45	132	171.35	146.25	102.6	152.75	181.2	133.65	108.5	ref	0.132	-0.076	-0.055	0.077	-0.701	-0.306	-0.888	-0.319	-0.437	-0.038	-0.501	-0.289	-0.18	0.196	-0.032	-0.544	0.03	0.277	-0.162	-0.463	ref
Os11t0556400-00	1	1	1	1	1	1	1	1	1	1	1	1	1	2.1	1	1	1	1	1	1	1	1	1	1	1	1	1	ref	0	0	0	0	0	0	1.07	0	0	0	0	0	0	0	0	0	0	0	0	0	ref
Os02t0816000-01	149.4	81.2	2.9	1	4.5	6.7	1	5.1	2.9	4.8	2.9	6	1	1	1	3	191.8	3	2.1	32.8	15.9	164.4	1.9	93.6	44.2	105.3	3	ref	-6.015	-4.326	-5.608	-4.884	-4.723	-6.783	-6.783	-6.783	-5.198	0.8	-5.198	-5.713	-1.748	-2.792	0.578	-5.857	-0.235	-1.317	-0.065	-5.198	ref
Os07t0584750-00	1.8	1	1	1	1	1	1	1	1	1	1	2	1	1	1	2	1	2	2.1	1	1	2.2	5.5	1.9	1	2.6	1	ref	-0.424	-0.424	-0.424	-0.424	0.076	-0.424	-0.424	-0.424	0.576	-0.424	0.576	0.646	-0.424	-0.424	0.714	2.035	0.502	-0.424	0.955	-0.424	ref
Os06t0561200-01	102.65	106.3	132.1	153.8	153.7	152.1	141.2	141.75	142	137.9	109.25	96.1	68.5	85	74.85	111	133.1	121.9	83.95	87.35	118.1	122.65	108.85	111.3	65.35	153.75	94.7	ref	0.448	0.55	0.438	0.422	-0.028	-0.609	-0.297	-0.481	0.088	0.35	0.223	-0.315	-0.258	0.177	0.232	0.059	0.092	-0.677	0.558	-0.142	ref
Os03t0134300-01	515.1	716.3	1173.5	1315.2	1169.4	1267.1	1204.2	1111.4	1194.1	1153.4	672.9	581.5	766.5	652.2	663	490.1	340.9	422.8	669.7	488	509.1	372.6	568.5	323	468.1	286	383.7	ref	1.032	1.003	0.929	0.95	0.042	0.336	0.103	0.126	-0.31	-0.833	-0.523	0.141	-0.316	-0.255	-0.705	-0.096	-0.911	-0.376	-1.087	-0.663	ref
Os01t0102600-02	958.35	860.9	2817.8	2752.25	2796.8	3060.15	3405.9	3297.05	3268.7	3355.95	1328.95	1355.7	1396.3	1477.15	1313.95	1201.25	677.2	1272.05	1228.95	655.1	926.5	1190.25	1168.75	535.2	628.15	681.5	1302.35	ref	1.616	1.687	1.883	1.866	0.563	0.62	0.702	0.533	0.403	-0.424	0.486	0.436	-0.471	0.029	0.39	0.364	-0.763	-0.532	-0.414	0.52	ref
Os09t0334900-00	1	1.8	2	1	1.85	1	3.65	2	2.45	1	1.45	1	1	1.55	1.5	1	1.8	3	1	1.85	2.5	2.8	2.8	1	1.9	2.6	2	ref	0.076	0.02	1.01	0.222	-0.156	-0.424	0.208	0.161	-0.424	0.424	1.161	-0.424	0.464	0.898	1.061	1.061	-0.424	0.502	0.955	0.576	ref
Os04t0590001-00	1	1	1	1	1	1	1	1	1	1	1	1	1	1	1	1	1	1	1	1	1	1	1	1	1	1	1	ref	0	0	0	0	0	0	0	0	0	0	0	0	0	0	0	0	0	0	0	0	ref
Os06t0699050-00	26.9	10.45	57.05	49.6	48.4	57.65	37.9	49.95	56	69.9	59.55	79.2	57.9	79.75	74.85	68	29.95	94.05	117.2	45.7	72.75	240.65	87.4	22.15	40.1	28.5	101.1	ref	1.666	1.656	1.376	1.9	2.034	1.788	2.25	2.158	2.02	0.837	2.488	2.805	1.447	2.117	3.843	2.382	0.402	1.258	0.765	2.592	ref
Os04t0684600-01	61.3	62.3	57.5	34.6	48	52	37.9	26.5	27.8	36.6	38.5	54.8	41.2	14.7	29.3	29.6	49.1	40.5	22.1	35.4	119.6	154.7	53.8	62.8	42.4	88.1	73	ref	-0.47	-0.307	-0.963	-0.954	-0.428	-0.585	-2.072	-1.077	-1.062	-0.332	-0.61	-1.484	-0.804	0.953	1.324	-0.2	0.023	-0.543	0.512	0.24	ref
Os12t0552575-00	1	1	1	1	1	1	1	1	1	1	1	1	1	1	1	1	1	1	1	1	1	1	1	1	1	1	1	ref	0	0	0	0	0	0	0	0	0	0	0	0	0	0	0	0	0	0	0	0	ref
Os11t0569700-00	1	1	1	1	1	1	1	1	1	1	1	1	1	1	1	1	1	1	1	1	1	1	1	1	1	1	1	ref	0	0	0	0	0	0	0	0	0	0	0	0	0	0	0	0	0	0	0	0	ref
Os08t0156600-01	375.1	304.4	606.3	664.6	404.7	372.1	419.4	455.8	441.7	427.6	140.6	98.6	160.6	84	145.5	64.4	124.1	88	66.5	173.7	138.5	67.6	98.6	129.8	137.1	56	95.7	ref	0.91	0.2	0.372	0.363	-1.521	-1.073	-2.008	-1.216	-2.391	-1.445	-1.941	-2.345	-0.96	-1.287	-2.322	-1.777	-1.38	-1.301	-2.593	-1.82	ref
Os02t0452700-01	1	1	1	1	1	1	1	1	1	1	1	1	1	1	1	1	1	1	1	1	1	1	1	1	1	1	1	ref	0	0	0	0	0	0	0	0	0	0	0	0	0	0	0	0	0	0	0	0	ref
Os09t0439050-00	100.7	68.6	122.8	97.3	159.3	216.3	180.3	135.6	194.1	170.7	65.7	71.7	71.3	112.3	117.3	61.4	106.2	109.2	156.3	60.3	76.7	155.9	109.3	71.6	44.2	120.1	111.5	ref	0.395	1.159	0.912	1.131	-0.276	-0.221	0.434	0.497	-0.437	0.354	0.394	0.911	-0.463	-0.116	0.907	0.395	-0.215	-0.911	0.531	0.424	ref
Os05t0364650-00	1	1	1	1	1	1	1	1	1	1	1	1	1	1	1	1	1	1	1	1	1	1	1	1	1	1	1	ref	0	0	0	0	0	0	0	0	0	0	0	0	0	0	0	0	0	0	0	0	ref
Os02t0539950-00	1	1	1	1	1	1	1	1	1	1.9	1	1	1	1	1	1	1	1	1	1	1	1	1	1	1	1	1	ref	0	0	0	0.463	0	0	0	0	0	0	0	0	0	0	0	0	0	0	0	0	ref
Os11t0282700-01	1.4	1.8	2.45	2.85	2.3	3.85	1.45	1.5	1.95	2.4	1	1	2.1	1.55	1	3.05	2.2	1	1	7	7	1.6	4.15	7.15	4.7	3.5	7.4	ref	0.735	0.907	-0.106	0.447	-0.667	0.404	-0.034	-0.667	0.942	0.471	-0.667	-0.667	2.141	2.141	0.011	1.386	2.171	1.566	1.141	2.221	ref
Os01t0728900-03	24.2	27.7	53.15	58.5	51.5	52.9	52.45	40.75	45.5	48.85	34.25	32.85	23.3	21.5	25.1	35.8	34.4	33.35	28.5	33.6	45.3	90	46.7	43.8	32.7	49.45	53.8	ref	1.107	1.011	0.836	0.865	0.374	-0.152	-0.268	-0.045	0.468	0.41	0.365	0.139	0.376	0.807	1.797	0.851	0.758	0.337	0.934	1.055	ref
Os05t0517400-01	1	1	2	4.7	2.7	2.9	2.8	1	2.9	1.9	2.9	1	1	1	2	1	1	1	1	1.9	101.6	5.8	1	1	1	454.4	2	ref	1.616	1.485	0.743	1.231	0.768	0	0	1	0	0	0	0	0.926	6.667	2.536	0	0	0	8.828	1	ref
Os08t0563300-01	80.6	221.1	142.3	132.8	131.5	115.2	108.2	112.1	109	116.3	80.7	80.7	71.3	54.6	59.7	84.9	124.1	77.9	47.5	110.9	169.4	583.2	139.8	121.9	136.2	125.9	153.9	ref	0.042	-0.117	-0.278	-0.246	-0.726	-0.905	-1.29	-1.161	-0.653	-0.105	-0.777	-1.491	-0.268	0.344	2.127	0.067	-0.131	0.029	-0.084	0.205	ref
Os06t0180050-00	1	1	1	1	1	1	1	1	1	1	1	1	1	1	1	1	1	1	1	1	1	1	1	1	1	1	1	ref	0	0	0	0	0	0	0	0	0	0	0	0	0	0	0	0	0	0	0	0	ref
Os01t0114100-01	1.8	1	3.9	4.7	12.3	2.9	1.9	7.1	8.6	11.3	1.9	2	1	1	4.1	2	1	1	1	1	1	1	1.9	2.8	1	1.8	2	ref	1.674	2.154	1.453	2.877	0.539	-0.424	-0.424	1.612	0.576	-0.424	-0.424	-0.424	-0.424	-0.424	-0.424	0.502	1.061	-0.424	0.424	0.576	ref
Os12t0484100-00	1.8	1	1	1	1	1	1	1	1	1	1	1	1	1	1	1	1	1	1	28.5	5	1	1	31	24.9	1.8	1	ref	-0.424	-0.424	-0.424	-0.424	-0.424	-0.424	-0.424	-0.424	-0.424	-0.424	-0.424	-0.424	4.409	1.898	-0.424	-0.424	4.53	4.214	0.424	-0.424	ref
Os03t0735000-01	261.5	95.3	626.7	532.8	454.3	546.7	603.1	562.8	805	784	168.8	176.3	203	202.7	246.1	160.6	55.6	141.6	180.6	61.1	58.8	73.6	105.7	62.8	30.4	73.3	112.4	ref	1.872	1.659	1.884	2.331	0.128	0.363	0.361	0.641	0.025	-1.506	-0.157	0.194	-1.369	-1.425	-1.101	-0.579	-1.33	-2.377	-1.107	-0.49	ref
Os08t0203900-01	109.95	96.1	210.05	203.8	212	252.15	201.85	217.2	205.1	235.85	137.4	144.9	133.8	107.1	124.05	113.55	124.1	131	138.85	124.25	137.5	103.3	107.5	117.9	150.4	120.1	95.15	ref	1.009	1.169	1.026	1.097	0.457	0.38	0.059	0.271	0.144	0.272	0.35	0.434	0.274	0.42	0.007	0.065	0.198	0.549	0.225	-0.111	ref
Os04t0127300-01	43.55	34.8	28.3	18.3	11	18.95	25.6	17.3	19.15	27.7	18.35	15.4	15.5	18.9	15.15	16.35	482.4	20.75	18.95	71.45	26.4	91.2	32.8	79.1	73.2	171.85	19.75	ref	-0.775	-1.431	-0.887	-0.757	-1.212	-1.329	-1.042	-1.362	-1.252	3.631	-0.908	-1.039	0.876	-0.56	1.228	-0.247	1.023	0.911	2.142	-0.979	ref
Os05t0113400-01	2408.95	1870.15	2028.35	1818.45	2458.85	2406.25	1992.6	2147.9	2960.85	3038.1	1335.05	1313.9	1801.4	1644.7	1377.35	749.5	1209.55	1053.1	914.7	1318.25	2507.5	2542.25	1692.85	1020	1412.5	1178.05	1284.1	ref	-0.144	0.197	-0.037	0.499	-0.68	-0.237	-0.368	-0.624	-1.502	-0.811	-1.011	-1.214	-0.687	0.24	0.26	-0.326	-1.057	-0.588	-0.849	-0.725	ref
Os12t0458100-01	6.4	7.3	293.4	320.65	40.6	37.8	46.25	55.55	5.8	11.35	46.45	35.85	7.7	127.55	109.95	1	1	13.65	1	2.75	1	16.75	76.2	1	1	1	1	ref	5.488	2.519	2.891	0.247	2.578	0.172	4.222	4.008	-2.773	-2.773	0.998	-2.773	-1.314	-2.773	1.293	3.479	-2.773	-2.773	-2.773	-2.773	ref
Os12t0132200-02	197.3	291.8	354.8	354.3	357.7	317.3	399.1	358.9	315.5	301.1	116.3	114.5	117	109.2	135.1	147.3	139.6	154.8	153.1	106.7	176.3	97.8	140.6	90.1	85.6	145.6	170.6	ref	0.563	0.49	0.657	0.361	-1.056	-1.036	-1.136	-0.829	-0.704	-0.781	-0.632	-0.648	-1.169	-0.445	-1.295	-0.771	-1.413	-1.487	-0.721	-0.492	ref
Os03t0427500-00	39.7	49.7	31.2	35.6	23.6	52	32.6	22.4	26.8	42.3	16	12	16.6	13.6	19.9	12.3	7.5	8.1	7.3	8.7	5	3.4	1.9	13.4	10.2	12.5	6.9	ref	-0.414	-0.343	-0.717	-0.4	-1.681	-1.42	-1.708	-1.158	-1.853	-2.566	-2.455	-2.605	-2.352	-3.151	-3.708	-4.547	-1.729	-2.123	-1.829	-2.687	ref
Os02t0743500-02	132.4	161.3	380.1	410.4	399.5	370.2	407.9	379.3	415.9	375.1	155.6	195.2	148.3	137.5	140.3	132	164	144.6	146.8	147	137.5	97.8	142.4	168.6	145.4	167.7	132.2	ref	1.434	1.396	1.428	1.434	0.254	0.021	-0.088	-0.059	-0.147	0.166	-0.015	0.007	0.008	-0.088	-0.579	-0.037	0.206	-0.007	0.199	-0.145	ref
Os04t0204900-00	1	1	1	1	3.6	1	1	1	1	1	1	1	1	1	1	1	1	1	1	1	1	1	1	1	1	1	1	ref	0	0.924	0	0	0	0	0	0	0	0	0	0	0	0	0	0	0	0	0	0	ref
Os07t0613800-00	16.5	2.6	4.9	8.5	15.8	10.4	8	8.1	7.7	5.7	1	3	23.3	5.2	8.3	10.2	12.4	4	7.3	15.6	26.9	56.7	14.4	13.4	37.8	11.7	22.7	ref	-0.021	0.969	0.298	0.016	-1.919	1.831	-0.333	0.342	0.639	0.921	-0.711	0.156	1.252	2.038	3.114	1.137	1.033	2.529	0.837	1.793	ref
Os07t0521100-01	48.55	34	366	389.4	206.75	242.7	308.2	288.05	201.3	195.55	59.1	42.85	60.7	83.95	72.2	58.3	53.95	44.5	39.55	88.2	55.8	41.55	58.3	98.9	88.8	74.95	73.5	ref	3.216	2.463	2.875	2.288	0.309	0.579	1.047	0.829	0.521	0.409	0.131	-0.039	1.118	0.458	0.032	0.521	1.283	1.128	0.883	0.855	ref
Os07t0644700-00	1	1	1	1	1	1	1	1	1	1	1	1	1	1	1	1	1	1	1	1	1	1	1	1	1	1.8	1	ref	0	0	0	0	0	0	0	0	0	0	0	0	0	0	0	0	0	0	0.848	0	ref
Os01t0125000-00	1	1	1	1	1	1	1	1	1	1	1	1	1	1	1	1	1	1	1	1	2	1	1	1	1	1	1	ref	0	0	0	0	0	0	0	0	0	0	0	0	0	1	0	0	0	0	0	0	ref
Os01t0627800-01	18.8	16.7	34.1	40.3	2.7	6.7	124.9	144.8	18.2	10.4	15.1	9	17.7	13.6	9.4	1	1	1	2.1	6.2	17.9	9.5	10.8	1	4.7	1	2	ref	1.065	-2.059	2.924	-0.365	-0.604	-0.002	-0.382	-0.915	-4.147	-4.147	-4.147	-3.077	-1.515	0.015	-0.899	-0.714	-4.147	-1.915	-4.147	-3.147	ref
Os03t0619850-00	1	1	1	1	1	1	1	1	1	1	1	1	1	1	1	1	1	1	1	1	1	1	1	1	1	1	1	ref	0	0	0	0	0	0	0	0	0	0	0	0	0	0	0	0	0	0	0	0	ref
Os08t0521000-01	2.55	1	4.4	1.95	10.15	7.6	2.35	7.65	6.75	7.1	2.85	2	8.8	6.8	9.4	2	10.8	3.5	5.75	19.45	29.4	14.9	17.1	24.8	11.55	17	5.95	ref	0.875	2.459	1.409	2.116	0.58	2.462	2.09	2.557	0.325	2.758	1.132	1.848	3.606	4.202	3.222	3.421	3.957	2.855	3.412	1.898	ref
Os07t0275801-00	1	1	1	1	1	1	1	1	1	1	1	1	1	1	1	1	1	1	1	1	1	1	1	1	1	1	1	ref	0	0	0	0	0	0	0	0	0	0	0	0	0	0	0	0	0	0	0	0	ref
Os05t0464400-00	11	1	122.8	85.1	110.6	105.8	125.8	119.3	80.3	66.6	18.8	8	20	25.2	16.7	15.3	19.7	28.3	31.6	14.7	15.9	48.2	14.4	21.3	24.9	18.2	28.6	ref	4.946	5.027	5.207	4.463	1.887	2.592	2.926	2.332	2.206	2.57	3.093	3.252	2.148	2.261	3.861	2.118	2.683	2.908	2.456	3.108	ref
Os08t0346900-00	1	1	2.95	5.2	1.45	1	20.35	35.2	2.45	3.35	1.9	2	1	1.55	2	2	1.8	1.5	1.55	1.85	2	2.2	1	2.8	1	1	1	ref	1.97	0.268	4.742	1.518	0.963	0	0.632	1	1	0.848	0.585	0.632	0.888	1	1.138	0	1.485	0	0	0	ref
Os01t0107200-00	1	1	1	4.7	1	1	1	1	1	1	1	3	1	1	1	1	1	1	1	3.6	1	1	1	1.9	1	1	1	ref	1.116	0	0	0	0.792	0	0	0	0	0	0	0	1.848	0	0	0	0.926	0	0	0	ref
Os09t0469900-01	31.1	34.8	41.45	43.55	36.7	34.5	41.4	36.65	44.5	35.2	31.45	28.9	36.7	32	34	34.75	36.05	36.9	31.1	34.5	25.4	25.8	28.75	25.7	23.1	34.3	31.55	ref	0.369	0.113	0.244	0.267	-0.126	0.158	-0.04	0.048	0.079	0.132	0.166	-0.081	0.069	-0.373	-0.351	-0.194	-0.356	-0.51	0.06	-0.06	ref
Os06t0326500-02	224	179.4	108.7	115.05	97.15	99.65	120.5	130.5	73.15	74.6	103.65	90.6	168.4	124.4	124.05	146.3	180.75	127.45	177.95	142.7	177.85	149.25	148.7	142.6	215.25	157.9	118.85	ref	-0.842	-1.027	-0.677	-1.44	-1.049	-0.251	-0.688	-0.692	-0.454	-0.149	-0.653	-0.172	-0.49	-0.173	-0.426	-0.431	-0.491	0.103	-0.344	-0.754	ref
Os08t0510750-00	1	1	1	1	1	1	1	1	1	1	1	1	1	1	1	1	1	1	1	1	1	1	1	1	1	1	1	ref	0	0	0	0	0	0	0	0	0	0	0	0	0	0	0	0	0	0	0	0	ref
Os06t0708900-01	51.25	63.1	99.9	108.95	104.55	83.15	95.9	98.9	96.6	97.55	61.45	53.8	83.05	68.75	70.1	54.2	58.05	56.65	59.6	53.8	58.8	56.65	63.65	55.7	67.2	65.5	61.15	ref	0.875	0.713	0.776	0.771	0.016	0.546	0.274	0.302	-0.069	0.03	-0.006	0.068	-0.08	0.048	-0.006	0.163	-0.03	0.241	0.204	0.105	ref
Os02t0709600-02	13.75	8.85	12.2	2.85	8.85	3.85	6.7	5.05	12.45	12.25	5.2	6	8.25	3.1	6.25	4.05	6.3	4.05	4.15	15.6	15.95	33.7	16.2	6.75	9.3	4.7	4.95	ref	-0.904	-0.918	-0.923	0.163	-0.982	-0.419	-1.831	-0.82	-1.446	-0.808	-1.446	-1.41	0.5	0.532	1.611	0.554	-0.709	-0.246	-1.231	-1.156	ref
Os11t0489600-00	1	1	1	1	1.45	1.9	1.9	3	1	1	1	1	1.55	1	1	1	1	1	1	1.9	2	1	1	1	1.45	1	1	ref	0	0.731	1.255	0	0	0.632	0	0	0	0	0	0	0.926	1	0	0	0	0.536	0	0	ref
Os03t0197175-00	23.4	10.4	1	1	1	1	1	1	1	1	22.6	20.9	43.4	142.8	63.8	53.2	30.3	9.1	10.5	86	71.7	47	10	109.5	156.4	45.4	78.9	ref	-3.963	-3.963	-3.963	-3.963	0.478	1.476	3.194	2.032	1.77	0.958	-0.778	-0.571	2.463	2.2	1.591	-0.642	2.811	3.326	1.541	2.338	ref
Os08t0179150-01	2.5	1	2.9	1.9	1	1.9	1	1	1	2.9	1.9	2	1	2.1	3.1	2	1	1	1	2.7	1	2.2	1	1	1	1	1	ref	0.57	-0.198	-0.661	0.107	0.302	-0.661	0.409	0.971	0.339	-0.661	-0.661	-0.661	0.772	-0.661	0.477	-0.661	-0.661	-0.661	-0.661	-0.661	ref
Os06t0611050-00	1	1	1	1	1	1	1	1	1	1	1	1	1	1	1	1	1	1	1	1	1	1	1	1	1	1	1	ref	0	0	0	0	0	0	0	0	0	0	0	0	0	0	0	0	0	0	0	0	ref
Os07t0598300-03	40.4	48.2	40	43.1	101.1	89.8	103	93.8	120.5	112.6	27.2	25.9	41.2	49.3	39.8	30.7	71.9	64.7	55.9	18.2	37.9	43.4	56.5	21.3	25.8	66.7	52.3	ref	-0.088	1.111	1.155	1.4	-0.733	-0.099	0.16	-0.149	-0.523	0.704	0.552	0.341	-1.278	-0.219	-0.024	0.357	-1.051	-0.774	0.596	0.245	ref
Os11t0618700-01	90.3	80.4	52.65	39.3	958.45	948.5	976.15	1121.1	926.45	1013.2	165.45	160.8	363.6	426.35	419.45	47.05	251.3	291.85	261.4	8.75	172.85	178.35	257.05	12.5	235.05	265.9	270.75	ref	-0.905	3.484	3.618	3.507	0.937	2.093	2.323	2.299	-0.857	1.56	1.776	1.617	-3.284	1.02	1.066	1.593	-2.769	1.464	1.642	1.668	ref
Os03t0685600-01	102.3	104.8	172.5	163.6	180.2	168.1	173.3	183.5	160.7	166	87.2	90.6	118.2	89.2	83.7	82.9	93.1	77.9	102.4	86.9	92.7	101.5	92.3	88.3	103.1	83.1	88.8	ref	0.698	0.749	0.784	0.658	-0.22	0.191	-0.215	-0.307	-0.321	-0.153	-0.411	-0.016	-0.253	-0.16	-0.029	-0.166	-0.23	-0.006	-0.317	-0.222	ref
Os07t0523300-01	1	2.6	1	1	9.7	1	1.9	2	1	1.9	1	2	1	1	1	2	2.6	1	1	1	2	1	1	1	1	1	1	ref	-0.689	0.95	0.274	-0.226	-0.189	-0.689	-0.689	-0.689	0.311	0.689	-0.689	-0.689	-0.689	0.311	-0.689	-0.689	-0.689	-0.689	-0.689	-0.689	ref
Os09t0555450-00	49.7	84.3	335.3	305.25	278.5	249.3	214.55	265.1	230.45	295.9	117.2	99.6	204.1	159.6	135.6	124.3	103.3	103.2	139.9	135.85	207.25	442.8	156.3	117.9	193.65	132.8	214	ref	2.305	2.025	1.881	2.012	0.739	1.657	1.302	1.067	0.941	0.674	0.673	1.112	1.07	1.679	2.774	1.272	0.865	1.581	1.037	1.725	ref
Os03t0116316-00	4.9	4.1	2.9	5.7	5.4	1.9	8.9	4.1	3.9	1	3.8	4	4.3	2.1	6.2	3	1.8	2	4.2	1.9	2	2.2	1.9	1.9	1.9	1	2	ref	-0.141	-0.485	0.431	-1.182	-0.201	-0.06	-1.094	0.468	-0.579	-1.316	-1.164	-0.094	-1.238	-1.164	-1.027	-1.238	-1.238	-1.238	-2.164	-1.164	ref
Os05t0277300-02	110.4	117.35	230.55	236.55	187.2	184.15	234.35	222.75	219.95	191.85	119.55	121.45	114.3	124.4	132.45	126.35	80.05	114.3	120.9	98.45	93.65	109.95	134.4	92.3	94.8	87.25	113.9	ref	1.037	0.706	1.005	0.852	0.082	0.006	0.128	0.219	0.151	-0.508	0.006	0.087	-0.209	-0.281	-0.05	0.24	-0.302	-0.264	-0.384	0.001	ref
Os04t0438700-01	65.9	78	142.3	124.4	162	146.4	132.8	142.7	116.7	138.8	73.2	83.6	75.8	68.2	70.1	65.5	58.1	55.6	50.6	80.9	52.8	82.1	61.9	94.5	86.5	83.1	56.2	ref	0.892	1.103	0.941	0.828	0.126	0.08	-0.072	-0.032	-0.13	-0.303	-0.367	-0.503	0.174	-0.441	0.196	-0.212	0.398	0.271	0.213	-0.351	ref
Os02t0514712-00	1	1	2.95	1	1	1.45	1	1	1	2.4	1.45	1	1.55	1	1	1	2.6	1	1	3.6	2.5	1.6	1.45	3.2	1.9	1	2	ref	0.78	0.268	0	0.632	0.268	0.632	0	0	0	1.379	0	0	1.848	1.322	0.678	0.536	1.678	0.926	0	1	ref
Os07t0272500-00	1.4	1	1	1	1	1	1	1	1	1	1.9	3	1	1	1	1	1	1	1	1	1	1	1	1	1	1	1	ref	-0.243	-0.243	-0.243	-0.243	1.013	-0.243	-0.243	-0.243	-0.243	-0.243	-0.243	-0.243	-0.243	-0.243	-0.243	-0.243	-0.243	-0.243	-0.243	-0.243	ref
Os11t0116000-01	2269	2076.9	2185.7	1968.5	2864.25	2429.4	1351.45	1616.65	1649.65	1862.7	2549.6	2623.35	4813.55	2848.3	2257.7	3985.9	2811.9	3764.15	3423	3273.25	4833.7	9798.05	4439.7	3670.6	3559.15	2990.9	6168.4	ref	-0.066	0.281	-0.554	-0.308	0.253	1.149	0.392	0.057	0.877	0.373	0.794	0.657	0.592	1.155	2.174	1.032	0.758	0.713	0.462	1.507	ref
Os06t0340180-00	24.2	13.6	9.8	7.5	21.9	18.9	9.8	15.3	15.3	14.1	6.6	6	5.5	5.2	3.1	8.2	9.2	1	12.6	1	3	1	7.3	1.9	1.9	3.5	4.9	ref	-1.081	0.165	-0.567	-0.305	-1.528	-1.722	-1.803	-2.549	-1.146	-0.98	-4.181	-0.526	-4.181	-2.596	-4.181	-1.313	-3.255	-3.255	-2.374	-1.888	ref
Os11t0622700-00	1	1	1	1	1	1	1	1	1	1	1	1	1	1	1	1	1	1	1	1	1	1	1	1	1	1	1	ref	0	0	0	0	0	0	0	0	0	0	0	0	0	0	0	0	0	0	0	0	ref
Os02t0438700-01	12.6	26.95	50.7	64.55	45.8	56.7	56.35	70.35	67.9	78.35	6.6	10.45	11.05	11.5	12	10.7	3.85	10.6	12.1	10.45	9.45	25.2	15.3	16	12.05	8	25.65	ref	1.634	1.467	1.773	1.985	-1.15	-0.738	-0.68	-0.619	-0.784	-2.259	-0.798	-0.607	-0.818	-0.963	0.452	-0.268	-0.204	-0.613	-1.204	0.477	ref
Os03t0107700-01	65.9	43.4	2383.1	2312.5	1649.7	1594.8	2273.9	2331.9	2381.5	2479.3	77.8	78.7	99.2	103.9	65.9	54.2	129.8	63.7	61.2	109.2	103.6	191	92.3	105.1	216.2	77.4	80.9	ref	5.456	4.923	5.428	5.506	0.549	0.891	0.958	0.301	0.019	1.279	0.252	0.195	1.03	0.954	1.837	0.787	0.975	2.015	0.533	0.597	ref
Os11t0307550-00	76.75	52.85	268.05	262.25	295.95	304.55	243.6	290.6	263.45	339.5	59.1	61.7	42.85	80.8	80.05	92.1	63.75	79.4	118.8	52.55	38.35	61.55	71.25	46.9	36.85	81.45	94.2	ref	2.058	2.237	2.063	2.231	-0.077	-0.572	0.343	0.33	0.532	0.001	0.318	0.899	-0.277	-0.732	-0.049	0.162	-0.441	-0.789	0.355	0.565	ref
Os04t0208500-01	1	1	1	1	1	1	1	1	1	1	1	1	1	1	1	1	1	1	1	1	1	1	1	1	1	1	1	ref	0	0	0	0	0	0	0	0	0	0	0	0	0	0	0	0	0	0	0	0	ref
Os02t0697100-00	1	1	1	1	1	1	1	1	1	1	1	1	1	1	1	1	1	1	1	1	1	1	1	1	1	1	1	ref	0	0	0	0	0	0	0	0	0	0	0	0	0	0	0	0	0	0	0	0	ref
Os03t0604200-01	1	1	1	1	1	1	1	1	1	1	1	1	1	1	1	1	1	1	1	1	1	1	1	1	1	1	1	ref	0	0	0	0	0	0	0	0	0	0	0	0	0	0	0	0	0	0	0	0	ref
Os02t0787566-00	1.8	1	1	1	1	1	1.9	1	2.9	2.9	1	1	1	1	1	1	1	1	1	1	1	1	1	1	1	1	1	ref	-0.424	-0.424	0.039	1.112	-0.424	-0.424	-0.424	-0.424	-0.424	-0.424	-0.424	-0.424	-0.424	-0.424	-0.424	-0.424	-0.424	-0.424	-0.424	-0.424	ref
Os06t0176801-00	1	1	1	1	1.9	1	1	1	1	1.9	1	1	1	1	1	1	1	1	1	1	1	1	1	1	1	1	1	ref	0	0.463	0	0.463	0	0	0	0	0	0	0	0	0	0	0	0	0	0	0	0	ref
Os03t0270600-00	23.4	10.4	156	135.6	91.5	80.3	102.1	117.2	96.6	108.8	20.7	28.9	52.3	46.2	54.4	47	36.1	48.5	45.4	63.7	74.7	111.1	36.8	53.1	70.9	20.7	62.1	ref	3.221	2.458	2.81	2.716	0.649	1.745	1.566	1.802	1.591	1.21	1.636	1.541	2.03	2.26	2.832	1.238	1.767	2.184	0.408	1.993	ref
Os09t0502000-01	1	1	1.5	1	1	1	1	1	1	1.45	1	1	1	1	1	1	1	1	1	1	1	1	1	1	1	1	1	ref	0.292	0	0	0.268	0	0	0	0	0	0	0	0	0	0	0	0	0	0	0	0	ref
Os08t0226400-00	1	1	1	1	1	1	1	1	1	1	1	1	1	1	1	1	1	1	1	6.2	15.9	1	3.7	8.9	20.3	1.8	2	ref	0	0	0	0	0	0	0	0	0	0	0	0	2.632	3.991	0	1.888	3.154	4.343	0.848	1	ref
Os01t0361700-01	8.7	5.7	8.8	5.7	9.7	5.7	1.9	4.1	7.7	19.8	6.6	4	4.3	4.2	2	13.3	6.7	11.1	6.3	124.7	153.4	4.6	6.4	65.4	47	4.3	6.9	ref	0.008	0.078	-1.335	0.81	-0.455	-0.712	-0.746	-1.816	0.917	-0.072	0.656	-0.161	4.146	4.445	-0.614	-0.138	3.215	2.739	-0.712	-0.029	ref
Os03t0746200-00	1	1	1	1	1	1	1	1	1	1	1	1	1	1	1	1	1	1	1	1	1	1	1	1.9	1	1.8	1	ref	0	0	0	0	0	0	0	0	0	0	0	0	0	0	0	0	0.926	0	0.848	0	ref
Os08t0144400-01	137	172.4	255.4	243.1	238.5	197.4	221.6	237.6	193.2	217.6	132.2	112.5	131.6	130.2	138.2	101.3	143.7	120.4	157.3	170.2	139.5	105.1	128.1	155.4	146.3	115.2	96.7	ref	0.697	0.498	0.578	0.416	-0.334	-0.224	-0.239	-0.153	-0.601	-0.097	-0.352	0.034	0.147	-0.14	-0.548	-0.263	0.016	-0.071	-0.416	-0.668	ref
Os03t0603800-01	199.7	148.8	570.2	466.5	559.6	678	585.5	555.7	554.5	616.1	247.5	262.9	335.7	298.2	342.5	208.7	193.4	176	274.6	308.5	265	327.8	242.7	325.7	330.2	247.4	236.7	ref	1.581	1.837	1.726	1.762	0.565	0.962	0.791	0.99	0.276	0.166	0.03	0.672	0.84	0.62	0.927	0.494	0.918	0.938	0.521	0.457	ref
Os10t0423800-00	1	1	1	8.5	1	1	4.5	1	2.9	1	1.9	2	1	1	2	1	1	1	2.1	1	5	1	1	1	1	1	1	ref	1.544	0	1.085	0.768	0.963	0	0	1	0	0	0	1.07	0	2.322	0	0	0	0	0	0	ref
Os02t0542500-01	1	1	1	1	1	1	1	1	1	1	1	1	1	1	1	1	1	1	1	1	1	1	1	1	1	1	1.5	ref	0	0	0	0	0	0	0	0	0	0	0	0	0	0	0	0	0	0	0	0.585	ref
Os06t0300300-01	7.6	3.35	10.25	7.55	9.25	8.55	7.6	6.1	7.7	4.75	5.2	6	2.65	8.35	1.5	3.55	1.8	3	4.7	6.15	7	5.85	4.6	2.3	6.5	4.7	2.5	ref	0.802	0.818	0.432	0.261	0.147	-0.929	0.727	-1.75	-0.507	-1.487	-0.75	-0.102	0.286	0.472	0.213	-0.133	-1.133	0.365	-0.102	-1.013	ref
Os01t0328101-00	6.8	8.85	107.7	111.25	72.75	68.95	105.6	93.3	108.05	92.45	29.1	29.35	31.15	42.5	39.25	33.25	19.75	25.75	40.6	30.2	17.45	7.65	28.75	14.65	23.5	17.4	31.05	ref	3.819	3.191	3.678	3.687	1.914	2.006	2.454	2.339	2.1	1.348	1.731	2.388	1.961	1.17	-0.02	1.89	0.917	1.599	1.165	2.001	ref
Os03t0711700-00	63.6	71.7	154	126.2	148	150.2	122.3	134.6	136.8	157.6	54.4	55.8	85.8	44.1	45	75.7	80.9	59.7	74.9	78.3	104.6	90.6	68.1	79.5	103.1	61	93.7	ref	1.046	1.143	0.926	1.121	-0.294	0.345	-0.615	-0.586	0.165	0.261	-0.178	0.149	0.214	0.631	0.424	0.012	0.235	0.61	-0.147	0.473	ref
Os02t0536601-00	1	1	1	1	1	1	1	1	1	1	1	1	1	1	1	1	1	1	1	1	1	1	1	1	1	1	1	ref	0	0	0	0	0	0	0	0	0	0	0	0	0	0	0	0	0	0	0	0	ref
Os02t0743700-02	71.7	76.45	91.65	85.6	121.95	117.6	90.65	99.9	93.7	97.6	276.05	263.35	383.75	268.3	265.5	282.4	202.4	296.4	310	296.9	409.95	459.75	367.55	276.25	390.45	242.9	474.35	ref	0.259	0.694	0.362	0.369	1.865	2.374	1.858	1.842	1.931	1.451	2.001	2.066	2.004	2.469	2.635	2.312	1.9	2.399	1.714	2.68	ref
Os04t0561100-00	1	1	1	1	1	1	1	1	1	1	1.45	1	2.1	1	1	1	1.8	1	1	1	1.5	1	1	1	2.8	1	2	ref	0	0	0	0	0.268	1.07	0	0	0	0.848	0	0	0	0.585	0	0	0	1.485	0	1	ref
Os05t0362500-01	451.7	232.1	1411.4	1233.8	1545.3	1689.2	1388.8	1418.3	1259.1	1282.8	800.4	809.6	1143.6	892.7	852.5	541.3	599.4	492.6	657	1050.7	1353.9	1081.9	896.2	856.8	1289.3	787.1	862	ref	2.027	2.319	2.116	1.973	1.314	1.82	1.463	1.397	0.741	0.888	0.605	1.021	1.698	2.064	1.74	1.469	1.404	1.993	1.281	1.413	ref
Os04t0379400-01	337.3	198.3	920.6	857.15	890.6	1025.9	949.35	908	869.55	1042.25	392.25	463.55	541.6	541.9	456.1	532.05	247.6	479.5	541.85	315.8	309.8	471.85	338.45	321.25	318.7	307.75	397.45	ref	1.78	1.886	1.844	1.88	0.721	1.066	1.067	0.818	1.041	-0.063	0.891	1.067	0.288	0.26	0.867	0.388	0.313	0.301	0.251	0.62	ref
Os11t0602600-01	1.8	2.6	2	1	1	1.9	1	1	1	2.9	1	1	3.2	1	1	2	1	1	2.1	1.9	1	1	1	3.6	1	1	1	ref	-0.613	-0.65	-1.113	-0.345	-1.113	0.565	-1.113	-1.113	-0.113	-1.113	-1.113	-0.043	-0.187	-1.113	-1.113	-1.113	0.735	-1.113	-1.113	-1.113	ref
Os07t0187900-01	245.3	137.8	545.8	517.9	608.3	735.6	946.7	926.9	591.8	645.2	172.5	195.2	438.4	253.1	271.2	271.1	250.5	251.9	190.1	331.7	684.4	836.2	411.9	473.9	1012.5	300.8	618.4	ref	1.532	1.863	2.349	1.749	-0.003	1.254	0.461	0.561	0.56	0.446	0.454	0.048	0.851	1.896	2.185	1.164	1.366	2.461	0.71	1.75	ref
Os03t0828701-00	11	4.1	110.2	91.7	67.1	78.4	123.2	91.7	115.7	122.9	23.5	25.9	21.1	24.1	24	12.3	9.2	15.2	20	19	14.9	13.1	10.8	12.5	20.3	17.4	26.6	ref	3.904	3.433	3.984	4.15	1.877	1.652	1.843	1.837	0.873	0.454	1.178	1.574	1.5	1.15	0.964	0.685	0.896	1.596	1.373	1.986	ref
Os06t0728700-01	528.6	583.45	9.75	13.6	11	14.2	16.8	10.2	22.5	21.6	33.3	28.4	26.1	31.5	21.4	14.3	7.9	20.2	30.05	130.25	193.25	79.1	141.55	31.9	27.2	16.2	25.65	ref	-5.592	-5.474	-5.407	-4.655	-4.175	-4.411	-4.14	-4.698	-5.279	-6.135	-4.781	-4.208	-2.092	-1.523	-2.812	-1.972	-4.122	-4.352	-5.099	-4.436	ref
Os05t0577500-01	8.7	4.1	79	68.3	15.8	38.8	41.4	31.6	34.5	35.7	9.4	6	6.6	7.3	9.4	7.1	13.2	4	7.3	2.7	8	14.3	10.8	4.5	4.7	2.6	9.9	ref	3.62	2.052	2.598	2.555	0.33	0.144	0.29	0.654	0.249	1.144	-0.578	0.29	-1.145	0.422	1.26	0.855	-0.408	-0.346	-1.2	0.729	ref
Os10t0113723-00	1	1	1	1	1	1	1	1	1	1	1	1	1	1	1	1	1	1	1	1	1	1	1	1	1	1	1	ref	0	0	0	0	0	0	0	0	0	0	0	0	0	0	0	0	0	0	0	0	ref
Os03t0256800-00	14.1	16.7	2.9	1.9	1.9	1.9	2.8	2	4.8	7.6	1.9	1	3.2	2.1	3.1	2	14.9	2	5.2	13.9	4	9.5	2.8	17.8	17.6	15.8	1	ref	-2.709	-3.014	-2.697	-1.345	-3.477	-2.262	-2.869	-2.307	-2.94	-0.042	-2.94	-1.561	-0.143	-1.94	-0.692	-2.454	0.214	0.198	0.042	-3.94	ref
Os02t0179300-02	140.15	147.2	161.8	182.8	164.6	153	164.95	140.2	147.3	142.55	93.35	111.55	96.4	96.6	90.55	87.45	169.75	88	85	128.55	128.05	116	130.8	162.9	129.3	174.7	92.2	ref	0.26	0.144	0.082	0.013	-0.493	-0.575	-0.572	-0.666	-0.716	0.241	-0.707	-0.757	-0.16	-0.166	-0.308	-0.135	0.182	-0.152	0.283	-0.64	ref
Os01t0105700-01	10.3	8.9	4.9	5.7	8	3.8	6.3	6.1	6.7	2.9	2.9	3	1	2.1	2	3	10.8	3	2.1	7	5	10.7	4.6	17.8	2.8	11.7	4	ref	-0.857	-0.796	-0.627	-1.119	-1.699	-3.259	-2.189	-2.259	-1.674	0.174	-1.674	-2.189	-0.452	-0.937	0.16	-1.058	0.895	-1.774	0.289	-1.259	ref
Os05t0331700-00	1	1	1	1	1	1	1	1	1	1	1	1	1	1	1	1	1	1	1	1	1	1	1	1	1	1	1	ref	0	0	0	0	0	0	0	0	0	0	0	0	0	0	0	0	0	0	0	0	ref
Os04t0552250-00	1	1	1	1	1	1	1	1	1	1	1	1	1	1	1	1	1	1	1	1	1	1	1	1	1	1	1	ref	0	0	0	0	0	0	0	0	0	0	0	0	0	0	0	0	0	0	0	0	ref
Os09t0545901-00	7.2	8.9	1	1	5.4	6.7	3.6	3	4.8	1	4.7	3	1	2.1	1	4.1	5.9	5	1	2.7	3	7.1	4.6	4.5	3.8	9.2	1	ref	-3.001	-0.412	-1.284	-1.869	-1.092	-3.001	-1.931	-3.001	-0.965	-0.44	-0.679	-3.001	-1.568	-1.416	-0.173	-0.799	-0.831	-1.075	0.201	-3.001	ref
Os01t0654100-02	44.3	10.45	34.6	42.6	42.3	33.6	39.2	44.35	42.1	58.2	8.95	9.95	14.35	9.4	4.65	10.75	32.8	10.6	13.15	8.3	6.5	3.4	7.7	11.15	5.6	11.7	4.95	ref	0.835	0.809	0.954	1.202	-1.189	-0.584	-1.195	-2.21	-1.001	0.608	-1.021	-0.71	-1.374	-1.727	-2.662	-1.482	-0.948	-1.942	-0.879	-2.12	ref
Os06t0354700-01	262.3	296.5	616	679.6	530	562.8	612.7	605.7	550.7	572	277.5	263.9	272.1	326.6	377	287.5	265.9	451.2	330.6	380.7	640.6	780.5	785.2	279.8	446.1	309	848.2	ref	1.214	0.97	1.127	1.009	-0.043	-0.035	0.228	0.435	0.044	-0.069	0.694	0.245	0.449	1.2	1.485	1.493	0.005	0.678	0.148	1.605	ref
Os04t0479700-01	64.4	48.2	479.6	394.5	396	365.5	431.7	394.6	384.4	280.4	212.8	243	151.6	238.4	186.4	240.4	190.1	357.1	314.7	277.6	312.8	321.8	303.6	237.4	178.5	242.5	271.2	ref	2.965	2.772	2.889	2.559	2.029	1.444	2.097	1.742	2.109	1.771	2.68	2.498	2.317	2.489	2.53	2.446	2.091	1.68	2.122	2.283	ref
Os03t0586600-01	401.05	635.3	744.2	732.85	721.85	769.55	710.25	685.2	876.75	822.4	269.05	279.8	283.85	241.5	254.45	271.15	445.7	265.05	336.4	387.1	591.8	947.55	385.95	325.2	341.7	385.8	426.1	ref	0.549	0.562	0.467	0.75	-0.879	-0.83	-1.064	-0.988	-0.897	-0.18	-0.929	-0.585	-0.383	0.229	0.909	-0.387	-0.634	-0.563	-0.388	-0.244	ref
Os12t0498500-01	900	475.8	4483.5	4282.8	4729.6	4906	5130.3	5052.4	5290.7	5515.4	1367.4	1444.8	1736.1	1617.4	1389.9	1433.5	644.2	1452.6	1535.8	724.3	933.5	1044.4	1061.8	662.7	801.9	827.3	1248.6	ref	2.743	2.88	2.96	3.045	1.103	1.408	1.305	1.087	1.131	-0.023	1.15	1.231	0.146	0.513	0.674	0.698	0.018	0.293	0.338	0.932	ref
Os09t0501100-00	1	1	1	1	1	1	1	1	1	1	1	1	1	1	1	1	1	1	1	1	1	1	1	1	1.9	1	1	ref	0	0	0	0	0	0	0	0	0	0	0	0	0	0	0	0	0	0.926	0	0	ref
Os08t0154300-02	166.4	161.3	114.1	146.8	190.7	167.2	126.7	105	91.8	92.9	91	100.6	90.3	84	95.3	94.1	146.9	68.8	81.3	134.1	141.5	118.4	105.7	153.6	207	146.4	94.7	ref	-0.34	0.124	-0.506	-0.827	-0.776	-0.859	-0.964	-0.782	-0.8	-0.157	-1.252	-1.011	-0.289	-0.211	-0.469	-0.632	-0.093	0.337	-0.162	-0.791	ref
Os01t0846550-00	2.5	1	1	2.9	1	1	1	1	1	1	1	1	1	1	1	1	1	1	1	1	1	1	1	1	1	1	1	ref	0.107	-0.661	-0.661	-0.661	-0.661	-0.661	-0.661	-0.661	-0.661	-0.661	-0.661	-0.661	-0.661	-0.661	-0.661	-0.661	-0.661	-0.661	-0.661	-0.661	ref
Os12t0158500-00	1	1	1	1	1	1	1	1	1	1	1	1	1	1	1	1	1	1	1	1	1	1	1	1	1	1	1	ref	0	0	0	0	0	0	0	0	0	0	0	0	0	0	0	0	0	0	0	0	ref
Os03t0706500-01	3.3	1	8.8	8.5	1.9	3.8	4.5	2	1	1	13.2	7	1	1	1	2	16.5	1	1	6.2	5	1	1	4.5	4.7	4.3	2	ref	2.251	0.565	0.724	-0.861	2.404	-0.861	-0.861	-0.861	0.139	3.183	-0.861	-0.861	1.771	1.461	-0.861	-0.861	1.309	1.371	1.243	0.139	ref
Os11t0473832-00	1.8	2.55	13.7	20.6	16.65	11.85	24.7	14.8	27.8	34.3	12.7	6	12.7	11.5	6.25	4.05	3.4	6.55	3.65	4.45	6	11.9	3.25	4.05	4.7	8.8	7.9	ref	2.971	2.713	3.158	3.849	2.027	2.568	2.424	1.545	0.919	0.666	1.612	0.769	1.055	1.486	2.474	0.601	0.919	1.133	2.038	1.883	ref
Os12t0265800-01	1	1	1	4.7	1	2.9	1	1	2.9	1	1	1	1	1	1	1	1	1	1	1.9	4	2.2	1	1	1	1	1	ref	1.116	0.768	0	0.768	0	0	0	0	0	0	0	0	0.926	2	1.138	0	0	0	0	0	ref
Os07t0237700-01	35.4	20.65	230.55	205.25	192.4	230.95	220.25	230.95	264.4	257.9	34.75	33.35	70.2	48.3	53.4	64.95	44.6	57.65	79.2	17.75	29.4	95.4	37.25	31.45	39.6	24.4	76.9	ref	3.008	2.963	3.06	3.272	0.332	1.377	0.837	0.982	1.264	0.722	1.092	1.551	-0.607	0.121	1.819	0.462	0.218	0.551	-0.148	1.508	ref
Os01t0774500-01	3.7	1.8	1.95	3.35	2.3	3.85	2.8	2	2.45	1	1.9	2	2.1	2.1	1	2	1	1.5	2.1	27.2	1	1	1	40.25	53.85	1	1.5	ref	-0.014	0.205	-0.125	-0.721	-0.405	-0.297	-0.297	-1.368	-0.368	-1.368	-0.783	-0.297	3.398	-1.368	-1.368	-1.368	3.963	4.383	-1.368	-0.783	ref
Os03t0697466-00	1	1	1	1.45	1.85	1.95	1	1	1	1	1	1	1	1.55	2.05	1	1	2	1	1	1	1	1	1	1	1	1	ref	0.268	0.925	0	0	0	0	0.632	1.036	0	0	1	0	0	0	0	0	0	0	0	0	ref
Os06t0263050-00	1	1	1	1	1	1	1	1	1	1	1	1	1	1	1	1	1	1	1	1	1	1	1	1	1	1	1	ref	0	0	0	0	0	0	0	0	0	0	0	0	0	0	0	0	0	0	0	0	ref
Os02t0146300-00	1	1	1	1	1.85	1	1.9	1	1	1	2.4	1	1	1	1	1	1.4	1	1	1	3	1	1	1.9	1	1.4	1	ref	0	0.444	0.463	0	0.632	0	0	0	0	0.485	0	0	0	1.585	0	0	0.926	0	0.485	0	ref
Os03t0690500-00	303.2	169.2	449.4	416.9	387.3	532.6	406.2	352.8	471.4	549.5	208.1	206.1	300	196.4	302.7	212.8	179.5	188.1	264	160.8	266	347.2	148.7	212.7	353.2	169.4	290	ref	0.934	1.004	0.741	1.168	-0.129	0.405	-0.206	0.418	-0.09	-0.336	-0.268	0.221	-0.494	0.232	0.616	-0.607	-0.091	0.641	-0.419	0.357	ref
Os04t0139400-00	3.3	1	1	1	1	1	1	1	1	1	1	1	1	1	1	1	1	1	1	1.9	1	1	1	1	1	2.6	1	ref	-0.861	-0.861	-0.861	-0.861	-0.861	-0.861	-0.861	-0.861	-0.861	-0.861	-0.861	-0.861	0.065	-0.861	-0.861	-0.861	-0.861	-0.861	0.517	-0.861	ref
Os03t0247250-00	1	1	1	1	1	1	1	1	1	1	1	1	1	1	1	1	1	1	1	1	1	1	1	1	1	1	1	ref	0	0	0	0	0	0	0	0	0	0	0	0	0	0	0	0	0	0	0	0	ref
Os02t0583300-00	1	1	1	2.9	1	1	1	1	1	1	1	1	1	1	1	1	1	1	1	2.7	1	1	1	1	1	1	1	ref	0.768	0	0	0	0	0	0	0	0	0	0	0	1.433	0	0	0	0	0	0	0	ref
Os09t0422000-01	856.7	516.65	1989.85	1619.4	1652.35	2007.85	1706.95	1800.7	1814.1	2017.9	874.9	976.8	1022.55	814.45	982.45	1163.35	854.55	1161.85	1401.15	994	1706.5	1791.2	748	1027.45	1687.45	703.7	1197.3	ref	1.432	1.453	1.398	1.524	0.475	0.62	0.292	0.562	0.806	0.361	0.804	1.075	0.579	1.359	1.429	0.169	0.627	1.343	0.081	0.848	ref
Os03t0746900-01	8	7.3	150.1	152.4	231.6	214.4	248.9	285.5	226.6	220.4	12.2	9	40.1	18.9	26.1	9.2	18.1	23.3	41.1	17.3	52.8	59.1	35	16	38.7	24	47.4	ref	4.307	4.866	5.124	4.87	0.455	2.392	1.306	1.772	0.268	1.244	1.608	2.427	1.179	2.789	2.951	2.195	1.066	2.34	1.651	2.633	ref
Os01t0900900-01	336.9	435.7	772.45	676.8	866.7	829.05	780.6	915.65	1024.45	994.45	125.15	104.1	137.7	140.7	119.85	120.7	89.9	164.85	172.65	127.25	175.35	315.7	141.1	123.2	156.85	117.25	217.45	ref	0.916	1.146	1.142	1.398	-1.747	-1.476	-1.445	-1.677	-1.666	-2.091	-1.217	-1.15	-1.59	-1.128	-0.279	-1.441	-1.637	-1.288	-1.708	-0.817	ref
Os08t0495866-00	1	1	1	1	1	1	1	1	1	1	1	1	1	1	1	1	1	1	1	1	1	1	1	1	1	1	1	ref	0	0	0	0	0	0	0	0	0	0	0	0	0	0	0	0	0	0	0	0	ref
Os09t0259900-00	1	1	1	1	1	1	1	1	1	1	1	1	1	1	1	1	1	1	1	1	1	1	1	1	1	1	1	ref	0	0	0	0	0	0	0	0	0	0	0	0	0	0	0	0	0	0	0	0	ref
Os12t0460400-00	37.3	24.6	7.8	15	23.6	29.3	22.1	16.3	18.2	16.9	8.5	12.9	13.3	12.6	6.2	16.3	40.9	12.1	12.6	34.5	70.7	175.3	19.8	32.8	47.9	65.9	31.6	ref	-1.486	-0.204	-0.674	-0.788	-1.532	-1.187	-1.265	-2.289	-0.894	0.433	-1.324	-1.265	0.188	1.223	2.533	-0.613	0.115	0.661	1.121	0.061	ref
Os10t0538100-00	1	1	1	1	1	1	1	1	1	1	1.9	1	1	1	1	1	1	1	1	1	1	1	1	1	1	1	1	ref	0	0	0	0	0.463	0	0	0	0	0	0	0	0	0	0	0	0	0	0	0	ref
Os10t0183800-00	1	1	4.9	1	1	1	1	1	1	2.9	1	1	1	1	1	1	1	1	1	1	1	1	1	7.2	13	1	1	ref	1.146	0	0	0.768	0	0	0	0	0	0	0	0	0	0	0	0	2.848	3.7	0	0	ref
Os12t0168100-01	2.9	1	3.9	1.45	11	8.55	6.7	9.15	8.65	6.15	9.4	6	17.75	11.5	8.85	1	1.4	2	1	2.3	9.5	13.7	7.7	1.9	2.4	2.65	3.45	ref	0.482	2.51	2.201	2.099	2.141	3.382	2.756	2.378	-0.768	-0.283	0.232	-0.768	0.434	2.48	3.008	2.177	0.158	0.495	0.638	1.019	ref
Os01t0248900-01	1.4	1.8	1	1	1	1	1	1	1	1	1.45	1	1	1.55	1	1	1.8	1	1	3.15	1	1	1	1.9	1.45	1.4	1	ref	-0.667	-0.667	-0.667	-0.667	-0.399	-0.667	-0.034	-0.667	-0.667	0.181	-0.667	-0.667	0.989	-0.667	-0.667	-0.667	0.259	-0.131	-0.181	-0.667	ref
Os10t0419500-01	1507.6	2396.8	799.3	781.5	857.1	907.4	850	844.3	946.5	890.8	572.7	580.5	580.1	688.9	549.8	196.4	109.4	200.3	207	451.1	766.1	906.4	600.8	185.4	299.9	183.4	468.5	ref	-1.266	-1.108	-1.166	-1.05	-1.721	-1.712	-1.464	-1.79	-3.275	-4.119	-3.246	-3.199	-2.075	-1.311	-1.068	-1.662	-3.358	-2.664	-3.374	-2.021	ref
Os01t0273250-00	1	1	1	1	1	1	1	1	1	1	1	1	1	1	1	1	1	1	1	1	1	1	1	1	1	1	1	ref	0	0	0	0	0	0	0	0	0	0	0	0	0	0	0	0	0	0	0	0	ref
Os03t0176900-01	87.6	89	191.1	248.7	153.3	231.4	234.8	267.1	289.7	316.1	53.5	50.8	81.3	67.2	70.1	52.2	48.3	90	74.9	45.7	104.6	224.9	79.8	61.9	89.3	56	106.5	ref	1.304	1.093	1.504	1.777	-0.76	-0.119	-0.394	-0.333	-0.758	-0.87	0.028	-0.237	-0.95	0.244	1.349	-0.146	-0.512	0.016	-0.657	0.27	ref
Os04t0191000-01	1	1	1	1	1	1	2.8	1	1	1	1	1	1	1	1	1	1	1	1	184	1	1	1	373.3	578.5	3.5	1	ref	0	0	0.743	0	0	0	0	0	0	0	0	0	7.524	0	0	0	8.544	9.176	1.807	0	ref
Os02t0594700-01	79.8	23	27.8	17.8	19.25	22.7	8.05	7.1	14.85	11.3	40.4	40.8	37.8	15.7	29.3	51.1	44.2	36.4	23.2	32.8	22.9	106.3	35.9	52.2	35.9	49.5	23.7	ref	-0.946	-1.035	-2.503	-1.726	-0.078	-0.181	-1.448	-0.548	0.254	0.045	-0.235	-0.885	-0.385	-0.904	1.311	-0.255	0.285	-0.255	0.208	-0.854	ref
Os02t0829900-01	705.6	1430	755.4	690.3	794.05	803.05	764.75	756.55	793.05	911.5	376.8	342.5	311.75	250.95	312.1	359.6	610.8	329.8	335.85	339.85	550.4	1905.6	519.3	412.1	306.75	501.25	562.15	ref	-0.476	-0.331	-0.401	-0.241	-1.483	-1.688	-2.001	-1.686	-1.482	-0.718	-1.607	-1.581	-1.563	-0.868	0.924	-0.952	-1.285	-1.711	-1.003	-0.837	ref
Os06t0159700-00	1	1	1	1	1	1	1	1	1	1	1	1	1	1	1	1	1	1	1	1	1	2.2	1	1.9	1	1	1	ref	0	0	0	0	0	0	0	0	0	0	0	0	0	0	1.138	0	0.926	0	0	0	ref
Os04t0592600-01	188.45	213.2	846.05	863.7	1046.75	947.55	882.95	904.95	998.15	904.45	271.35	259.4	363.6	259.9	277.5	315.65	305.9	365.7	258.2	332.15	519.05	675.8	488.85	420.05	708.15	307.8	641.05	ref	2.092	2.313	2.157	2.245	0.404	0.859	0.375	0.469	0.655	0.61	0.867	0.365	0.729	1.373	1.753	1.286	1.067	1.821	0.619	1.677	ref
Os12t0423142-00	1	1	1	1	1	1	1	1	1	2.9	1	1	1	1	1	1	1	1	1	1	1	4.6	1	1	1	1	1	ref	0	0	0	0.768	0	0	0	0	0	0	0	0	0	0	2.202	0	0	0	0	0	ref
Os01t0206200-01	18.8	8.9	40	26.2	24.5	17.1	14.2	22.4	19.2	10.4	24.4	26.9	41.2	30.4	37.7	34.8	36.1	34.4	30.6	37.1	44.8	50.6	42.2	33.6	70	63.4	35.5	ref	1.323	0.662	0.463	0.128	0.986	1.671	1.233	1.543	1.428	1.481	1.411	1.242	1.52	1.792	1.968	1.706	1.377	2.436	2.293	1.457	ref
Os03t0351700-01	18.8	5.7	25.4	22.5	9.7	21.8	23	33.6	7.7	24.4	9.4	21.9	15.5	7.3	9.4	15.3	22.2	14.2	7.3	10.4	31.9	56.7	14.4	17.8	12	14.1	7.9	ref	1.207	0.49	1.425	0.405	0.471	0.582	-0.504	-0.139	0.564	1.101	0.456	-0.504	0.007	1.624	2.453	0.476	0.782	0.213	0.446	-0.39	ref
Os05t0223701-00	1	1	1	1	1	1	1	1	1	1	1	1	1	1	1	1	1	1	1	1	1	1	1	1	1	1	1	ref	0	0	0	0	0	0	0	0	0	0	0	0	0	0	0	0	0	0	0	0	ref
Os04t0640150-00	1	1	1	1	1	1	1	1	1	1	1	1	1	1	1	1	1	1	1	1	1	1	1	1	1	2.6	1	ref	0	0	0	0	0	0	0	0	0	0	0	0	0	0	0	0	0	0	1.379	0	ref
Os10t0157100-00	1	1	1	1	1	1	1	1	1	1	1	1	1	1	1	1	1	1	1	1	1	1	1	1	1	1	1	ref	0	0	0	0	0	0	0	0	0	0	0	0	0	0	0	0	0	0	0	0	ref
Os10t0233310-00	1	1	1	1	1	1	1	1	1	1	1	1	1	1	1	1	1	1	1	1	1	1	1	1	1	1	1	ref	0	0	0	0	0	0	0	0	0	0	0	0	0	0	0	0	0	0	0	0	ref
Os03t0689900-00	278.5	312.3	767.1	674.9	803.2	695.9	596.9	623	632.9	623.6	232.5	245	217.5	218.4	222	310	175.5	228.6	310.5	119.5	177.3	233.4	206	137.7	124.2	135.7	283.1	ref	1.287	1.342	1.048	1.091	-0.305	-0.439	-0.433	-0.41	0.072	-0.749	-0.367	0.074	-1.303	-0.734	-0.338	-0.518	-1.099	-1.248	-1.12	-0.059	ref
Os03t0850900-01	530.5	533.9	663.8	604.8	639.6	613.8	549.4	706.6	500	561.7	418	461	488.6	325.5	327.8	414.4	300.2	506.8	438.3	56	106.6	494.8	273.1	181	49.7	152.1	240.7	ref	0.252	0.236	0.227	-0.006	-0.278	-0.123	-0.709	-0.699	-0.361	-0.826	-0.071	-0.28	-3.248	-2.32	-0.105	-0.963	-1.556	-3.421	-1.807	-1.145	ref
Os03t0275600-00	1	1	1	1	1	1	1	1	1	1	1	1	1	1	1	1	1	1	1	1	1	1	1	1	1	1	1	ref	0	0	0	0	0	0	0	0	0	0	0	0	0	0	0	0	0	0	0	0	ref
Os02t0227700-01	11.85	3.35	547.8	539.4	236.35	218.65	345.95	372.65	167.8	197	31.45	25.4	68.5	144.9	69.1	98.2	54.8	35.4	13.65	153.9	65.25	17.95	27	230.85	236.85	83.55	89.3	ref	6.431	5.173	5.833	4.851	2.165	3.443	4.523	3.455	3.962	3.121	2.49	1.115	4.61	3.372	1.51	2.099	5.195	5.232	3.729	3.825	ref
Os01t0342200-00	1	1	1	1	1	1	1	1	1	1	1	1	1	1	1	1	1	1	1	1	1	1	1	1	1	1	1	ref	0	0	0	0	0	0	0	0	0	0	0	0	0	0	0	0	0	0	0	0	ref
Os09t0124300-00	1	1	131.15	127.65	1	1	1	1	1	1	71.25	78.65	1	1	1	84.95	1	1	1	103.65	1	1	1	116.15	1	1	1	ref	7.016	0	0	0	6.226	0	0	0	6.409	0	0	0	6.696	0	0	0	6.86	0	0	0	ref
Os05t0434800-00	4.9	8.9	16.6	4.7	21	16.1	17.7	5.1	6.7	10.4	11.3	17.9	17.7	17.8	20.9	9.2	21.4	10.1	9.5	21.6	30.9	68.8	42.2	12.5	37.8	16.6	39.5	ref	0.42	1.477	0.525	0.338	1.107	1.422	1.431	1.662	0.478	1.696	0.613	0.525	1.71	2.226	3.381	2.676	0.921	2.517	1.33	2.58	ref
Os05t0145900-01	5.6	5.7	10.7	12.2	9.7	9.5	11.5	13.2	6.7	9.4	3.8	3	3.2	1	4.1	6.1	1	2	3.1	5.3	4	4.6	1.9	5.4	5.6	8.4	4	ref	1.016	0.765	1.125	0.49	-0.743	-0.82	-2.498	-0.463	0.111	-2.498	-1.498	-0.866	-0.092	-0.498	-0.297	-1.572	-0.065	-0.013	0.572	-0.498	ref
Os03t0431200-00	653.4	1116.35	418.15	488.9	573.9	559.5	393.45	407.3	562.65	481.55	72.7	63.25	78.55	53	70.1	29.15	55.2	22.75	72.3	140.15	81.7	66.4	47.1	86.15	140.35	45.4	17.3	ref	-0.918	-0.592	-1.093	-0.714	-3.655	-3.443	-4.01	-3.607	-4.873	-3.952	-5.23	-3.562	-2.607	-3.386	-3.685	-4.181	-3.309	-2.605	-4.234	-5.625	ref
Os02t0686800-01	1.4	1	6.85	5.65	2.7	1.95	1	2	3.85	3.8	2.4	2	2.1	1.55	5.7	1	1.8	2.5	2.05	24.2	66.25	59.1	2.8	55.7	398.7	26.9	52.3	ref	2.394	0.956	0.257	1.693	0.889	0.828	0.39	2.268	-0.243	0.605	1.079	0.793	4.354	5.807	5.642	1.243	5.557	8.396	4.507	5.466	ref
Os02t0816500-01	362.8	353.1	421.1	400.1	389.9	453.3	397.4	399.7	311.7	290.7	193.1	177.2	218.6	216.3	115.2	185.2	363.8	199.3	129.9	220.9	331.7	515.4	147.8	258.6	356.9	268	131.2	ref	0.198	0.232	0.155	-0.25	-0.952	-0.711	-0.727	-1.635	-0.951	0.024	-0.845	-1.462	-0.696	-0.11	0.526	-1.276	-0.469	-0.004	-0.417	-1.448	ref
Os01t0531000-01	12.6	4.1	9.8	12.2	11.4	12.3	7.2	12.2	8.6	8.5	4.7	4	9.9	8.4	6.2	5.1	6.7	4	8.4	11.3	6	11.9	1	8.1	10.2	1.8	12.8	ref	0.605	0.72	0.383	0.25	-0.729	0.462	0.225	-0.213	-0.495	-0.101	-0.845	0.225	0.653	-0.261	0.727	-2.845	0.172	0.505	-1.997	0.833	ref
Os04t0472700-00	38.9	65.45	2.45	1.9	3.6	1	1	1	1	3.35	4.75	3	2.1	1.55	2.55	1	54.8	3	1.55	6.55	6.5	14.95	2.35	15.55	10.7	33.45	2	ref	-4.548	-4.733	-5.657	-4.785	-3.741	-4.587	-5.025	-4.307	-5.657	0.119	-4.072	-5.025	-2.946	-2.957	-1.755	-4.424	-1.698	-2.237	-0.593	-4.657	ref
Os05t0538600-00	1	1	1	1	1	1	1	1	1	1	1	1	1	1	1	1	1	1	1	1	1	1	1	1	1	1	1	ref	0	0	0	0	0	0	0	0	0	0	0	0	0	0	0	0	0	0	0	0	ref
Os01t0864700-00	286.2	228.9	485.4	529.1	610	547.7	508.1	488.4	467.5	453	360.9	347.5	213	180.6	225.1	255.8	274.1	268.1	252.4	184.8	249.1	185	236.4	210.1	173.9	249.9	226.8	ref	0.985	1.175	0.961	0.846	0.468	-0.265	-0.503	-0.185	-0.001	0.099	0.067	-0.02	-0.47	-0.039	-0.468	-0.115	-0.285	-0.558	-0.035	-0.174	ref
Os03t0781200-01	1.8	2.6	24.4	16	20.1	19.9	19.5	21.4	17.3	13.2	6.6	8	9.9	14.7	6.2	7.1	5.1	7.1	7.3	7	4	4.6	6.4	6.3	7.4	10	6.9	ref	3.191	3.209	3.239	2.804	1.748	2.194	2.764	1.519	1.715	1.237	1.715	1.755	1.694	0.887	1.088	1.565	1.542	1.774	2.209	1.673	ref
Os09t0485201-00	1	4.1	2.9	2.9	1	1	1	1	2	3.8	1	1	1	1	1	1	1	1	1	1	1	1	1	1	1	1	1	ref	0.518	-1.018	-1.018	0.445	-1.018	-1.018	-1.018	-1.018	-1.018	-1.018	-1.018	-1.018	-1.018	-1.018	-1.018	-1.018	-1.018	-1.018	-1.018	-1.018	ref
Os07t0255200-01	16.45	9.65	274.9	278.15	297.7	286.15	141.65	150.35	286.35	262.15	59.55	55.8	26.1	5.75	10.4	80.8	65.4	37.4	25.85	82.6	31.4	27.6	31.4	105.1	99.85	28.1	48.8	ref	4.456	4.534	3.534	4.443	2.194	1.051	-1.132	-0.277	2.681	2.376	1.57	1.037	2.713	1.317	1.131	1.317	3.06	2.986	1.157	1.954	ref
Os09t0432900-02	287	101.6	141.4	159	238.5	299.4	116.1	136.6	194.1	216.7	218.4	204.1	171.7	113.4	134	146.3	170.6	181.1	159.4	110.1	257	447.6	172.9	197.7	174.8	139.8	274.2	ref	-0.188	0.646	-0.439	0.264	0.306	0.008	-0.591	-0.35	-0.223	-0.001	0.085	-0.099	-0.633	0.59	1.39	0.018	0.211	0.034	-0.289	0.683	ref
Os08t0332100-01	1	1	1	1	1	1	1	1	1	1	1	1	1	1	1	1	2.6	1	1	1	1	5.8	1	1.9	1	2.6	1	ref	0	0	0	0	0	0	0	0	0	1.379	0	0	0	0	2.536	0	0.926	0	1.379	0	ref
Os06t0623700-01	1	1	1	1	1	1	1	1	1	1	1	1	1	1	1	1	1	1	1	1	1	1	1	1	1	1	1	ref	0	0	0	0	0	0	0	0	0	0	0	0	0	0	0	0	0	0	0	0	ref
Os10t0191600-00	1	1	1	1	1	2.9	1	1	1	1	1	1	2.1	3.1	1	1	1	1	1	1	2	1	1	1	1	1.8	1	ref	0	0.768	0	0	0	1.07	1.632	0	0	0	0	0	0	1	0	0	0	0	0.848	0	ref
Os03t0592500-02	49583.8	45204.1	51.7	30.9	103.2	99.2	53.75	76.95	49.75	54.9	14019.9	14956.2	14763.3	16023.4	15383.9	12054.5	6883.45	14576.1	22918	12865.8	12031.9	18243.8	11061.7	5632.2	5696.65	3724.8	6185.2	ref	-10.21	-8.87	-9.524	-9.823	-1.709	-1.681	-1.563	-1.622	-1.974	-2.782	-1.7	-1.047	-1.88	-1.976	-1.376	-2.098	-3.071	-3.055	-3.668	-2.936	ref
Os10t0338150-00	1	1.8	1	1	1	1	1	1	1	1	1	1	1	1	1	1	1.4	1	1	1	1	1.6	1	1	1	1	2	ref	-0.424	-0.424	-0.424	-0.424	-0.424	-0.424	-0.424	-0.424	-0.424	0.061	-0.424	-0.424	-0.424	-0.424	0.254	-0.424	-0.424	-0.424	-0.424	0.576	ref
Os09t0486500-02	611.7	339	3641.4	3317.3	1692.3	1908.2	2949.7	3243.5	3478	3800.4	631.7	658.2	795.5	631.2	621.1	773.5	559.4	996.4	1010.8	644.4	1349.9	2515	707.3	627.4	937.1	499.6	895.5	ref	2.932	1.98	2.764	2.997	0.502	0.805	0.471	0.448	0.764	0.297	1.13	1.15	0.501	1.568	2.465	0.635	0.462	1.041	0.134	0.976	ref
Os07t0461800-01	2.5	1	18.5	21.6	8	21.8	28.2	11.2	9.6	21.6	3.8	3	4.3	3.1	6.2	8.2	5.1	1	5.2	2.7	1	4.6	1.9	1	1.9	1.8	3	ref	3.66	3.062	3.491	3.187	1.095	1.443	0.971	1.971	2.375	1.69	-0.661	1.718	0.772	-0.661	1.541	0.265	-0.661	0.265	0.187	0.924	ref
Os08t0536100-04	1.8	1	3.9	1.9	1.9	1	1	1	1	1.9	1	3	4.3	1	1	1	1	1	1	1	1	1	1	1.9	1.9	1	1	ref	1.021	0.039	-0.424	0.039	0.368	1.68	-0.424	-0.424	-0.424	-0.424	-0.424	-0.424	-0.424	-0.424	-0.424	-0.424	0.502	0.502	-0.424	-0.424	ref
Os07t0287000-01	21.5	15.1	29.75	37.9	30.6	37.8	33.1	38.2	30.15	42.75	18.35	9.95	12.75	15.75	9.4	10.2	18.9	10.15	17.35	22.05	17.95	22.2	19.8	20	19.4	28.95	20.75	ref	0.898	0.917	0.981	0.995	-0.415	-0.499	-0.194	-0.939	-0.821	0.069	-0.828	-0.055	0.291	-0.005	0.301	0.136	0.151	0.107	0.684	0.204	ref
Os06t0243200-00	8.7	5.7	1	1	1	1	1	1	6.7	6.6	1	1	1	2.1	3.1	1	1	1	3.1	1	1	1	5.5	1	1	1	2	ref	-2.816	-2.816	-2.816	-0.083	-2.816	-2.816	-1.746	-1.184	-2.816	-2.816	-2.816	-1.184	-2.816	-2.816	-2.816	-0.357	-2.816	-2.816	-2.816	-1.816	ref
Os09t0400200-01	1	1	5.9	3.8	8.8	7.6	7.2	8.1	3.9	2.9	2.9	1	7.7	3.1	8.3	6.1	7.5	3	16.8	3.6	2	4.6	2.8	6.3	5.6	3.5	3	ref	2.243	3.032	2.933	1.75	0.768	2.945	1.632	3.053	2.609	2.907	1.585	4.07	1.848	1	2.202	1.485	2.655	2.485	1.807	1.585	ref
Os07t0132151-00	1	1	1	1	1	1	1	1	1	1	1	1	1	1	1	1	1	1	1	1	1	1	1	1	1	1	1	ref	0	0	0	0	0	0	0	0	0	0	0	0	0	0	0	0	0	0	0	0	ref
Os01t0808950-00	1	1	1	1	1	1	1	1	1	1	1	1	1	1	1	1	1	1	1	1	1	1	1	1	1	1	1	ref	0	0	0	0	0	0	0	0	0	0	0	0	0	0	0	0	0	0	0	0	ref
Os11t0187600-01	1	1	1	1	1	1	1	1	1	1	1	1	1	1	1	1	1	1	1	9.15	12.45	1	1	2.3	1.45	1	1	ref	0	0	0	0	0	0	0	0	0	0	0	0	3.194	3.638	0	0	1.202	0.536	0	0	ref
Os06t0245600-02	28.8	26.2	2.9	6.6	7.1	7.6	11.5	5.1	6.7	4.8	4.7	6	3.2	3.1	5.2	4.1	32	3	4.2	7	8	17.9	5.5	13.4	9.3	22.4	4	ref	-2.65	-1.903	-1.843	-2.276	-2.371	-3.102	-3.147	-2.401	-2.744	0.22	-3.195	-2.709	-1.972	-1.78	-0.618	-2.32	-1.036	-1.563	-0.294	-2.78	ref
Os06t0151850-00	1.8	1	1	3.8	1	1	2.8	1	1	1	1	1	2.1	2.1	1	1	1.8	1	1	2.7	1	3.4	1.9	1.9	5.6	1	4	ref	0.539	-0.424	0.319	-0.424	-0.424	0.646	0.646	-0.424	-0.424	0.424	-0.424	-0.424	1.009	-0.424	1.342	0.502	0.502	2.061	-0.424	1.576	ref
Os02t0280400-03	120.05	103.15	291.45	285.15	303.75	225.25	292.8	298.75	230.9	256.5	122.35	112.5	113.1	143.3	121.45	149.85	116.75	116.35	148.35	127.7	82.7	155.3	137.05	128.9	98.9	167.35	161.75	ref	1.373	1.233	1.41	1.129	0.076	0.023	0.365	0.126	0.429	0.069	0.064	0.415	0.199	-0.428	0.481	0.301	0.212	-0.17	0.589	0.54	ref
Os10t0392700-02	110	125.2	227.1	210.4	195	200.2	224.2	227.4	189.3	184.8	129.4	122.5	111.5	117.6	117.3	151.4	139.6	154.8	160.5	148.7	241.1	149.9	172.9	128.9	164.7	157.1	226.8	ref	0.897	0.752	0.944	0.672	0.101	-0.074	0.003	-0.001	0.367	0.25	0.4	0.452	0.342	1.039	0.353	0.559	0.135	0.489	0.421	0.951	ref
Os09t0381100-01	161	200.65	442.55	435.15	420.8	395.2	370.6	381.35	357.1	377.45	196.85	204.15	186.8	175.85	126.15	223.55	240.25	272.15	219.1	129.85	164.9	135.35	134.35	154.5	147.65	208.8	164.2	ref	1.288	1.182	1.065	1.03	0.157	0.056	-0.032	-0.511	0.315	0.419	0.599	0.286	-0.469	-0.124	-0.409	-0.42	-0.218	-0.284	0.216	-0.13	ref
Os08t0223900-01	1.8	1	2.9	2.9	4.5	1.9	3.6	4.05	12.5	14.15	1.9	3	2.1	2.1	4.1	4.1	1.8	3.5	4.7	125.95	130.5	1	3.25	57.9	18.05	3.05	4.45	ref	1.112	1.124	1.509	3.309	0.831	0.646	0.646	1.612	1.612	0.424	1.383	1.809	6.553	6.604	-0.424	1.276	5.431	3.75	1.185	1.73	ref
Os07t0596300-01	128.5	167.6	371.4	400.1	378.6	377.7	429.9	407.8	417.8	392	222.2	194.2	180.6	232.1	230.4	230.2	157.5	164.9	217.5	147.9	71.7	132.9	161.2	198.6	134.3	217	191.3	ref	1.393	1.366	1.513	1.463	0.501	0.299	0.661	0.651	0.649	0.102	0.168	0.568	0.011	-1.033	-0.143	0.135	0.436	-0.128	0.564	0.382	ref
Os12t0445300-00	1	1	1	1	1	1	1	1	1	1	1	1	1.55	1	1.5	1.5	1.4	1	1	1	1	1.6	1	1	1	1	2	ref	0	0	0	0	0	0.632	0	0.585	0.585	0.485	0	0	0	0	0.678	0	0	0	0	1	ref
Os06t0107100-01	115.4	41.9	542.9	436.6	576.1	630.8	588.1	644.4	642.5	779.3	636.4	716	880.3	829.7	798.1	357.1	176.3	518.9	582	279.3	253	343.5	291	241.8	250.2	208.8	325.5	ref	2.808	3.116	3.146	3.347	3.279	3.662	3.577	3.521	2.36	1.342	2.9	3.065	2.006	1.863	2.304	2.065	1.798	1.847	1.586	2.227	ref
Os03t0351400-01	240.25	239.2	364.05	376.75	428.65	343.25	392.55	382.35	450.8	463.25	224.05	213.1	148.8	148.55	159.7	167.3	146.1	150.2	174.75	97.6	94.65	125.05	144.65	120.55	89.7	109	149.9	ref	0.627	0.678	0.693	0.931	-0.134	-0.688	-0.69	-0.586	-0.519	-0.714	-0.674	-0.456	-1.296	-1.341	-0.939	-0.729	-0.992	-1.418	-1.137	-0.677	ref
Os02t0651500-05	228.3	188.1	327.5	347.8	413.4	329.6	423.8	374.2	188.4	230.7	132.2	136.4	171.7	152.2	112	232.2	292.8	198.3	177.4	281	576.8	1259.8	351	256	452.5	291	328.4	ref	0.704	0.833	0.942	0.009	-0.626	-0.271	-0.445	-0.888	0.164	0.499	-0.064	-0.224	0.439	1.477	2.604	0.76	0.305	1.127	0.49	0.664	ref
Os09t0349700-01	3.35	1	1	1.95	4.95	1	1	1	4.8	1	10.35	10.95	6.55	6.8	12	4.6	5.05	15.15	3.65	2.3	4	2.8	2.8	6.3	4.65	2.2	7.4	ref	-0.39	0.282	-0.872	0.259	2.54	1.839	1.893	2.713	1.33	1.464	3.049	0.996	0.33	1.128	0.613	0.613	1.783	1.345	0.265	2.015	ref
Os07t0142300-01	282.4	142.5	8.8	14.1	96.7	142.6	27.4	34.6	155.9	195.1	122.8	141.4	151.6	77.7	165.4	130.9	246.4	325.7	236.6	52.5	120.5	198.3	66.3	140.4	74.6	116	94.7	ref	-4.171	-0.773	-2.704	-0.202	-0.606	-0.404	-1.368	-0.278	-0.616	0.297	0.699	0.238	-1.934	-0.735	-0.017	-1.597	-0.515	-1.427	-0.79	-1.083	ref
Os06t0713900-01	124.7	98.5	348	327.2	368.2	364.5	360.5	353.8	371	342.3	118.1	108.5	115.9	111.3	106.8	122.8	143.7	142.6	151	125.6	121.5	136.6	118.3	128	174.8	143.1	134.1	ref	1.606	1.725	1.688	1.685	0.031	0.065	0.006	-0.053	0.148	0.375	0.364	0.446	0.181	0.133	0.302	0.094	0.208	0.657	0.369	0.275	ref
Os09t0248100-03	1072.4	952.1	999.1	969.3	1281.7	1426.7	1086.5	1200.1	1333.7	1482.5	1231.5	1360.2	1212.8	706.8	1014.9	746.9	1010.2	1164.3	1027.8	570.5	1258.2	1285.2	1167.4	600.9	635.5	591.6	846.2	ref	-0.038	0.42	0.176	0.477	0.357	0.263	-0.516	0.006	-0.436	0	0.204	0.025	-0.825	0.316	0.347	0.208	-0.75	-0.669	-0.772	-0.256	ref
Os11t0647866-00	2.5	1	28.3	7.5	12.3	9.5	1	8.1	4.8	9.4	10.4	9	3.2	3.1	1	4.1	1	1	1	5.3	1	1	1	2.8	1.9	1	1	ref	3.204	2.773	0.848	2.087	2.613	1.017	0.971	-0.661	1.375	-0.661	-0.661	-0.661	1.745	-0.661	-0.661	-0.661	0.824	0.265	-0.661	-0.661	ref
Os07t0485201-00	1	1	1	1	2.7	1	2.8	1	1	1	1	1	1	1	1	1	1	1	1	1	1	1	1	1.9	1	1	1	ref	0	0.716	0.743	0	0	0	0	0	0	0	0	0	0	0	0	0	0.926	0	0	0	ref
Os05t0376300-01	99.95	62.35	257.35	240.75	228.95	247.9	244	248.75	228.05	243.85	103.15	100.55	100.85	120.7	121.95	91.05	83.35	93.1	102.45	89.45	78.2	79.65	90.95	93.2	71.8	89.7	131.2	ref	1.657	1.594	1.642	1.579	0.367	0.353	0.613	0.627	0.206	0.078	0.238	0.376	0.18	-0.014	0.013	0.204	0.24	-0.137	0.184	0.733	ref
Os12t0492750-00	1	1	1	1	1	1	1	1	1	1	1	1	1	1	1	1	1	1	1	1	1	1	1	1	1	1	1	ref	0	0	0	0	0	0	0	0	0	0	0	0	0	0	0	0	0	0	0	0	ref
Os01t0343780-00	1	1	1	1	1	1	1	1	1	1	1	1	1	1	1	1	1	1	1	1	1	1	1	1	1	1	1	ref	0	0	0	0	0	0	0	0	0	0	0	0	0	0	0	0	0	0	0	0	ref
Os01t0299700-01	1	1	1	1	1	1	1	1	1	1	1	1	1	1	1	1	1	1	1	1	1	1	1	1	1	1	1	ref	0	0	0	0	0	0	0	0	0	0	0	0	0	0	0	0	0	0	0	0	ref
Os07t0689400-01	41.2	57.6	575.1	580.5	480.4	507.1	451	530.2	488.6	431.4	236.2	268.9	225.3	316.1	284.8	237.4	107.8	259	296.8	177.1	90.7	84.5	143.3	144.8	104.9	144.7	148.9	ref	3.568	3.341	3.327	3.236	2.371	2.209	2.698	2.548	2.285	1.146	2.411	2.607	1.862	0.897	0.795	1.557	1.572	1.107	1.571	1.612	ref
Os11t0176000-01	1	2.6	1	1	1	1	1	1	1	1.9	1	1	1	1	1	1	1	1	1	2.7	3	2.2	1	3.6	3.8	2.6	1	ref	-0.689	-0.689	-0.689	-0.226	-0.689	-0.689	-0.689	-0.689	-0.689	-0.689	-0.689	-0.689	0.744	0.896	0.448	-0.689	1.159	1.237	0.689	-0.689	ref
Os06t0162600-01	68.3	71.7	105.3	105.7	101.1	106.7	109.1	101.9	104.3	91	42.2	40.8	40.1	48.3	53.4	53.2	74.4	51.6	60.2	49.1	78.7	76	51.1	68.9	63.5	65.9	71	ref	0.592	0.57	0.591	0.477	-0.754	-0.803	-0.535	-0.39	-0.396	0.088	-0.44	-0.217	-0.511	0.169	0.119	-0.454	-0.022	-0.14	-0.087	0.021	ref
Os06t0557100-02	19.6	10.4	121.9	121.6	116.7	105.8	151.3	119.3	76.5	83.5	32.9	33.9	54.6	39.9	24	49.1	27.9	39.4	29.5	70.6	30.9	45.8	35	33.6	81	26.5	49.3	ref	3.092	2.96	3.234	2.485	1.226	1.935	1.483	0.749	1.782	0.967	1.464	1.047	2.306	1.114	1.682	1.294	1.235	2.504	0.892	1.788	ref
Os07t0641800-01	182.3	186.5	478.1	511.35	511.25	511.8	457.6	472.6	458.95	437.5	194.05	201.15	208.55	219.45	200	219.95	232.1	223.05	214.4	215.35	290.4	259.45	230.6	254.65	326.05	218.7	255.95	ref	1.423	1.472	1.335	1.281	0.1	0.178	0.251	0.117	0.254	0.332	0.275	0.218	0.224	0.655	0.493	0.323	0.466	0.822	0.246	0.473	ref
Os12t0639100-01	18.8	13.6	78	60.8	72.3	81.3	75.7	91.7	66	79.8	32.9	44.8	57.9	34.6	49.2	20.4	15.7	27.3	24.2	29.3	37.9	37.3	33.2	16	29.5	17.4	18.8	ref	2.107	2.261	2.381	2.182	1.264	1.856	1.114	1.621	0.351	-0.026	0.772	0.598	0.874	1.245	1.222	1.054	0.001	0.884	0.122	0.234	ref
Os09t0482600-01	1.8	1.8	33.65	32.8	25.8	12.85	20.35	11.2	8.15	21.6	1	1	1	1	1	1	1.8	1	1	1	2	2.2	1	1.45	1	1.4	1	ref	4.206	3.339	3.068	2.882	-0.848	-0.848	-0.848	-0.848	-0.848	0	-0.848	-0.848	-0.848	0.152	0.29	-0.848	-0.312	-0.848	-0.363	-0.848	ref
Os01t0805600-01	329.15	300.45	2.9	5.65	9.25	7.65	4.05	5.1	6.25	4.3	13.65	19.4	7.7	4.2	6.2	25.05	316.1	9.6	7.35	43.5	17.9	140.8	27.45	105.1	31.35	162.4	8.9	ref	-6.28	-5.224	-6.113	-5.923	-4.272	-5.352	-6.226	-5.665	-3.65	0.007	-5.034	-5.419	-2.854	-4.135	-1.159	-3.518	-1.581	-3.326	-0.953	-5.143	ref
Os02t0297600-02	34.2	48.2	124.8	137.5	123.7	116.2	131.1	95.8	121.5	119.1	46.9	37.8	50.1	48.3	43.9	38.9	40.1	43.5	39	50.8	59.8	37.3	40.4	46	38.7	57.7	34.5	ref	1.69	1.562	1.465	1.567	0.052	0.303	0.251	0.113	-0.062	-0.018	0.1	-0.058	0.323	0.559	-0.122	-0.007	0.18	-0.069	0.507	-0.235	ref
Os04t0570600-01	1	1	1	1	1	1	1	1	1	1	1	1	1	1	1	1	1	1	1	1	1	1	1	1	1	1	1	ref	0	0	0	0	0	0	0	0	0	0	0	0	0	0	0	0	0	0	0	0	ref
Os09t0410400-01	102.3	128.35	683.75	662.3	612.6	571.75	776.65	792.3	794.5	730.05	126.15	122	161.15	143.8	152.35	241.95	104.95	262.5	324.75	124.3	131	85.75	173.3	109.05	136.2	145.15	208.6	ref	2.554	2.369	2.775	2.733	0.115	0.492	0.328	0.411	1.078	-0.127	1.196	1.503	0.117	0.193	-0.418	0.597	-0.071	0.249	0.341	0.864	ref
Os04t0395600-03	397.6	447.45	831.45	894.05	925.4	871.5	922.1	930.4	867.6	899.75	219.35	208.15	203.5	211.05	188.45	301.3	376.4	308.05	274.1	340.3	366.6	356.25	278.95	519.3	433.2	481.1	359	ref	1.031	1.09	1.135	1.067	-0.981	-1.051	-0.999	-1.162	-0.485	-0.164	-0.453	-0.622	-0.31	-0.202	-0.244	-0.597	0.3	0.039	0.19	-0.233	ref
Os01t0235566-00	1	2.6	1	1	1	1	1	1	1	1	1	1	1	1	1	1	3.4	1	1	1	3	1	1	1.9	1	3.5	2	ref	-0.689	-0.689	-0.689	-0.689	-0.689	-0.689	-0.689	-0.689	-0.689	1.076	-0.689	-0.689	-0.689	0.896	-0.689	-0.689	0.237	-0.689	1.118	0.311	ref
Os12t0257450-01	1	1	1044.9	823.5	1409.6	1392.7	1127.8	1290.9	1186.5	1512.5	287.8	286.8	504.2	471.5	493.3	365.3	304.3	643.4	752	302.5	610.7	1954.6	522	272.7	460.8	486.4	886.6	ref	9.857	10.452	10.237	10.388	8.166	8.978	8.881	8.946	8.513	8.249	9.33	9.555	8.241	9.254	10.933	9.028	8.091	8.848	8.926	9.792	ref
Os11t0113100-01	146.7	167.65	480.05	463.2	463.85	527.85	440	426.2	399.65	378.4	188.9	171.8	242.6	231.5	200	125.85	121.65	120.9	153.15	208.45	190.75	103.3	151.85	168.65	239.65	117.65	118.35	ref	1.588	1.658	1.465	1.31	0.2	0.629	0.562	0.351	-0.317	-0.366	-0.375	-0.034	0.411	0.283	-0.602	-0.047	0.105	0.612	-0.415	-0.406	ref
Os01t0977600-03	190.75	183.35	837.3	838	833.6	719.95	717.3	790.2	755.3	819.1	234.85	233	228.1	234.65	240.35	312.05	289.95	344.45	304.7	309.35	253.55	174.05	260.15	310.65	281.45	341.85	279.65	ref	2.163	2.05	2.009	2.072	0.323	0.287	0.327	0.362	0.739	0.633	0.881	0.704	0.726	0.439	-0.104	0.476	0.732	0.59	0.87	0.58	ref
Os06t0699600-01	110	144.1	106.3	77.6	71.5	64.3	67.8	79.5	44	68.5	59.1	43.8	55.7	34.6	36.6	36.8	50.7	46.5	42.2	108.4	111.6	123.3	85.1	61.9	70.9	38.8	90.7	ref	-0.471	-0.893	-0.778	-1.197	-1.307	-1.177	-1.863	-1.782	-1.775	-1.312	-1.437	-1.577	-0.216	-0.174	-0.03	-0.565	-1.024	-0.828	-1.698	-0.473	ref
Os05t0531300-00	1	1	1	1	1	1	1	1	1	1	1	1	1	1	1	1	1	1	1	1	1	1	1	1	1	1	1	ref	0	0	0	0	0	0	0	0	0	0	0	0	0	0	0	0	0	0	0	0	ref
Os09t0520700-02	626.4	966.2	1095.6	1109.5	1078.1	1033	985.4	1045.1	970.4	774.6	388	400.3	372.6	405.4	344.6	609.8	645.8	544.2	745.7	540.4	641.6	872.5	554.2	516.2	651.1	524.2	672.6	ref	0.503	0.44	0.383	0.156	-0.981	-1.062	-0.94	-1.175	-0.351	-0.269	-0.516	-0.061	-0.526	-0.278	0.165	-0.489	-0.592	-0.257	-0.57	-0.21	ref
Os03t0608000-01	1.8	1	1	1	1	1	2.8	1	2	2.9	1	1	1	1	1	3	1	1	1	2.7	7	28.8	1.9	1.9	5.6	1	2	ref	-0.424	-0.424	0.319	0.844	-0.424	-0.424	-0.424	-0.424	1.161	-0.424	-0.424	-0.424	1.009	2.383	4.424	0.502	0.502	2.061	-0.424	0.576	ref
Os03t0271900-01	1	1	1	1	1	1	1	1	1	1	1	1	1	1	1	1	1	1	1	1	1	1	1	1	1	1	1	ref	0	0	0	0	0	0	0	0	0	0	0	0	0	0	0	0	0	0	0	0	ref
Os04t0404100-00	1	1	1	1	1	1	1	1	1	1	1	1	1	1	1	1	1	1	1	1	1	1	1	1	1	1	1	ref	0	0	0	0	0	0	0	0	0	0	0	0	0	0	0	0	0	0	0	0	ref
Os01t0143300-01	1	1	1	1.9	1	1	1	1	1	1	1	1	1	1	1	1	1	1	2.1	1	1	3.4	1	1	1	1.8	1	ref	0.463	0	0	0	0	0	0	0	0	0	0	1.07	0	0	1.766	0	0	0	0.848	0	ref
Os02t0166875-00	4.1	1	1	1	1	1	1	2	1	2.9	1	1	1	1	1	1	1	1	1	1	1	2.2	1	1.9	1	4.3	1	ref	-1.018	-1.018	-0.518	-0.25	-1.018	-1.018	-1.018	-1.018	-1.018	-1.018	-1.018	-1.018	-1.018	-1.018	0.12	-1.018	-0.092	-1.018	1.087	-1.018	ref
Os05t0429700-01	9.9	10.45	1	1.45	2.3	1	1	1	1.95	1	4.3	5.5	2.1	1	2	3.05	9.55	1	2.1	7	8	6.45	2.35	6.75	5.6	10	1	ref	-3.078	-2.746	-3.346	-2.865	-1.065	-2.276	-3.346	-2.346	-1.738	-0.091	-3.346	-2.276	-0.539	-0.346	-0.657	-2.114	-0.592	-0.861	-0.025	-3.346	ref
Os02t0224100-02	35	51.3	197.9	230	231.6	199.3	208.4	210	225.7	242	88.2	75.7	127.1	126	96.3	128.9	91.5	190.2	118.3	41.4	43.8	134.1	78.9	63.6	97.6	78.2	146	ref	2.332	2.342	2.304	2.463	0.947	1.585	1.572	1.184	1.605	1.111	2.166	1.481	-0.034	0.048	1.662	0.897	0.586	1.204	0.884	1.785	ref
Os03t0190400-01	2.55	2.55	4.4	3.35	2.75	2.4	3.65	3.55	2.45	1.45	1.45	2	1	2.05	1	2	1	1.5	1.55	1.45	1	2.8	1.45	1.45	3.3	2.25	1.5	ref	0.59	0.011	0.497	-0.436	-0.582	-1.35	-0.315	-1.35	-0.35	-1.35	-0.766	-0.718	-0.814	-1.35	0.135	-0.814	-0.814	0.372	-0.181	-0.766	ref
Os02t0775050-00	1	1	1	1	1	1	1	1	1	1	1	1	1	1	1	1	1	1	1	1	1	1	1	1	1	1	1	ref	0	0	0	0	0	0	0	0	0	0	0	0	0	0	0	0	0	0	0	0	ref
Os01t0879100-01	1	1	1	1	3.6	3.8	1	1	2	1	1	1	1	1	2	3	1	4	4.2	1.9	2	3.4	1	3.6	2.8	1	2	ref	0	1.887	0	0.5	0	0	0	1	1.585	0	2	2.07	0.926	1	1.766	0	1.848	1.485	0	1	ref
Os07t0231800-02	127.8	56	756.4	689.9	635.2	669.5	593.4	595.5	595.6	644.2	94.7	97.6	140.5	93.4	134	104.3	124.1	95.1	161.6	92.1	89.7	38.5	55.6	129.8	121.5	63.4	99.6	ref	3.094	2.946	2.813	2.872	0.185	0.732	0.143	0.664	0.302	0.553	0.169	0.934	0.123	0.084	-1.136	-0.606	0.618	0.522	-0.416	0.236	ref
Os04t0654700-02	193.5	137.8	348	349.6	320.3	333.3	313	368.1	273.5	306.7	221.2	243	261	223.7	229.3	264	331.2	242.8	273.5	298.2	365.6	243.1	226.6	286.8	298	277	242.6	ref	1.095	1.001	1.056	0.827	0.506	0.677	0.454	0.49	0.693	1.02	0.572	0.744	0.869	1.163	0.574	0.473	0.813	0.868	0.762	0.571	ref
Os05t0588800-03	1	1	2	1.45	2.3	1	1.9	3	1.95	2.4	1	1	1	1	1.5	1	1.4	1	1	1.45	1	1	1	1	1	1	1	ref	0.768	0.601	1.255	1.113	0	0	0	0.585	0	0.485	0	0	0.536	0	0	0	0	0	0	0	ref
Os09t0531900-01	93.75	133.05	132.6	111.3	159.3	137.9	109.1	115.2	129.1	120.1	81.6	69.2	86.4	55.65	55.95	83.9	122.45	72.85	64.9	120.4	149.45	73.65	82.9	128.9	158.25	96.7	70	ref	0.121	0.408	0.005	0.157	-0.572	-0.37	-1.005	-0.997	-0.413	0.133	-0.616	-0.783	0.108	0.42	-0.601	-0.43	0.207	0.503	-0.208	-0.674	ref
Os06t0641200-00	1	1	1	1	1	1	1	1	1	1	1	1	1	1	1	1	1	1	1	1	2	1	1	1	1.9	1	1	ref	0	0	0	0	0	0	0	0	0	0	0	0	0	1	0	0	0	0.926	0	0	ref
Os02t0161450-00	1	1	1	1	1	1	1	1	1	1	1	1	1	1	1	1	1	1	1	1	1	1	1	1	1	1	1	ref	0	0	0	0	0	0	0	0	0	0	0	0	0	0	0	0	0	0	0	0	ref
Os02t0629332-00	2.95	1	4.9	1	3.2	9.05	1.9	4.55	1.95	3.35	6.15	3	2.1	4.15	2.05	2.55	4.65	1	3.15	7.45	4	10.05	1.45	4.55	3.3	6.75	4.95	ref	0.366	1.648	0.776	0.573	1.322	0.29	1.273	0.255	0.57	1.437	-0.78	0.875	2.117	1.22	2.549	-0.244	1.406	0.942	1.975	1.527	ref
Os11t0454000-01	21.1	18.3	42.95	37.95	39.3	26.5	47.15	30.05	59.8	63.8	29.1	12.95	39.5	35.15	25.1	8.7	4.65	11.1	8.95	19.9	32.85	84.5	49.3	6.3	23.95	15	47.35	ref	1.039	0.716	0.938	1.652	-0.018	1.007	0.839	0.353	-1.175	-2.079	-0.824	-1.135	0.018	0.741	2.104	1.327	-1.641	0.285	-0.39	1.269	ref
Os11t0168300-02	452.4	848.3	728.1	756.2	645.7	692.1	750.7	631.2	693.2	678	305.6	294.7	333.5	346.5	319.4	320.2	296.9	317.6	392.9	222.6	244.1	313.3	241.8	210.1	263.1	220.3	271.2	ref	0.26	0.11	0.152	0.146	-1.046	-0.893	-0.838	-0.956	-0.952	-1.061	-0.964	-0.657	-1.477	-1.344	-0.984	-1.357	-1.56	-1.235	-1.492	-1.192	ref
Os03t0425450-00	1	1	1	1	1	1	1	1	1	1	1	1	1	1	1	1	1	1	1	1	1	1	1	1	1	1	1	ref	0	0	0	0	0	0	0	0	0	0	0	0	0	0	0	0	0	0	0	0	ref
Os07t0206600-01	1	1	1	1	1	1	1	1	1	1	1	1	1	1	1	1	1	1	1	21.6	15.45	1	1	21.7	12.45	1	1	ref	0	0	0	0	0	0	0	0	0	0	0	0	4.433	3.95	0	0	4.44	3.638	0	0	ref
Os01t0115600-01	11	5.7	1053.6	1142.2	456.9	412.7	363.1	341.6	404.4	403.3	61	51.8	33.4	71.4	78.5	166.8	104.5	38.4	47.5	214.9	65.8	28.8	36.8	252.4	208.8	63.4	121.3	ref	7.114	5.777	5.475	5.672	2.828	2.077	3.173	3.309	4.397	3.722	2.278	2.585	4.762	3.055	1.863	2.216	4.994	4.721	3.001	3.937	ref
Os03t0616700-01	130.9	125.2	195.9	208.5	203.7	177.6	185.6	200.9	168.3	155.7	101.3	83.6	71.3	91.3	92.1	102.3	107.8	94.1	77.1	105.8	81.7	95.4	114.7	123.6	69	137.4	100.6	ref	0.659	0.571	0.593	0.339	-0.476	-0.844	-0.488	-0.475	-0.324	-0.248	-0.444	-0.732	-0.275	-0.648	-0.424	-0.158	-0.051	-0.892	0.102	-0.348	ref
Os04t0625400-00	1	1	1	1	1	1	1	1	1	1	1	1	1	1	1	1	1	1	1	1	1	1	1	1	1	1	1	ref	0	0	0	0	0	0	0	0	0	0	0	0	0	0	0	0	0	0	0	0	ref
Os11t0489800-00	1	1	1	1	1	1	1	1	1	1	1	1	1	1	1	1	1	1	1	1	1	1	1	1	1	1	1	ref	0	0	0	0	0	0	0	0	0	0	0	0	0	0	0	0	0	0	0	0	ref
Os07t0578600-02	120	136.2	273.9	259.9	322	265.4	228.6	235.5	264.9	236.4	118.1	109.5	148.3	141.7	105.7	110.5	105.3	136.6	125.6	104.1	140.5	137.8	125.4	97.2	153.6	122.6	135.1	ref	1.061	1.193	0.86	0.969	-0.169	0.214	0.148	-0.274	-0.21	-0.28	0.096	-0.026	-0.296	0.136	0.108	-0.028	-0.395	0.265	-0.06	0.08	ref
Os06t0575400-01	1.8	4.1	2	12.2	14.1	8.6	1	1	1	1	2.9	5	5.5	7.3	3.1	1	11.6	9.1	1	12.2	34.9	50.6	1	8.9	25.8	19.1	2	ref	0.863	2.019	-1.442	-1.442	0.487	1.018	1.426	0.19	-1.442	2.094	1.744	-1.442	2.167	3.683	4.219	-1.442	1.712	3.247	2.814	-0.442	ref
Os09t0426000-01	1	1	2	1	1.9	1.9	1.9	3	2	1	1	1	1	1	2	1	1	1	1	1	1	1	1.9	1	1	1	1	ref	0.5	0.926	1.255	0.5	0	0	0	1	0	0	0	0	0	0	0	0.926	0	0	0	0	ref
Os05t0575600-00	1	1	1	1	1	1	1	1	1	1	1	1	1	1	1	1	1	1	1	1	2	1	1	1	1	15.8	1	ref	0	0	0	0	0	0	0	0	0	0	0	0	0	1	0	0	0	0	3.982	0	ref
Os07t0464050-00	3.3	1	3.4	2.4	1.9	1.95	1.9	1	4.35	2.85	1	1	1	1	1	1	1	1	1	1	1	1	1	1	1	1	1	ref	0.653	0.084	-0.398	0.955	-0.861	-0.861	-0.861	-0.861	-0.861	-0.861	-0.861	-0.861	-0.861	-0.861	-0.861	-0.861	-0.861	-0.861	-0.861	-0.861	ref
Os06t0132100-03	667.7	383	970.35	886.15	948.9	967.8	816.65	923.8	842.3	1015.55	616.75	706.5	650.95	555.55	602.75	508	555.35	563.95	501.2	605.75	755.65	773.85	504.5	662.65	756.85	576.35	529.1	ref	0.875	0.922	0.78	0.871	0.384	0.364	0.136	0.253	0.007	0.135	0.157	-0.013	0.26	0.579	0.614	-0.003	0.39	0.582	0.189	0.065	ref
Os03t0196450-00	1	4.1	6.8	8.5	4.5	8.6	1	12.2	11.5	8.5	3.8	10	2.1	1	3.1	3	5.9	1	5.2	1.9	1	8.3	3.7	4.5	1.9	3.5	2	ref	1.909	1.619	0.787	2.288	1.606	0.053	-1.018	0.614	0.567	1.543	-1.018	1.361	-0.092	-1.018	2.035	0.87	1.152	-0.092	0.79	-0.018	ref
Os12t0124000-01	2145.75	1216.2	618.95	615.1	676.1	661.95	665.45	647.5	751.45	802.7	312.6	300.7	309	400.15	393.75	174.45	121.7	205.85	298.9	109.7	117.55	269.7	176.9	73.35	48.8	70.45	120.35	ref	-1.389	-1.272	-1.299	-1.057	-2.398	-2.386	-2.013	-2.037	-3.211	-3.731	-2.972	-2.434	-3.88	-3.781	-2.583	-3.191	-4.461	-5.049	-4.519	-3.747	ref
Os01t0635000-00	1	1	2.9	1	1	1	1	1	1	1	1	1	1	1	1	2	1	2	1	1.9	3	1	1	1.9	1	1	1	ref	0.768	0	0	0	0	0	0	0	1	0	1	0	0.926	1.585	0	0	0.926	0	0	0	ref
Os04t0525600-02	186.9	90.6	446.9	371.6	378.15	366.4	329.7	438.95	293.55	361.05	206.7	244.95	369.8	247.85	264.45	245.55	230.1	230.1	271.95	208.45	280.4	319.35	193.45	283.3	331.6	196.45	219.95	ref	1.647	1.516	1.548	1.323	0.79	1.507	0.93	1.023	0.916	0.822	0.822	1.063	0.68	1.108	1.295	0.572	1.122	1.35	0.594	0.757	ref
Os12t0443101-01	1	1	1	1	1	1	1	1	1	1	1	1	1	1	1	1	1	1	1	1	1	1	1	1	1	1	1	ref	0	0	0	0	0	0	0	0	0	0	0	0	0	0	0	0	0	0	0	0	ref
Os07t0574850-00	1	1	1	1	1	1	1	1	1	1	1	1	1	1	1	1	1	1	1	1	1	1	1	1	1	1	1	ref	0	0	0	0	0	0	0	0	0	0	0	0	0	0	0	0	0	0	0	0	ref
Os11t0142400-01	152.5	144.85	287.1	293.1	331.15	325.8	251.05	210	238.1	236.35	124.75	106.05	187.3	91.85	108.4	196.95	127.35	150.2	191.65	80.9	140.5	356.85	223.9	97.15	93.85	80.65	271.25	ref	0.965	1.144	0.627	0.675	-0.37	0.334	-0.694	-0.455	0.406	-0.223	0.015	0.367	-0.877	-0.081	1.264	0.591	-0.613	-0.663	-0.882	0.868	ref
Os03t0286100-00	1	1	1	1	1	1	1	1	1	1	1	1	1	1	1	1	1	1	1	1	1	1	1	1	1	1	1	ref	0	0	0	0	0	0	0	0	0	0	0	0	0	0	0	0	0	0	0	0	ref
Os04t0115600-01	3.3	5.7	3.9	6.15	13.6	14.25	5.4	6.1	6.75	11.8	7.55	6	1	4.7	3.1	4.55	14.45	5.05	4.7	3.15	1.5	2.8	2.8	7.65	5.6	9.25	2.5	ref	0.175	1.682	0.404	1.041	0.634	-2.117	0.116	-0.484	0.069	1.736	0.22	0.116	-0.461	-1.532	-0.631	-0.631	0.819	0.369	1.093	-0.795	ref
Os12t0608800-00	1	1	2.9	1	1	1	1	1	1	1	1	1	2.1	1	1	1	1.8	2	1	1	1	3.4	1	1	1	1	1	ref	0.768	0	0	0	0	1.07	0	0	0	0.848	1	0	0	0	1.766	0	0	0	0	0	ref
Os07t0670800-01	1	1	1	1	1	1.9	1	1	1	1	1	1	1	1	1	3	1	2	1	1	3	9.5	1.9	1	1.9	1	1	ref	0	0.463	0	0	0	0	0	0	1.585	0	1	0	0	1.585	3.248	0.926	0	0.926	0	0	ref
Os11t0574500-00	10.3	8.9	10.7	14.1	1	1	1	1	1	1	11.3	12	1	1	1	8.2	1	1	1	10.4	1	1	1	24.8	1	1	1	ref	0.359	-3.259	-3.259	-3.259	0.282	-3.259	-3.259	-3.259	-0.224	-3.259	-3.259	-3.259	0.119	-3.259	-3.259	-3.259	1.373	-3.259	-3.259	-3.259	ref
Os08t0107700-01	1	8.9	8.8	4.7	2.7	6.7	4.5	3	2	1.9	3.8	6	5.5	3.1	4.1	4.1	3.4	3	3.1	7	6	7.1	1.9	5.4	5.6	5.9	2	ref	1.108	0.512	0.301	-0.614	0.679	0.883	0.055	0.459	0.459	0.189	0.008	0.055	1.23	1.008	1.251	-0.651	0.856	0.909	0.984	-0.577	ref
Os03t0259100-01	2.15	1	1.5	1	1	1	1	1	1	1	1	1	1	2.6	3.1	1.5	1.8	1	1	7	229.65	5.85	3.7	1.45	4.65	32.6	8.4	ref	-0.26	-0.552	-0.552	-0.552	-0.552	-0.552	0.826	1.08	0.033	0.296	-0.552	-0.552	2.255	7.291	1.996	1.335	-0.016	1.665	4.475	2.518	ref
Os02t0252400-01	1	1	1	1	1	1	1	1	1	1	1	1	1	1	1	1	1	1	1	1.45	1	1.6	1	3.2	2.35	1	1	ref	0	0	0	0	0	0	0	0	0	0	0	0	0.536	0	0.678	0	1.678	1.233	0	0	ref
Os01t0306800-01	386.7	373.6	1069.2	1049.7	1176.4	1045.3	1165.6	1031.9	798.3	809.3	727.3	744.8	1177.1	901.1	837.9	1139.8	570.8	997.4	942.2	817	818.9	505.7	924.8	665.3	949	703.3	1094.7	ref	1.479	1.545	1.529	1.08	0.953	1.631	1.245	1.14	1.584	0.587	1.392	1.31	1.104	1.107	0.412	1.283	0.808	1.32	0.888	1.526	ref
Os06t0528600-01	913.9	1009.45	2284.2	2376.45	2603.7	2463.9	2444.35	2501.2	2560.25	2558.05	640.15	562.6	752.55	685.8	731.6	674.3	485.6	841.65	836	375.5	533.45	327.85	671.5	368.85	531.1	380.9	735.75	ref	1.278	1.399	1.364	1.414	-0.679	-0.352	-0.486	-0.393	-0.51	-0.984	-0.191	-0.2	-1.355	-0.848	-1.551	-0.516	-1.381	-0.855	-1.334	-0.385	ref
Os06t0125000-00	7.95	13.6	17.1	21.05	15.35	16.1	14.65	20.35	16.3	17.4	2.85	6	9.35	4.15	8.3	16.3	16.9	13.15	15.3	11.3	6.5	20.35	13.55	20	35	26.05	18.75	ref	0.868	0.596	0.732	0.696	-1.33	-0.153	-1.325	-0.325	0.649	0.701	0.339	0.557	0.12	-0.678	0.969	0.382	0.944	1.751	1.325	0.851	ref
Os10t0177501-00	1	1	1	1	1	1	1	1	1	1	1	1	1	1	1	1	1	1	1	1	1	1	1	1	1	1	1	ref	0	0	0	0	0	0	0	0	0	0	0	0	0	0	0	0	0	0	0	0	ref
Os11t0568600-01	164.1	210.1	240.8	257.1	186.3	203.1	175.9	210	171.2	155.7	125.6	142.4	158.3	130.2	118.3	208.7	197.5	187.1	171.1	171.1	212.2	199.5	180.9	136	200.5	180.9	208.1	ref	0.422	0.067	0.05	-0.186	-0.473	-0.23	-0.512	-0.65	0.169	0.089	0.011	-0.118	-0.118	0.193	0.104	-0.038	-0.449	0.111	-0.038	0.164	ref
Os12t0547600-02	11.8	18.3	315.8	321.6	118.5	132.2	213.7	236.5	224.7	212	93.8	100.6	82.5	162.7	125.6	144.2	120	74.8	53.8	108.4	43.8	19.2	47.5	110.4	104	84	143	ref	4.439	3.09	3.935	3.893	2.725	2.489	3.469	3.095	3.295	3.03	2.348	1.872	2.883	1.576	0.386	1.693	2.909	2.823	2.515	3.283	ref
Os02t0817200-02	1	1	1	1	1	1	1	1	1	1	1	1	1	1	1	1	1	1	1	1	1	1	1	1.9	1	1	1	ref	0	0	0	0	0	0	0	0	0	0	0	0	0	0	0	0	0.926	0	0	0	ref
Os07t0131375-00	1.75	4.1	10.75	7.55	7.55	9	14.2	14.8	6.25	5.25	1.45	2	6.05	8.35	7.3	7.15	3.45	1	1.55	12.2	4.5	2.2	5.05	12	19.85	3.45	6.95	ref	1.75	1.622	2.436	1.097	-0.653	1.175	1.64	1.446	1.416	0.365	-1.421	-0.789	2.187	0.748	-0.284	0.915	2.163	2.89	0.365	1.376	ref
Os01t0185200-02	48.9	79.6	40	36.5	42.8	40.7	43.2	35.7	37.3	37.6	56.3	47.8	52.3	69.3	50.2	53.2	48.3	66.8	52.8	66.3	71.7	28.8	42.2	44.2	32.3	25.6	41.4	ref	-0.707	-0.58	-0.668	-0.736	-0.266	-0.254	0.152	-0.314	-0.23	-0.369	0.099	-0.241	0.088	0.201	-1.115	-0.564	-0.497	-0.95	-1.285	-0.592	ref
Os02t0708000-01	1	1	7.8	10.3	7.1	7.6	10.7	11.2	6.7	8.5	1	1	1	1	4.1	1	1	1	1	1	1	1	1	1	1	1	1	ref	3.164	2.877	3.452	2.916	0	0	0	2.036	0	0	0	0	0	0	0	0	0	0	0	0	ref
Os07t0515700-01	4.45	8.05	41.45	42.15	34.05	47.25	44.5	40.25	36.85	42.25	20.2	22.9	30.55	30.95	36.65	25.55	15.65	18.2	30.05	26.35	20.9	25.2	27.9	16.9	26.75	22.75	28.1	ref	2.804	2.745	2.822	2.721	1.845	2.352	2.37	2.614	2.094	1.387	1.604	2.328	2.138	1.804	2.074	2.221	1.498	2.16	1.926	2.231	ref
Os11t0702000-01	1	1	1	1	1	1	1	1	1	1	1	1	1	1	1	1	1	1	1	1	1	1	1	1	1	1	1	ref	0	0	0	0	0	0	0	0	0	0	0	0	0	0	0	0	0	0	0	0	ref
Os03t0252700-00	1	1	1	1	1	2.9	1	2	2.9	2.9	1	1	1	1	1	1	1	1	1	2.7	1	1	1	1	1	1.8	1	ref	0	0.768	0.5	1.536	0	0	0	0	0	0	0	0	1.433	0	0	0	0	0	0.848	0	ref
Os11t0549635-00	12.6	18.3	22.4	27.2	20.1	21.8	16.8	21.4	14.4	9.4	18.8	15.9	9.9	17.8	13.6	23.5	20.6	21.2	27.4	17.3	11	11.9	14.4	10.7	8.4	16.6	18.8	ref	0.701	0.463	0.32	-0.384	0.187	-0.617	0.229	-0.159	0.63	0.44	0.481	0.852	0.188	-0.465	-0.352	-0.077	-0.505	-0.854	0.129	0.308	ref
Os03t0103700-02	154.1	216.4	2210.6	2590.1	1906.4	2087.6	2636.9	2312.6	2711.3	2351.7	511.7	529.7	406	630.1	536.2	569.9	380.9	683.8	636.9	466.6	356.7	479.1	601.7	401.5	307.2	479.1	729.8	ref	3.712	3.449	3.757	3.789	1.511	1.153	1.787	1.554	1.642	1.061	1.905	1.802	1.353	0.966	1.392	1.72	1.137	0.75	1.392	1.999	ref
Os01t0277500-01	142.5	101.6	698.9	644.05	741.4	771.45	643.9	666.35	744.8	781.65	168.3	148.85	163.35	128.1	143.45	233.8	228	204.85	219.65	126.4	120.05	109.35	116.05	222.45	186.25	244.55	169.65	ref	2.479	2.652	2.445	2.665	0.396	0.441	0.09	0.254	0.958	0.922	0.768	0.868	0.071	-0.003	-0.138	-0.052	0.887	0.63	1.023	0.496	ref
Os01t0116600-01	161.4	239.15	322.15	354.75	269.4	275.8	272.55	270.7	309.35	290.75	127.55	137.4	97.5	99.75	95.8	162.15	118.4	99.6	128.25	120.8	78.2	89.35	110.2	146.55	107.2	122.15	108.95	ref	0.783	0.472	0.467	0.61	-0.57	-1.011	-0.978	-1.036	-0.277	-0.731	-0.98	-0.615	-0.702	-1.329	-1.137	-0.834	-0.423	-0.874	-0.686	-0.851	ref
Os01t0273900-00	1	1	1	1	1	1	1	1	1	1	1	1	1	1	1	1	1	1	1	1	1	1	1	1	1	1	1	ref	0	0	0	0	0	0	0	0	0	0	0	0	0	0	0	0	0	0	0	0	ref
Os11t0112050-01	8	4.1	120.9	129.1	120.2	126.6	86.3	103	103.3	114.5	5.7	9	9.9	3.1	7.3	13.3	8.3	9.1	7.3	1.9	3	5.8	4.6	9.8	11.1	2.6	5.9	ref	4.447	4.429	4.041	4.247	0.323	0.79	-0.886	0.35	1.216	0.535	0.668	0.35	-1.592	-0.933	0.018	-0.316	0.775	0.955	-1.139	0.043	ref
Os09t0133200-01	289.3	241.55	786.1	791.25	637.85	636.45	675.55	680.6	720.4	683.15	403.5	419.2	443.45	437.9	392.2	417.45	405.75	447.6	416.15	354.9	611.15	936.65	482.6	375.9	452.95	366.95	654.35	ref	1.577	1.269	1.359	1.408	0.638	0.746	0.728	0.569	0.659	0.618	0.76	0.655	0.425	1.209	1.825	0.868	0.508	0.777	0.473	1.308	ref
Os02t0215200-02	1	1	1	1.45	1	1	1	1	1	1	1	1	1	1	1	1	1	1	1	1	1	1	1	1	1	1	1	ref	0.268	0	0	0	0	0	0	0	0	0	0	0	0	0	0	0	0	0	0	0	ref
Os03t0686500-02	375.9	236.8	1126.8	946.9	992	1185.9	1123.4	1250.1	1436	1518.1	245.6	217.1	196.3	191.1	215.7	210.8	252.1	228.6	295.7	145.3	159.4	333.9	149.6	180.1	166.5	189.1	267.3	ref	1.792	1.862	1.99	2.307	-0.37	-0.604	-0.643	-0.468	-0.501	-0.243	-0.384	-0.013	-1.038	-0.904	0.162	-0.996	-0.728	-0.841	-0.658	-0.159	ref
Os11t0175500-01	34.6	37.95	45.35	37.5	44.5	43.5	34.85	36.2	31.6	25.35	29.6	26.4	26.65	29.35	27.7	33.75	61.3	27.3	27.95	37.9	30.4	35.5	33.65	37.15	21.7	45.35	32.6	ref	0.187	0.28	-0.029	-0.356	-0.374	-0.443	-0.304	-0.388	-0.103	0.758	-0.409	-0.375	0.065	-0.253	-0.03	-0.107	0.036	-0.74	0.324	-0.153	ref
Os06t0622900-01	4.45	1	25.85	23.45	25.35	23.65	27.4	36.7	31.1	31	3.8	5	2.65	4.7	3.6	4.55	4.25	7.05	5.8	2.3	5.5	2.2	4.15	4.1	2.85	1	4.95	ref	3.545	3.537	3.91	3.88	1.047	0.329	1.156	0.771	1.109	1.011	1.741	1.459	0.125	1.383	0.061	0.976	0.959	0.434	-1.077	1.231	ref
Os04t0410200-00	483.4	504.1	791.5	792.7	997.2	959.3	795.5	766.8	880.5	924.6	561.4	525.8	573.4	505.1	491.2	345.8	738	395.5	274.6	489.8	384.5	410.1	455.7	653	536.2	737	332.4	ref	0.682	0.986	0.662	0.87	0.138	0.216	0.033	-0.007	-0.514	0.58	-0.32	-0.846	-0.011	-0.36	-0.267	-0.115	0.404	0.119	0.578	-0.571	ref
Os01t0881300-02	1195.3	948.9	1927.9	1782.5	2039.45	2114.55	1866.9	1997.5	1969.95	2212.5	1307.85	1383.1	1216.15	1123.75	1059.45	1542	1084.8	1727.8	1797.8	662.85	843.3	1506.15	686.25	760.15	646.5	828.15	1023.25	ref	0.8	0.963	0.859	0.971	0.337	0.191	0.077	-0.008	0.534	0.027	0.698	0.755	-0.684	-0.337	0.5	-0.634	-0.486	-0.72	-0.363	-0.058	ref
Os06t0690400-00	1	1	1	1	1	1	1	1	1	1	1	1	1	1	1	1	1	1	1	1	1	1	1	1	1	1	1	ref	0	0	0	0	0	0	0	0	0	0	0	0	0	0	0	0	0	0	0	0	ref
Os03t0742900-01	210.9	153.5	165.75	143.55	190.65	189.35	140.3	144.25	180.7	169.3	229.65	177.25	194.6	123.85	177.5	177.5	195	176.5	161	346.7	681.9	1180.55	437.4	408.55	615.75	277.85	423.1	ref	-0.222	0.079	-0.339	-0.041	0.165	0.113	-0.539	-0.02	-0.02	0.116	-0.028	-0.16	0.946	1.922	2.714	1.282	1.183	1.775	0.627	1.234	ref
Os08t0362850-00	1	1	1	1	1	1	1	1	1	1	1	1	1	1	1	1	1	1	1	1	1	1.6	1	1	1	3.05	1	ref	0	0	0	0	0	0	0	0	0	0	0	0	0	0	0.678	0	0	0	1.609	0	ref
Os05t0178400-01	503.45	398.75	623.35	603.85	765.35	764.8	671.15	643.9	639.15	701.45	505.65	504.85	485.85	347.05	408.45	412.85	494.2	405.15	308.4	409.85	647.05	902.15	596.3	531.65	528.35	585.4	552.3	ref	0.453	0.772	0.553	0.58	0.173	0.117	-0.369	-0.134	-0.118	0.141	-0.145	-0.539	-0.129	0.53	1.01	0.412	0.247	0.238	0.386	0.302	ref
Os02t0554000-02	106.5	140.9	232	273	247.2	241.8	260.3	240.6	253.4	252.3	120.95	123.5	127.1	131.25	118.8	112	115.55	114.8	107.7	107.95	66.8	55.5	84.7	101.6	78.2	105.3	70.05	ref	1.039	0.997	1.031	1.046	-0.003	0.053	0.1	-0.044	-0.129	-0.084	-0.094	-0.186	-0.182	-0.875	-1.142	-0.532	-0.27	-0.648	-0.218	-0.806	ref
Os12t0613250-00	199.65	171.55	7.35	4.7	9.7	10.45	2.35	4.05	1.95	2.9	66.6	52.3	8.25	4.15	8.85	49.1	142.85	27.8	14.75	31.5	58.8	118.4	27.85	85.25	27.2	132.45	25.15	ref	-4.977	-4.2	-5.907	-6.282	-1.649	-4.488	-5.479	-4.386	-1.914	-0.374	-2.735	-3.649	-2.555	-1.654	-0.644	-2.732	-1.118	-2.766	-0.483	-2.879	ref
Os04t0588000-00	1	1	1	1	1	1	1	1	1	1	1	1	1	1	1	1	1	1	1	1	1	1	1	1	1	1	1	ref	0	0	0	0	0	0	0	0	0	0	0	0	0	0	0	0	0	0	0	0	ref
Os10t0575000-01	41.2	8.9	221.3	159	199.4	244.6	230.4	206	197	179.2	57.2	59.7	72.4	87.1	65.9	36.8	49.1	52.6	50.6	96.3	94.6	151.1	99.5	83	81	64.2	62.1	ref	3.292	3.528	3.508	3.295	1.61	1.919	2.185	1.783	0.942	1.358	1.458	1.402	2.33	2.305	2.98	2.377	2.116	2.081	1.745	1.697	ref
Os06t0695700-01	3.35	3.35	6.35	1.95	1.85	4.3	3.65	1	2.9	2.9	8.5	9.95	2.65	2.05	3.6	4.05	3.85	2.5	7.35	59.4	10.95	5.85	1.45	63.65	84.2	4.65	2	ref	0.071	-0.248	-0.81	-0.208	1.457	-0.338	-0.709	0.104	0.274	0.201	-0.422	1.134	4.148	1.709	0.804	-1.208	4.248	4.652	0.473	-0.744	ref
Os04t0390500-01	387.55	435.65	1156	1085.25	1245.55	1218.5	1193.25	1206.2	1234.7	1254.65	357.1	380.85	440.6	437.95	451.4	402.05	302.6	571.05	436.75	364.8	473.75	478.5	478.1	286.4	400.55	303.7	418.2	ref	1.447	1.584	1.546	1.599	-0.156	0.101	0.092	0.136	-0.031	-0.441	0.475	0.088	-0.172	0.205	0.22	0.219	-0.521	-0.037	-0.436	0.025	ref
Os02t0830900-01	630.2	486.8	1385	1444.2	1352.1	1324.7	1354.5	1469.3	1482.8	1363.4	479.9	454.1	462.9	483.1	454.5	488	502.4	448.1	553.5	550.7	429.4	326.6	453.1	570.9	479.2	593.2	410.3	ref	1.352	1.273	1.349	1.36	-0.247	-0.259	-0.197	-0.285	-0.183	-0.141	-0.306	-0.001	-0.008	-0.367	-0.762	-0.29	0.044	-0.209	0.099	-0.433	ref
Os07t0217600-01	96.45	69.4	664.25	636.6	563	578.85	1182.7	1275.05	358.55	352.6	783.1	748.8	986.25	954.65	1058.9	964.35	909.15	746.55	555.55	932.55	1041.55	917.3	856.8	489.3	945.85	592.8	1228.9	ref	2.991	2.803	3.908	2.12	3.226	3.592	3.545	3.694	3.559	3.474	3.19	2.763	3.511	3.67	3.487	3.389	2.58	3.531	2.857	3.909	ref
Os01t0783800-01	1	1	64.4	47.7	49.7	50.1	62.5	67.3	62.2	62.9	21.6	11	14.4	24.1	25.1	26.6	14.9	17.2	22.1	13.9	11	16.7	18.9	30.1	12	26.5	27.6	ref	5.792	5.641	6.019	5.967	3.946	3.848	4.591	4.65	4.733	3.897	4.104	4.466	3.797	3.459	4.062	4.24	4.912	3.585	4.728	4.787	ref
Os05t0530500-03	1	1	1	1	1	1	1	1	1	1	1	1	1	1	1	1	1	1	1	1	1	1	1	1	1	1	1	ref	0	0	0	0	0	0	0	0	0	0	0	0	0	0	0	0	0	0	0	0	ref
Os12t0454600-00	124.3	12	12.2	15.95	24.9	30.25	20.8	21.9	41.65	46.45	17.85	21.4	21.65	12.05	29.3	24	40.5	26.3	30.55	8.3	26.9	79.05	24.75	28.35	12	19.5	39.95	ref	-1.469	-0.493	-0.856	0.188	-0.983	-0.835	-1.68	-0.398	-0.686	0.069	-0.554	-0.338	-2.218	-0.522	1.033	-0.642	-0.446	-1.686	-0.986	0.049	ref
Os04t0541700-01	770.9	648.65	138.9	134.2	189.8	217.2	167.15	181	244.3	242	23	26.9	44.5	29.9	27.7	3	9.15	9.05	10.5	80.45	208.7	240.65	102.6	14.7	29.5	12.5	27.6	ref	-2.373	-1.8	-2.023	-1.54	-4.829	-3.99	-4.564	-4.674	-7.881	-6.272	-6.288	-6.074	-3.136	-1.761	-1.555	-2.785	-5.588	-4.583	-5.822	-4.679	ref
Os12t0509900-00	115.75	155.85	707.15	757.15	661.8	702.05	739.75	682.1	334.2	315.6	202.95	230.05	166.15	216.35	73.8	297.75	177.5	281.25	120.9	191.25	209.25	330.25	111.1	231.25	158.25	223.6	123.25	ref	2.446	2.343	2.403	1.274	0.686	0.307	0.688	-0.864	1.149	0.402	1.066	-0.152	0.51	0.64	1.298	-0.274	0.784	0.237	0.735	-0.124	ref
Os04t0467300-00	4.1	2.6	2.9	4.7	6.2	2.9	6.3	4.1	6.7	8.5	2.9	3	2.1	3.1	4.1	2	11.6	1	1	13.9	14	21.6	3.7	24.8	12	47	4	ref	0.177	0.377	0.638	1.209	-0.147	-0.637	-0.075	0.329	-0.707	1.829	-1.707	-1.707	2.09	2.1	2.726	0.18	2.925	1.878	3.848	0.293	ref
Os05t0332801-00	17.25	11.2	76.05	64.55	29.7	53.85	69.1	60.65	49.3	56.3	33.8	40.35	46.2	49.3	60.7	32.7	33.2	58.15	55.95	46.55	105.1	125.65	49.8	51.3	64.9	47.4	64.1	ref	2.334	1.525	2.22	1.922	1.41	1.733	1.827	2.127	1.234	1.256	2.065	2.009	1.744	2.919	3.176	1.841	1.884	2.223	1.77	2.205	ref
Os05t0500101-01	14.9	5.7	96.5	76.7	125.4	87.9	134.6	177.4	115.7	152	44.1	35.9	60.1	61.9	42.9	22.5	14.9	39.4	34.8	13	5	20.4	10.8	13.4	5.6	9.2	9.9	ref	3.223	3.51	4.068	3.847	2.11	2.705	2.748	2.219	1.288	0.693	2.096	1.917	0.496	-0.882	1.146	0.229	0.54	-0.719	-0.002	0.103	ref
Os07t0634200-01	64	50.5	67.75	56.6	77.15	60.95	51.1	48.9	49.75	56.8	61.9	63.25	45.65	39.85	36.65	35.8	38.5	39.95	46.95	54.7	65.75	74.25	65.9	68.95	54.8	79.05	64.1	ref	0.123	0.27	-0.186	-0.097	0.138	-0.317	-0.513	-0.633	-0.667	-0.562	-0.509	-0.276	-0.056	0.21	0.385	0.213	0.278	-0.053	0.476	0.173	ref
Os07t0459000-01	26.5	24.6	59.5	42.1	31.5	48.2	59.9	32.6	52.6	61.9	19.7	28.9	26.7	27.3	40.8	37.8	22.2	30.3	38	13.9	20.9	30	19.8	10.7	22.1	16.6	37.5	ref	0.971	0.61	0.791	1.16	-0.098	0.065	0.097	0.676	0.566	-0.202	0.247	0.574	-0.877	-0.289	0.233	-0.367	-1.255	-0.208	-0.621	0.555	ref
Os05t0363600-01	1	1	1	1	1	1	1	1	1	1	1	1	1	1	1	1	1	1	1	1	1	1	1	1	1	1	1	ref	0	0	0	0	0	0	0	0	0	0	0	0	0	0	0	0	0	0	0	0	ref
Os03t0427100-01	27.3	21.4	39	28.1	32.3	44.4	24.7	29.6	19.2	23.5	23.5	16.9	18.9	18.9	15.7	19.4	17.3	22.2	22.1	18.2	15.9	11.9	11.7	18.6	24.9	16.6	14.8	ref	0.454	0.648	0.162	-0.186	-0.278	-0.355	-0.355	-0.622	-0.317	-0.482	-0.123	-0.129	-0.409	-0.604	-1.022	-1.047	-0.378	0.043	-0.542	-0.708	ref
Os04t0391900-01	222.9	277.7	313.9	276.7	301.2	297.5	296.3	273.2	263.9	280.4	115.3	100.6	104.8	110.2	97.4	68.5	48.3	55.6	50.6	70.6	76.7	102.7	101.3	31.9	38.7	47.8	55.2	ref	0.244	0.267	0.194	0.129	-1.208	-1.247	-1.175	-1.353	-1.861	-2.365	-2.162	-2.298	-1.817	-1.698	-1.277	-1.296	-2.963	-2.685	-2.38	-2.172	ref
Os06t0652000-01	48.55	59.95	171.05	183.3	152.4	162	153.5	154.45	111.9	121.95	210.45	210.6	262.1	286.65	267.05	195.95	127.4	204.8	230.75	227.75	207.7	141.4	248.95	137.3	167	131.15	186.4	ref	1.715	1.542	1.513	1.115	1.964	2.28	2.41	2.307	1.861	1.24	1.925	2.097	2.078	1.945	1.39	2.206	1.348	1.63	1.282	1.789	ref
Os03t0193225-01	87.6	57.6	181.3	132.8	162	217.2	197	173.3	181.7	239.2	118.1	84.6	112.6	105	102.6	79.8	88.2	98.1	109.8	121.3	106.6	88.1	85.1	109.5	136.2	95.5	64.1	ref	1.127	1.401	1.379	1.553	0.493	0.665	0.564	0.53	0.168	0.312	0.466	0.628	0.772	0.586	0.311	0.261	0.624	0.939	0.427	-0.148	ref
Os03t0208900-01	164.9	133.1	322.6	349.6	301.2	340.9	292.8	321.2	347.1	314.2	155.6	150.4	156.1	169	137.2	110.5	129.8	107.2	92.9	119.5	102.6	83.3	92.3	121	135.3	110.2	59.2	ref	1.181	1.113	1.05	1.156	0.046	0.075	0.19	-0.111	-0.423	-0.191	-0.467	-0.673	-0.31	-0.53	-0.831	-0.683	-0.292	-0.131	-0.427	-1.323	ref
Os08t0536300-01	88.75	67.8	714.45	722.6	810.15	751.65	810.9	819.3	896.75	830.35	598.9	618.85	813.35	725.15	616.35	794.5	663.4	1156.25	1119.65	520.7	752.15	954.2	768.6	619	799.15	734.1	1230.35	ref	3.211	3.331	3.393	3.476	2.972	3.39	3.225	2.99	3.356	3.096	3.898	3.851	2.747	3.277	3.621	3.309	2.996	3.365	3.242	3.987	ref
Os06t0553200-01	767.1	1920.5	749.6	637.5	565.6	612.8	494.9	389.5	431.2	442.6	779.8	760.8	349.1	223.7	320.5	572	473	691.9	545	159.9	1383.8	2118	669.7	365.4	207	363.2	500	ref	-0.812	-1.044	-1.467	-1.474	-0.656	-1.798	-2.44	-1.921	-1.085	-1.36	-0.811	-1.155	-2.924	0.189	0.803	-0.858	-1.732	-2.552	-1.741	-1.279	ref
Os12t0559934-00	10.3	2.6	8.8	8.5	29.7	3.8	11.5	4.1	14.4	5.7	4.7	8	2.1	9.4	3.1	5.1	4.3	7.1	2.1	1.9	9	5.8	1.9	1.9	1.9	4.3	5.9	ref	0.741	1.038	0.408	0.808	0.245	-1.301	0.861	-0.739	-0.021	-0.267	0.456	-1.301	-1.446	0.798	0.165	-1.446	-1.446	-1.446	-0.267	0.189	ref
Os09t0542200-02	821.15	595.2	1546.35	1365.15	1544.45	1498.45	1554.5	1686.5	1421.2	1482.05	496.25	586.5	731.9	586.5	628.4	589.35	516.25	537.65	786.9	357.9	402.5	559	406.1	448.3	497.55	364.85	471.9	ref	1.055	1.122	1.212	1.054	-0.374	0.066	-0.253	-0.154	-0.246	-0.437	-0.379	0.171	-0.966	-0.797	-0.323	-0.784	-0.641	-0.491	-0.938	-0.567	ref
Os07t0113100-00	1	1	1	1	1	1	1	1	1	1	1	1	1	1	1	1	1	2	1	1.45	2	1	1	1	1	1	1	ref	0	0	0	0	0	0	0	0	0	0	1	0	0.536	1	0	0	0	0	0	0	ref
Os03t0808100-02	110	67	156	113.2	131.5	120.9	125.8	113.2	84.2	75.1	161.3	118.5	129.3	80.8	108.9	134	119.2	113.3	94	57.7	86.7	62.7	107.5	94.5	68.1	120.1	82.9	ref	0.63	0.555	0.475	-0.11	0.687	0.591	-0.087	0.343	0.642	0.474	0.4	0.131	-0.573	0.014	-0.453	0.324	0.139	-0.334	0.484	-0.05	ref
Os03t0239900-00	1	1	1	1	1	2.9	1.9	3	1	1	1	1	1	1	2	2	1	2	1	1	1	1	1	1	1	1	1	ref	0	0.768	1.255	0	0	0	0	1	1	0	1	0	0	0	0	0	0	0	0	0	ref
Os07t0152500-00	1	1	23.4	25.3	3.6	1.9	1	1	7.7	1	8.5	6	1	1	1	16.3	2.6	1	1	11.3	1	1	1	6.3	1	2.6	5.9	ref	4.605	1.387	0	1.472	2.836	0	0	0	4.027	1.379	0	0	3.498	0	0	0	2.655	0	1.379	2.561	ref
Os08t0502250-00	1	1	1	1	1	1	1	1	1	1	1	1	1	1	1	1	1	1	1	1	1	1	1	1	1	1	1	ref	0	0	0	0	0	0	0	0	0	0	0	0	0	0	0	0	0	0	0	0	ref
Os02t0508500-01	185.7	195.9	542.9	525.4	543.9	517.5	539.8	467	671.2	598.3	185.6	198.2	203	143.8	144.5	191.3	278.2	262	294.7	202	160.4	136.6	185.4	189.8	175.7	238.4	143	ref	1.486	1.476	1.396	1.732	0.008	0.09	-0.407	-0.4	0.004	0.545	0.458	0.628	0.083	-0.25	-0.482	-0.041	-0.007	-0.118	0.322	-0.416	ref
Os11t0484700-00	1.8	2.6	23.4	14.1	21	22.7	26.5	17.3	73.7	83.5	22.6	33.9	49	35.7	68	14.3	32.8	18.2	40.1	16.5	13	42.2	48.4	9.8	13	16.6	56.2	ref	3.07	3.335	3.307	5.18	3.677	4.501	4.045	4.974	2.725	3.922	3.073	4.212	2.931	2.587	4.286	4.484	2.18	2.587	2.94	4.699	ref
Os06t0146250-00	15.7	27.7	110.2	90.7	152.4	134.1	122.3	105	132	128.5	28.2	20.9	54.6	31.5	25.1	17.4	19.7	22.2	15.8	12.2	12	7.1	10.8	16.9	19.4	10	17.8	ref	2.261	2.777	2.442	2.643	0.219	1.389	0.595	0.267	-0.261	-0.082	0.09	-0.4	-0.773	-0.797	-1.554	-0.949	-0.303	-0.104	-1.06	-0.228	ref
Os09t0346600-01	22.6	21.4	23.4	22.5	27.1	25.5	20.3	25.5	22	29.1	21.6	24.9	21.1	26.2	31.4	32.7	22.2	25.3	35.9	21.6	23.9	40.9	36.8	17.8	16.6	25.6	41.4	ref	0.061	0.257	0.049	0.202	0.077	-0.06	0.253	0.514	0.572	0.014	0.202	0.707	-0.026	0.12	0.895	0.743	-0.305	-0.406	0.219	0.913	ref
Os02t0274600-00	28.8	24.6	20.5	29	31.5	31.2	31.8	23.4	29.7	33.8	15.1	18.9	13.3	11.5	14.6	19.4	18.1	19.2	15.8	21.6	16.9	14.3	25.2	19.5	16.6	19.9	14.8	ref	-0.127	0.236	0.035	0.251	-0.656	-1.001	-1.211	-0.866	-0.456	-0.556	-0.471	-0.752	-0.301	-0.655	-0.896	-0.079	-0.449	-0.681	-0.42	-0.847	ref
Os03t0793000-01	62.8	65.5	198.9	203.8	135.9	228.5	282.3	265.1	249.6	254.2	53.5	38.8	55.7	68.2	55.5	127.9	126.5	135.5	204.9	67.1	125.5	194.7	90.5	104.2	100.3	120.1	270.2	ref	1.65	1.458	2.093	1.974	-0.493	-0.203	0.089	-0.209	0.996	0.98	1.079	1.676	0.065	0.968	1.602	0.497	0.7	0.645	0.905	2.075	ref
Os10t0430800-02	78.3	105.55	148.2	110.4	133.7	117.15	105.55	118.75	102.35	159	49.7	64.25	57.9	62.95	56.5	51.65	86.2	51.6	72.85	84.75	98.15	72.45	93.65	64.95	71.35	73.7	98.15	ref	0.493	0.461	0.3	0.489	-0.686	-0.651	-0.53	-0.686	-0.816	-0.077	-0.817	-0.32	-0.101	0.111	-0.327	0.043	-0.485	-0.35	-0.303	0.111	ref
Os06t0651100-02	29.6	23	99.4	76.7	91.5	96.4	50.2	93.8	78.4	95.7	77.8	85.6	93.6	88.2	205.2	66.5	95.6	60.7	94	102.4	161.4	221.3	134.4	90.1	124.2	61.8	197.3	ref	1.743	1.848	1.395	1.731	1.645	1.843	1.757	2.975	1.35	1.873	1.218	1.849	1.973	2.629	3.084	2.365	1.788	2.251	1.244	2.919	ref
Os08t0427100-02	5.6	5.75	9.75	14.1	11.05	8.55	9.35	8.15	196.5	178.7	2.4	1	9.35	2.6	35.6	2	2.6	1.5	39.55	1.85	4.5	2.8	19.8	1	4.7	1.4	28.65	ref	1.047	0.776	0.621	5.045	-1.873	0.72	-1.126	2.649	-1.504	-1.126	-1.92	2.801	-1.617	-0.335	-1.019	1.803	-2.504	-0.272	-2.019	2.336	ref
Os01t0185400-01	64.8	73.3	322.65	318.8	314.2	355.55	308.2	339.55	354.7	384.95	97.55	106.05	96.95	132.8	101.05	137.6	100.85	126.95	124.05	110.95	107.55	114.15	133.95	109.5	131.15	132	151.9	ref	2.218	2.278	2.231	2.423	0.562	0.492	0.946	0.552	0.998	0.549	0.881	0.848	0.687	0.642	0.728	0.959	0.668	0.928	0.938	1.14	ref
Os01t0546000-01	1	1	1	1	1	1	1	1	1	1	1	1	1	1	1	1	1	1	1	1	1	1	1	1.9	1	2.6	1	ref	0	0	0	0	0	0	0	0	0	0	0	0	0	0	0	0	0.926	0	1.379	0	ref
Os10t0579300-01	852.9	1824.6	944.5	874.9	919.7	1015	789.4	890.1	987.6	885.2	663.6	688.1	842.3	620.7	572.9	449.2	900.2	509.8	479.5	826.5	1147.7	1305.8	782.5	830.3	1075	843.8	683.5	ref	-0.457	-0.369	-0.574	-0.416	-0.884	-0.567	-1.007	-1.123	-1.474	-0.471	-1.291	-1.379	-0.594	-0.12	0.066	-0.673	-0.587	-0.215	-0.564	-0.868	ref
Os06t0671700-01	90.7	112.6	150.1	155.2	125.4	122.8	159.2	160.1	90.9	78.8	108.8	136.4	140.5	192.1	149.7	247.6	146.9	175	226	131.6	60.8	94.2	112.9	128.9	117.8	157.9	162.7	ref	0.595	0.296	0.66	-0.256	0.27	0.475	0.927	0.567	1.293	0.54	0.792	1.161	0.381	-0.733	-0.101	0.16	0.351	0.221	0.644	0.687	ref
Os12t0502400-01	41.6	33.2	73.15	72.5	66.25	78.4	66	67.3	74.6	69.95	42.7	39.3	59	47.25	46	31.65	43	30.3	44.85	52.1	53.3	34.3	40.85	49.95	70	39.6	36.95	ref	0.971	0.956	0.843	0.959	0.14	0.667	0.346	0.308	-0.232	0.21	-0.295	0.271	0.487	0.52	-0.116	0.136	0.427	0.913	0.092	-0.008	ref
Os08t0149566-00	1	1	1.5	1	1	1.95	1	1	1	1	1	1	1	1	1	1	1	1.5	1.55	1	1	1	1	1	1	1.4	1	ref	0.292	0.482	0	0	0	0	0	0	0	0	0.585	0.632	0	0	0	0	0	0	0.485	0	ref
Os05t0150600-01	28.1	56	119.9	108.5	120.2	93.5	117.9	119.3	115.7	103.2	28.2	33.9	28.9	30.4	26.1	26.6	45	33.4	34.8	54.3	25.9	28.8	41.3	44.2	42.4	54.4	33.5	ref	1.524	1.418	1.58	1.462	-0.36	-0.457	-0.384	-0.604	-0.577	0.182	-0.248	-0.189	0.453	-0.615	-0.462	0.058	0.156	0.096	0.456	-0.244	ref
Os03t0800200-01	2.9	1.8	1	1	1.9	1	1	1	1	1	1	1	2.1	1	3.1	1	3	1	1	19.05	15.45	16.7	1.9	14.65	11.1	49.45	1	ref	-1.192	-0.729	-1.192	-1.192	-1.192	-0.122	-1.192	0.44	-1.192	0.393	-1.192	-1.192	3.06	2.758	2.87	-0.266	2.681	2.28	4.436	-1.192	ref
Os05t0552300-02	1066.6	621.15	840.2	755.75	739.2	798.8	748.95	835.6	581.8	633	533.35	584.5	780.95	543.5	577.05	527.4	1180.2	472.95	805.35	864.25	961.35	1347	650.4	876.15	1219.85	854.45	616.4	ref	-0.031	-0.083	-0.041	-0.424	-0.544	-0.06	-0.583	-0.496	-0.626	0.536	-0.783	-0.015	0.087	0.24	0.727	-0.324	0.106	0.584	0.07	-0.401	ref
Os04t0597567-00	1	1	1	1	1	1	1	1	1	1	1	1	1	1	1	1	1	1	1	1	1	1	1	1	1	1	1	ref	0	0	0	0	0	0	0	0	0	0	0	0	0	0	0	0	0	0	0	0	ref
Os01t0623600-01	1	1	1	1	1	1	1	1	1	1	1	1	1	1	1	1	1	1	1	1	1	1	1	1	1	1	1	ref	0	0	0	0	0	0	0	0	0	0	0	0	0	0	0	0	0	0	0	0	ref
Os03t0309701-00	1	1	1	1	1	1	1	1	1	1	1	1	1	1	1	1	2.6	1	1	1	1	1	1	1	1	1	1	ref	0	0	0	0	0	0	0	0	0	1.379	0	0	0	0	0	0	0	0	0	0	ref
Os03t0155400-00	1	1	1	1	1	1	1	1	1	1	1	1	1	1	1	1	1	1	1	1	1	1	1	1	1	1	1	ref	0	0	0	0	0	0	0	0	0	0	0	0	0	0	0	0	0	0	0	0	ref
Os06t0192676-00	1	1	1	1	1	1	1	1	1	1	1	1	1	1	1	1	1	1	1	1	1	1	1	1	1	1	1	ref	0	0	0	0	0	0	0	0	0	0	0	0	0	0	0	0	0	0	0	0	ref
Os02t0715250-00	1	1	1.95	2.4	2.75	1.45	3.65	1	1.5	1	1	1	1	1	1	1	1	1	1	1	1	1	1	1	1	1	1	ref	1.113	0.998	0.934	0.292	0	0	0	0	0	0	0	0	0	0	0	0	0	0	0	0	ref
Os10t0529400-01	4.05	2.55	14.65	13.15	9.25	9.5	20.35	20.35	8.15	7.1	2.4	2.5	6	2.05	2.55	2	1.8	2	2.05	2.3	1.5	1	1.45	2.3	2.35	1.8	2.5	ref	2.111	1.544	2.663	1.243	-0.392	0.901	-0.649	-0.334	-0.684	-0.836	-0.684	-0.649	-0.483	-1.099	-1.684	-1.148	-0.483	-0.452	-0.836	-0.362	ref
Os01t0282100-00	1	1	1	1	1	1	1	1	1	1	1	1	1	1	1	1	1	1	1	1	1	1	1	1	1	1	1	ref	0	0	0	0	0	0	0	0	0	0	0	0	0	0	0	0	0	0	0	0	ref
Os04t0445050-01	19.6	10.4	2.9	1.9	1.9	1	1.9	1	2	1	18.8	15.9	24.4	25.2	23	19.4	20.6	26.3	25.3	22.5	33.9	97.8	23.4	36.3	20.3	45.4	38.5	ref	-2.605	-3.373	-3.373	-3.336	0.276	0.773	0.82	0.688	0.442	0.529	0.881	0.825	0.656	1.248	2.776	0.713	1.346	0.508	1.669	1.431	ref
Os04t0310500-01	603.2	937.9	514.7	487	590.9	577.9	467.7	450.7	530.6	602	329.9	300.7	341.3	246.8	317.3	265	513.8	329.8	331.6	375.5	399.5	925.8	304.5	363.6	464.4	314.8	342.2	ref	-0.587	-0.364	-0.712	-0.412	-1.256	-1.14	-1.608	-1.245	-1.505	-0.55	-1.189	-1.182	-1.002	-0.913	0.3	-1.305	-1.049	-0.696	-1.257	-1.136	ref
Os03t0842700-04	139.75	89.85	648.2	645.95	583.9	575.1	590.75	646.95	602.8	590.3	157.5	158.8	170.65	218.95	158.1	227.1	152.2	216	207.5	147.9	131.5	180.75	172.4	139.95	101.7	192.4	223.4	ref	2.53	2.371	2.464	2.412	0.497	0.607	0.966	0.497	1.019	0.442	0.947	0.889	0.4	0.231	0.69	0.622	0.321	-0.14	0.78	0.995	ref
Os07t0431160-00	1	1	1.5	1	1.85	2.9	1	1.5	1	1	1	1	1	1	1	1	1	1	1	1	1	1	1	1	1	1.4	1	ref	0.292	1.212	0.292	0	0	0	0	0	0	0	0	0	0	0	0	0	0	0	0.485	0	ref
Os03t0144401-00	1	1	1	1	1	1	1	1	1	1	1	1	1	1	1	1	1	1	1	1	1	1	1	1	3.8	1	1	ref	0	0	0	0	0	0	0	0	0	0	0	0	0	0	0	0	0	1.926	0	0	ref
Os02t0288925-00	1	1	1	1	1	1	1	1	1	1	1	1	1	1	1	1	1	1	1	1	1	1	1	1	1	1	1	ref	0	0	0	0	0	0	0	0	0	0	0	0	0	0	0	0	0	0	0	0	ref
Os12t0265201-01	1	1	1	1	1	1	1	1	1	1	1	1	1	1	1	1	1	1	1	1	1	1	1	1	1	1	1	ref	0	0	0	0	0	0	0	0	0	0	0	0	0	0	0	0	0	0	0	0	ref
Os04t0275100-01	4.9	10.4	1	4.7	14.9	8.6	13.3	10.2	18.2	13.2	25.4	27.9	25.5	15.7	15.7	11.2	38.5	30.3	12.6	6.2	8	9.5	17.1	9.8	5.6	6.7	17.8	ref	-1.719	0.665	0.706	1.119	1.899	1.837	1.137	1.137	0.65	2.431	2.086	0.82	-0.203	0.164	0.412	1.26	0.457	-0.35	-0.091	1.318	ref
Os01t0649566-00	1	1	1	1	1	1	1	1	1	1	1	1	1	1	1	1	1	1	1	1	1	1	1	1	1	1	1	ref	0	0	0	0	0	0	0	0	0	0	0	0	0	0	0	0	0	0	0	0	ref
Os11t0600600-01	14.9	27.7	222.3	198.2	86.3	100.1	111.7	99.9	65.1	63.8	13.2	23.9	2.1	6.3	16.7	51.1	5.9	11.1	6.3	143.6	11	5.8	3.7	157.2	17.6	5.1	11.8	ref	3.369	2.194	2.378	1.666	-0.194	-3.274	-1.689	-0.283	1.331	-1.784	-0.872	-1.689	2.821	-0.885	-1.808	-2.457	2.952	-0.207	-1.994	-0.784	ref
Os06t0219700-01	125.5	118.9	257.3	245	208.1	254	186.4	240.6	302.1	334.8	106	90.6	114.8	102.9	114.1	106.4	96.4	115.3	124.6	183.1	185.3	159.6	145.1	121.9	150.9	111.1	181.5	ref	1.039	0.912	0.794	1.38	-0.318	-0.09	-0.247	-0.098	-0.199	-0.342	-0.083	0.029	0.584	0.601	0.386	0.248	-0.003	0.305	-0.137	0.571	ref
Os10t0146601-00	2.5	16.7	1	1	1	1	1	1	1	1	1.9	1	1	1	1	1	2.6	3	1	1	2	10.7	1	4.5	1	2.6	1	ref	-2.692	-2.692	-2.692	-2.692	-2.229	-2.692	-2.692	-2.692	-2.692	-1.313	-1.107	-2.692	-2.692	-1.692	0.728	-2.692	-0.522	-2.692	-1.313	-2.692	ref
Os02t0828566-01	495	239.9	498.1	459.9	457.8	572.2	421.1	430.3	502.9	514.8	432.1	474	432.8	330.8	396.9	470.7	500.7	359.1	551.3	299.9	351.7	431.9	387.7	517.1	341.2	546.4	403.4	ref	0.474	0.571	0.305	0.562	0.393	0.329	-0.059	0.204	0.45	0.539	0.059	0.678	-0.2	0.029	0.326	0.17	0.586	-0.014	0.665	0.227	ref
Os05t0193800-01	205.1	211.7	1010.8	1009.5	1057.2	1214.3	981	1142	1048.8	1137.5	293.4	281.8	416.1	347.6	323.6	388.8	245.6	477.5	529.2	176.2	253	289.1	266	155.4	253	187.5	301.8	ref	2.277	2.443	2.345	2.39	0.465	0.998	0.738	0.635	0.9	0.237	1.196	1.345	-0.242	0.28	0.472	0.352	-0.423	0.28	-0.152	0.534	ref
Os06t0136500-01	121.6	150.3	154	198.2	213.3	199.3	204.9	204.9	209.4	197.9	58.2	50.8	75.8	80.8	69.1	99.2	89.9	103.2	63.3	85.2	76.7	186.2	81.6	80.4	81.9	88.9	87.8	ref	0.37	0.609	0.6	0.591	-1.314	-0.835	-0.743	-0.968	-0.447	-0.589	-0.39	-1.095	-0.666	-0.818	0.462	-0.728	-0.75	-0.723	-0.605	-0.623	ref
Os04t0466600-01	161.75	248.6	340.65	332.8	300.25	326.25	347.7	347.65	434.1	377.45	193.1	196.15	250.95	256.25	229.9	146.8	158.35	160.85	130.9	220.05	196.25	120.25	178.7	198.6	223.95	185.4	177.5	ref	0.748	0.642	0.794	1.013	-0.043	0.324	0.354	0.197	-0.45	-0.341	-0.318	-0.615	0.134	-0.031	-0.738	-0.166	-0.014	0.159	-0.113	-0.176	ref
Os06t0569900-01	1	1	2.45	1	1	1	1	1	1	1.9	1	1	2.1	3.65	2	2.5	11.2	1	2.05	2.7	4.5	1	1	1	1.9	1.4	4.95	ref	0.646	0	0	0.463	0	1.07	1.868	1	1.322	3.485	0	1.036	1.433	2.17	0	0	0	0.926	0.485	2.307	ref
Os03t0118900-01	77.5	48.2	102.4	116	105.4	124.7	112.6	132.5	91.8	99.5	86.3	94.6	95.8	92.4	91.1	54.2	50.7	43.5	90.8	68	83.7	53	62.8	71.6	60.8	66.7	78.9	ref	0.834	0.907	0.999	0.645	0.564	0.648	0.596	0.576	-0.173	-0.27	-0.491	0.571	0.154	0.454	-0.206	0.039	0.228	-0.008	0.126	0.368	ref
Os12t0489200-01	545.2	382.2	898.65	1069.35	939.75	1002.3	1089.55	992.65	1069.35	980.4	415.25	416.75	379.8	489.4	448.75	456.85	455.9	394	455.2	424.5	343.7	414.35	469.15	443.85	403.3	569	496.1	ref	1.103	1.088	1.188	1.165	-0.134	-0.265	0.1	-0.025	0.001	-0.002	-0.212	-0.004	-0.105	-0.409	-0.14	0.039	-0.04	-0.179	0.318	0.12	ref
Os08t0519900-00	1	1	1	1	2.7	1	1	3	3.9	2.9	1.9	2	3.2	8.4	6.2	2	1	2	4.2	2.7	2	4.6	1	3.6	1.9	1.8	5.9	ref	0	0.716	0.792	1.75	0.963	1.678	3.07	2.632	1	0	1	2.07	1.433	1	2.202	0	1.848	0.926	0.848	2.561	ref
Os06t0243400-00	1	1	1	1	1	1	1	1	1	1	1	1	1	1	1	1	3.4	1	1	1	1	1	1	1	1	1	1	ref	0	0	0	0	0	0	0	0	0	1.766	0	0	0	0	0	0	0	0	0	0	ref
Os04t0141400-01	72.1	84.3	23.4	22.5	88	78.4	43.2	53	26.8	30.1	61	47.8	50.1	26.2	35.6	2	5.9	2	13.7	1	1	1	9.1	1	1	1	1	ref	-1.765	0.091	-0.704	-1.457	-0.53	-0.638	-1.573	-1.131	-5.285	-3.724	-5.285	-2.509	-6.285	-6.285	-6.285	-3.099	-6.285	-6.285	-6.285	-6.285	ref
Os11t0113700-02	579.6	618.05	1802.65	1838.6	1965.1	1900.25	1695.1	1641.6	1654.4	1648.95	51.15	51.8	47.85	26.2	34.5	86.45	113.1	59.15	251.35	49.1	38.85	14.9	26.05	57.9	116.4	48.65	29.6	ref	1.605	1.691	1.479	1.464	-3.539	-3.645	-4.514	-4.117	-2.791	-2.404	-3.339	-1.252	-3.608	-3.945	-5.328	-4.522	-3.37	-2.362	-3.621	-4.338	ref
Os10t0158475-00	1	1	1	1	1	1	1	1	1	1	1	1	1	1	1	1	1	1	1	1	1	1	1	1	1	1	1	ref	0	0	0	0	0	0	0	0	0	0	0	0	0	0	0	0	0	0	0	0	ref
Os10t0198600-01	110.75	124.4	482.5	519.75	499.95	486.75	425.05	460.85	459.85	444.05	256.35	275.85	379.3	332.4	343.5	370.4	204.8	422.35	462.1	243.25	310.8	174.1	309.35	214.95	287.45	255.65	358.5	ref	2.093	2.071	1.915	1.945	1.18	1.692	1.502	1.549	1.658	0.803	1.847	1.977	1.051	1.405	0.569	1.398	0.873	1.292	1.123	1.611	ref
Os03t0233200-00	2.15	1	1	1.95	1	1.45	1	1	1.5	1	1	1.5	1	1	1	1	1	1.5	1.55	3.6	2	1	1	1	1.9	2.65	1	ref	-0.07	-0.284	-0.552	-0.26	-0.26	-0.552	-0.552	-0.552	-0.552	-0.552	0.033	0.08	1.296	0.448	-0.552	-0.552	-0.552	0.374	0.854	-0.552	ref
Os01t0333100-00	1	1	1	1	1	1	1	1	1	1	1	1	1	1	1	1	1	1	1	1	1	1	1	1	1	1	1	ref	0	0	0	0	0	0	0	0	0	0	0	0	0	0	0	0	0	0	0	0	ref
Os09t0309200-01	4.5	4.95	45.35	27.15	46.65	47.25	30.45	26	56.95	47.4	7.1	1.5	5.5	8.35	8.3	8.2	5.5	7.05	7.85	6.2	6	14.3	7.75	8.5	2.8	6.3	11.35	ref	2.894	3.314	2.576	3.461	-0.532	0.221	0.823	0.814	0.797	0.221	0.579	0.734	0.394	0.346	1.599	0.716	0.849	-0.753	0.417	1.266	ref
Os05t0271900-01	36.6	41.9	114.1	125.3	134.1	169.1	102.1	112.1	102.3	107	91	91.6	115.9	93.4	99.5	86.9	73.6	55.6	79.2	118.7	116.6	109.9	81.6	136.9	108.6	102.9	97.7	ref	1.61	1.943	1.45	1.418	1.221	1.565	1.254	1.345	1.15	0.91	0.506	1.016	1.6	1.574	1.489	1.059	1.806	1.472	1.394	1.319	ref
Os03t0812200-01	153.3	247.8	319.7	295.4	298.5	336.2	284	314	300.2	317.9	137.8	153.4	196.3	186.9	157.1	193.4	214.6	216.5	233.4	175.4	194.3	140.2	163.9	196.9	222.6	200.6	196.3	ref	0.657	0.701	0.616	0.664	-0.423	0.01	-0.061	-0.311	-0.011	0.139	0.152	0.26	-0.152	-0.004	-0.475	-0.25	0.015	0.192	0.042	0.01	ref
Os01t0605650-01	63.6	59.2	223.2	238.4	226.3	237	202.3	239.6	219	265.4	79.7	58.8	66.8	67.2	82.7	77.7	105.3	66.8	61.2	105.8	104.6	43.4	70.8	114.8	117.8	116.8	69.1	ref	1.91	1.916	1.843	1.974	0.158	0.123	0.131	0.431	0.341	0.779	0.123	-0.004	0.786	0.769	-0.5	0.206	0.904	0.941	0.929	0.171	ref
Os10t0191100-00	5.6	10.4	1	1	1	1	1	1	1	1.9	1.9	1	1	1	1	1	1	1	1	1.9	4	1	1	1	1.9	1	1	ref	-2.932	-2.932	-2.932	-2.469	-2.469	-2.932	-2.932	-2.932	-2.932	-2.932	-2.932	-2.932	-2.006	-0.932	-2.932	-2.932	-2.932	-2.006	-2.932	-2.932	ref
Os03t0817100-00	22.3	12.8	224.7	183.75	178.95	212.5	215.9	260	289.7	362	25.85	37.35	25	24.1	28.75	25	24.65	24.8	37.45	10.45	13.45	43.35	20.65	21.3	11.1	20.7	39.45	ref	3.588	3.529	3.81	4.261	0.879	0.565	0.512	0.767	0.565	0.545	0.554	1.148	-0.693	-0.329	1.359	0.29	0.334	-0.606	0.293	1.223	ref
Os04t0207300-00	1	1	1	1	1	1	1	3	1	1	1	1	1	1	1	1	1	1	1	1	1	1	1	1	1	1	1	ref	0	0	0.792	0	0	0	0	0	0	0	0	0	0	0	0	0	0	0	0	0	ref
Os05t0178000-00	1	1	1	1	1	1	1	1	1	1	1	1	1	1	1	1	1	1	1	1	1	1	1	1	1	1	1	ref	0	0	0	0	0	0	0	0	0	0	0	0	0	0	0	0	0	0	0	0	ref
Os04t0374400-00	1	1	1	1	1	1	1	1	1	1	1	1	1	1	1	1	1	1	1	1	1	1	1	1	1	1	1	ref	0	0	0	0	0	0	0	0	0	0	0	0	0	0	0	0	0	0	0	0	ref
Os02t0775600-02	1640.6	1087.3	608.2	515.1	651.8	796.9	719.9	720.9	789.7	902.1	407.7	458.1	683.9	472.6	469.2	337.6	393.9	472.4	483.7	130.7	345.7	809.6	545.3	149.2	105.8	203.1	304.8	ref	-1.255	-0.89	-0.891	-0.662	-1.628	-0.966	-1.499	-1.509	-1.984	-1.762	-1.499	-1.465	-3.353	-1.95	-0.722	-1.292	-3.162	-3.658	-2.717	-2.132	ref
Os02t0226500-01	2.5	1	180.3	198.2	168	142.6	160.1	197.8	158.7	167	23.5	13.9	44.5	37.8	26.1	33.7	9.2	33.4	29.5	28.5	53.8	71.2	44	31.9	50.7	32.2	67.1	ref	6.902	6.613	6.814	6.686	3.515	4.815	4.579	4.045	4.414	2.541	4.401	4.222	4.172	5.089	5.493	4.798	4.335	5.003	4.348	5.407	ref
Os06t0168800-01	109.2	133.05	564.85	615.55	582.6	560.9	612.3	587.35	297.85	279.95	182.8	179.2	204.05	191.1	161.8	172.9	140.8	229.6	161.05	147.85	138	135.4	112	163.8	180.75	187.9	136.1	ref	2.29	2.246	2.315	1.26	0.586	0.759	0.665	0.425	0.52	0.224	0.93	0.418	0.295	0.195	0.168	-0.106	0.442	0.585	0.64	0.175	ref
Os05t0315100-00	88.4	122.8	307.55	338.9	304.65	336.2	345.55	297.2	333.25	278.05	241.35	212.6	270.45	238.4	296.4	228.15	143.7	256.9	237.1	194.7	216.7	112.35	246.25	137.3	145.85	146.8	194.8	ref	1.632	1.619	1.621	1.547	1.12	1.376	1.194	1.508	1.131	0.464	1.302	1.186	0.902	1.056	0.109	1.241	0.398	0.485	0.495	0.903	ref
Os10t0155100-01	14.9	2.6	2.9	15	1	9.5	15.9	9.2	11.5	6.6	6.6	8	5.5	4.2	3.1	4.1	4.3	1	1	3.6	15.9	16.7	3.7	4.5	19.4	10	5.9	ref	0.084	-1.014	0.958	0.485	0.223	-0.178	-0.567	-1.006	-0.602	-0.534	-2.638	-2.638	-0.79	1.353	1.424	-0.75	-0.468	1.64	0.684	-0.077	ref
Os07t0130500-02	5.6	1	6.8	2.9	6.2	6.7	5.4	8.1	6.7	7.6	6.6	4	4.3	5.2	4.1	6.1	1.8	5	3.1	1.9	8	10.7	4.6	6.3	1.9	5.1	3	ref	0.908	1.446	1.483	1.592	1.119	0.862	1.136	0.793	1.366	-0.395	1.079	0.39	-0.317	1.757	2.177	0.959	1.413	-0.317	1.108	0.342	ref
Os03t0226600-02	129.3	241.5	382.1	378.6	356.8	393.8	516	407.8	492.4	385.4	160.3	148.4	141.6	121.8	157.1	115.6	131.4	105.2	87.6	231.2	126.5	86.9	125.4	162.4	152.7	93.8	103.6	ref	1.106	1.085	1.376	1.302	-0.196	-0.32	-0.537	-0.17	-0.612	-0.427	-0.748	-1.012	0.388	-0.482	-1.024	-0.495	-0.122	-0.211	-0.914	-0.77	ref
Os02t0816300-02	21.9	34	39	35.6	48.9	35	37	37.7	23	27.3	20.7	21.9	26.7	25.2	36.6	31.7	13.2	29.3	31.6	1	7	21.6	16.2	11.6	1	8.4	16.8	ref	0.449	0.6	0.453	-0.123	-0.358	-0.031	-0.115	0.424	0.216	-1.048	0.103	0.212	-4.77	-1.963	-0.337	-0.752	-1.234	-4.77	-1.7	-0.7	ref
Os10t0507800-01	58.6	55.2	128.65	129.05	108.45	131.75	126.25	114.2	147.25	116.8	82.5	80.15	74.1	75.55	64.9	70.05	82.95	73.35	71.75	86.05	78.2	36.1	68.15	100.7	102.15	83.1	74	ref	1.18	1.072	1.078	1.205	0.516	0.382	0.41	0.19	0.301	0.544	0.367	0.335	0.597	0.459	-0.656	0.261	0.824	0.845	0.547	0.38	ref
Os02t0588600-01	124.7	85.9	204.7	140.75	175	213.45	205.8	223.3	270.1	261.65	38.5	48.8	42.3	53.5	59.15	55.75	28.7	53.1	77.05	22.45	40.85	178.35	61.85	21.3	19.4	27.7	111.95	ref	0.714	0.901	1.051	1.361	-1.256	-1.291	-0.952	-0.807	-0.893	-1.85	-0.963	-0.426	-2.205	-1.341	0.785	-0.743	-2.281	-2.415	-1.902	0.113	ref
Os02t0635700-01	105.4	158.2	160.8	125.3	148.9	169.1	169.8	157	150.1	171.7	91	86.6	91.4	106	72.2	67.5	89.9	64.7	74.9	68.9	85.7	107.5	88.7	67.2	75.5	85.6	89.8	ref	0.137	0.297	0.338	0.314	-0.541	-0.499	-0.285	-0.839	-0.936	-0.522	-0.997	-0.786	-0.906	-0.591	-0.264	-0.542	-0.942	-0.774	-0.593	-0.524	ref
Os03t0621250-00	1	1	1	1	1	1	1	1	1	1	1	1	1	1	1	1	1	1	1	1	1	1	1	1	1	1	1	ref	0	0	0	0	0	0	0	0	0	0	0	0	0	0	0	0	0	0	0	0	ref
Os07t0623200-02	103.8	56	480.5	475.8	489.1	484.4	416.7	429.3	397.7	496.1	146.3	154.3	246.5	206.9	225.1	218.9	153.4	222.5	249.2	136.7	147.4	154.7	129	138.6	207.9	136.5	242.6	ref	2.649	2.675	2.472	2.543	0.979	1.693	1.44	1.562	1.522	1.009	1.545	1.709	0.842	0.951	1.021	0.759	0.862	1.447	0.84	1.67	ref
Os07t0655900-01	280.45	318.6	155	158.95	171.1	172.4	133.3	133.55	139.15	163.2	140.65	135.45	141.6	110.25	136.65	142.25	143.65	163.35	110.35	123.85	180.85	296.95	139.75	137.75	142.65	129.15	147.95	ref	-0.929	-0.799	-1.164	-0.988	-1.115	-1.078	-1.439	-1.129	-1.071	-1.057	-0.872	-1.438	-1.271	-0.725	-0.01	-1.097	-1.118	-1.067	-1.211	-1.015	ref
Os03t0844000-02	147.1	92.2	729.1	766.5	676.1	637.4	814.9	794.3	698.9	675.2	236.2	225	321.2	278.3	336.2	323.3	144.5	209.4	298.9	117.8	117.6	85.7	169.3	119.2	116.9	154.6	236.7	ref	2.682	2.495	2.788	2.56	0.985	1.464	1.257	1.53	1.473	0.311	0.846	1.36	0.017	0.014	-0.442	0.54	0.034	0.005	0.409	1.023	ref
Os05t0539750-00	1	1	1	1	1	1	1	1	1	1	1	1	1	1	1	1	1	1	1	1	1	1	1	1	1	1	1	ref	0	0	0	0	0	0	0	0	0	0	0	0	0	0	0	0	0	0	0	0	ref
Os04t0650000-01	946.75	642.35	11256.1	10529.2	8161.4	9319.05	10701.7	10145.1	9960.8	9729.3	3958.15	3907.9	5426.65	5083.8	5351.75	2456.7	2418.55	3274.55	2978.8	3044.35	3005.65	2811.55	2763.05	2779.55	4113.2	2199.9	3097.3	ref	3.803	3.483	3.74	3.658	2.334	2.799	2.705	2.779	1.655	1.633	2.07	1.933	1.965	1.946	1.85	1.825	1.834	2.399	1.496	1.99	ref
Os04t0603400-01	111.15	137	135.5	100.55	94.1	119.95	102.95	88.15	127.7	134.15	72.65	79.65	86.9	45.1	61.2	48.55	60.1	67.25	57.5	76.55	186.3	212.2	95.45	59.65	78.7	67.95	117.85	ref	-0.08	-0.216	-0.373	0.085	-0.698	-0.506	-1.452	-1.012	-1.346	-1.038	-0.876	-1.102	-0.689	0.594	0.782	-0.371	-1.049	-0.649	-0.861	-0.066	ref
Os05t0436400-03	246	194.4	321.7	325.3	316.8	305	326.2	330.4	306.9	311.4	175.3	206.1	200.7	176.4	179.1	199.5	221.9	197.3	184.8	168.5	213.2	125.7	209.6	181	193.2	206.4	232.8	ref	0.565	0.507	0.586	0.499	-0.202	-0.124	-0.31	-0.288	-0.132	0.021	-0.148	-0.243	-0.376	-0.037	-0.799	-0.061	-0.273	-0.179	-0.083	0.09	ref
Os04t0416800-00	1	1	1	1	1	1	1	1	1	1	1	1	1	1	1	1	1	1	1	1	1	1	1	1	1	1	1	ref	0	0	0	0	0	0	0	0	0	0	0	0	0	0	0	0	0	0	0	0	ref
Os01t0629300-00	1	1	1	1	1	1	1	1	1	1	1	1	1	1	3.1	1	1	1	1	1	1	1	1	1	1	1	1	ref	0	0	0	0	0	0	0	1.632	0	0	0	0	0	0	0	0	0	0	0	0	ref
Os11t0572000-00	1.8	1	1	1	1	1	1	3	1	1	2.9	1	2.1	1	2	2	1	1	1	3.6	2	1	1	2.8	1	1	1	ref	-0.424	-0.424	0.368	-0.424	0.344	0.646	-0.424	0.576	0.576	-0.424	-0.424	-0.424	1.424	0.576	-0.424	-0.424	1.061	-0.424	-0.424	-0.424	ref
Os05t0476300-00	1	1	17.6	12.2	3.6	2.9	1	5.1	1	8.5	1.9	1	12.2	6.3	9.4	1	2.6	1	3.1	1.9	2	1	1	4.5	5.6	1	2	ref	3.873	1.692	1.175	1.544	0.463	3.609	2.655	3.233	0	1.379	0	1.632	0.926	1	0	0	2.17	2.485	0	1	ref
Os07t0628400-00	1	1	1	1	1	1	1	1	1	1	1	1	1	1	1	1	1	1	1	1	1	1	1	1.9	1	1	1	ref	0	0	0	0	0	0	0	0	0	0	0	0	0	0	0	0	0.926	0	0	0	ref
Os01t0949400-02	86.85	120.5	195	195.4	253.3	228.55	212.4	238.05	177.35	167.45	141.1	126.5	120.95	142.75	136.65	103.85	66.6	92.05	104	83.45	61.8	71.25	132.6	75.55	59.85	75.35	84.8	ref	0.932	1.234	1.136	0.752	0.385	0.242	0.481	0.418	0.022	-0.619	-0.152	0.024	-0.294	-0.727	-0.522	0.374	-0.437	-0.773	-0.441	-0.271	ref
Os02t0191250-00	1	1	1	1	1	1	1	1	1	1	1	1	1	1	1	1	1	1	1	1	1	1	1	1	1	1	1	ref	0	0	0	0	0	0	0	0	0	0	0	0	0	0	0	0	0	0	0	0	ref
Os12t0269600-00	1	1	1	1	1	1	1	1	1	1.95	1	1	1	1	1	1	1	1	1	1	1	1	1	1	1	1	1	ref	0	0	0	0.482	0	0	0	0	0	0	0	0	0	0	0	0	0	0	0	0	ref
Os04t0546600-00	1	1	1	1	1	1	1	1	1	1	1	1	1	1	1	1	1	1	1	1	1	1	1	1	1	1	1	ref	0	0	0	0	0	0	0	0	0	0	0	0	0	0	0	0	0	0	0	0	ref
Os05t0155000-01	20.3	27.75	75.55	83.25	95.4	90.7	86.25	77	83.2	75.55	34.25	28.9	27.75	25.2	37.15	28.6	32.75	30.8	26.9	54.7	38.4	27	31.85	54.35	41.9	46.2	27.65	ref	1.74	1.971	1.78	1.74	0.407	0.226	0.086	0.646	0.269	0.465	0.376	0.181	1.205	0.694	0.186	0.424	1.195	0.82	0.961	0.22	ref
Os06t0297800-01	40.8	56	250.05	282.8	229.8	229.5	343.35	270.7	237.65	243.85	75.05	78.7	88	109.2	81.65	91.05	82.5	95.55	74.95	119.95	86.7	47	89.6	95.4	117.8	90.95	123.3	ref	2.476	2.264	2.673	2.332	0.685	0.881	1.192	0.772	0.93	0.787	0.999	0.649	1.327	0.859	-0.024	0.907	0.997	1.301	0.928	1.367	ref
Os01t0141000-01	340.4	214.8	249.5	216.9	262	323.9	214.6	219.2	168.3	157.6	632.6	616.4	344.7	446.3	558.2	230.2	332	251.9	217.5	71.4	55.8	154.7	95	49.5	54.3	38.8	77.9	ref	-0.217	0.107	-0.318	-0.731	1.207	0.35	0.723	1.046	-0.232	0.296	-0.102	-0.314	-1.921	-2.277	-0.806	-1.509	-2.45	-2.316	-2.801	-1.795	ref
Os04t0205000-00	1	1	1	1	3.6	4.8	1	4.1	1	2.9	1	1	1	1	1	1	1	1	1	1	1	1	1	1	1	1	1	ref	0	2.056	1.018	0.768	0	0	0	0	0	0	0	0	0	0	0	0	0	0	0	0	ref
Os01t0540101-00	1	1	1	1	1	1	1	1	1	1	1	1	1	1	1	1	1	1	1	1	1	1	1	1	1	1	1	ref	0	0	0	0	0	0	0	0	0	0	0	0	0	0	0	0	0	0	0	0	ref
Os09t0531701-00	1	1	1	1	1	1	1	1	1	1	1	1	1	1	1	1	1	1	1	1	1	1	1	1	1	1	1	ref	0	0	0	0	0	0	0	0	0	0	0	0	0	0	0	0	0	0	0	0	ref
Os04t0253601-01	1	1	1	1	1	1	1	1	1	1	1	1	1	1	1	1	1	1	1	1	1	1	1	1	1	1	1	ref	0	0	0	0	0	0	0	0	0	0	0	0	0	0	0	0	0	0	0	0	ref
Os03t0356300-01	4267.2	5207.6	10333.5	10610.6	10862.4	10829.7	12663.5	12338.9	11453.2	10787.9	2844.3	2729.4	3800.4	3126.6	2962	3042	1916.8	2610.9	3364.3	1295.5	1533.2	2309.3	1938.1	1137.3	1617.6	1252	2254.6	ref	1.151	1.202	1.407	1.238	-0.759	-0.311	-0.592	-0.67	-0.632	-1.298	-0.852	-0.487	-1.863	-1.62	-1.029	-1.282	-2.051	-1.543	-1.913	-1.064	ref
Os06t0300333-00	1	1	1	1	1	1	1	1	1	1	1	1	1	1	1	1	1	1	1	1	1	1	1	1	1	1	1	ref	0	0	0	0	0	0	0	0	0	0	0	0	0	0	0	0	0	0	0	0	ref
Os02t0257250-00	1	1	1	1	1	1	1	1	1	1	1	1	1	1	1	1	1	1	1	1	1	1	1	1	1	1	1	ref	0	0	0	0	0	0	0	0	0	0	0	0	0	0	0	0	0	0	0	0	ref
Os11t0697350-00	1	1	3.9	1.45	1	1	1	1	1	1	1	1	1	1	1	1	1	1	1	1	1	1	1	1.9	1	1	1	ref	1.25	0	0	0	0	0	0	0	0	0	0	0	0	0	0	0	0.926	0	0	0	ref
Os02t0638400-01	116.55	82.75	467.35	402	453	495.25	425.05	443.55	466.1	462.8	146.25	125.95	149.4	157.5	130.35	123.25	105.35	141.1	173.2	173.25	179.8	195.25	146.45	134.25	179.85	143.5	170.15	ref	2.142	2.27	2.144	2.242	0.467	0.605	0.681	0.409	0.328	0.101	0.523	0.819	0.819	0.873	0.991	0.577	0.451	0.873	0.547	0.793	ref
Os07t0115600-00	1.75	1	1	1	1	1	1	1	1	1	1	1	1	1	1	1	1	1	1	1	1.5	1.6	1.45	1	1	2.25	1	ref	-0.404	-0.404	-0.404	-0.404	-0.404	-0.404	-0.404	-0.404	-0.404	-0.404	-0.404	-0.404	-0.404	0.181	0.274	0.132	-0.404	-0.404	0.766	-0.404	ref
Os06t0716401-00	1	1	1	1	1	1	1	1	1	1	1	1	1	1	1	1	1	1	1	1	1	1	1	1	1	1	1	ref	0	0	0	0	0	0	0	0	0	0	0	0	0	0	0	0	0	0	0	0	ref
Os11t0539901-01	2.5	1	1	1	1	1	1	1	1	1	1	1	1	1	1	1	1	1	1	1	1	1	1	1	1	1	1	ref	-0.661	-0.661	-0.661	-0.661	-0.661	-0.661	-0.661	-0.661	-0.661	-0.661	-0.661	-0.661	-0.661	-0.661	-0.661	-0.661	-0.661	-0.661	-0.661	-0.661	ref
Os09t0408300-00	1	1	1	1	1.9	1	1	1	1	1	1	1	1	1	1	1	1	1	1	1	1	1	1	1	1	1	1	ref	0	0.463	0	0	0	0	0	0	0	0	0	0	0	0	0	0	0	0	0	0	ref
Os12t0289301-00	8.7	4.1	1	1	1	1	1	1	1	1	1	1	1	1	1	1	1	1	1	1	1	1	1	1	1	1	1	ref	-2.578	-2.578	-2.578	-2.578	-2.578	-2.578	-2.578	-2.578	-2.578	-2.578	-2.578	-2.578	-2.578	-2.578	-2.578	-2.578	-2.578	-2.578	-2.578	-2.578	ref
Os03t0810700-00	1.8	4.1	35.6	32.3	27.1	26	26.95	25.45	21.1	19.8	9.4	15.4	10.45	28.85	17.75	19.4	23.8	9.1	9.5	28.05	18.9	24.6	10.8	28.35	23.05	31.4	32.55	ref	3.642	3.289	3.269	2.911	2.147	1.944	3.409	2.708	2.836	3.131	1.744	1.806	3.368	2.799	3.179	1.991	3.383	3.085	3.531	3.583	ref
Os07t0485600-01	185.35	116.55	367.5	372.5	424.7	404.2	448.8	423.65	368.6	398.1	161.75	172.25	209.1	189	181.15	195.9	142.05	183.6	187.4	159.5	167.9	148.65	196.6	157.15	194.1	146.4	158.3	ref	1.332	1.495	1.569	1.382	0.184	0.509	0.363	0.302	0.415	-0.049	0.321	0.351	0.118	0.192	0.016	0.42	0.097	0.401	-0.006	0.107	ref
Os09t0448100-02	176.45	142.5	360.7	357.6	407.75	371.55	370.6	407.35	403	374.65	176.25	137.95	197.4	155.4	176.95	192.85	164.45	168.4	160.5	148.75	189.3	155.95	191.2	148.75	159.15	172.25	185.4	ref	1.179	1.296	1.293	1.293	-0.024	0.316	-0.029	0.158	0.282	0.053	0.087	0.017	-0.092	0.256	-0.024	0.27	-0.092	0.005	0.119	0.226	ref
Os03t0241600-01	400.6	244.7	277.8	200.1	271.6	289	236.5	289.6	236.2	258.9	307.4	309.7	246.5	232.1	213.6	285.5	322.2	365.2	358	184	322.8	651	417.3	240.1	134.3	203.9	378.7	ref	-0.409	-0.16	-0.259	-0.34	-0.021	-0.345	-0.432	-0.552	-0.133	0.041	0.222	0.193	-0.767	0.044	1.056	0.414	-0.383	-1.221	-0.619	0.274	ref
[truncated: 50,502 more rows]
[truncated: 21 more columns]

## Sheet: Table S6
Supplementary Table 6. GO enrichment analysis of genes by GO term for wt-IM. Samples were obtained from from JBO, JSRIL1, JSRIL2 and SG plants. Significantly modulated genes in the RNA-seq in Table S6 were subjected to Gene Ontology (GO, https://geneontology.org/) enrichment analysis. Enrichment results were analyzed against pantherDB (https://pantherdb.org/) using pthr_go_annots.py (https://gith…
[truncated: 15 more rows]

[truncated: 1 more sheets: Table S7]
